# Supplementary material for: Photoactivatable Electrophilic Glycosylselenosulfonates for Ultrafast Modification of Alkynes and Thiols
Source: ACS Cent Sci. 2025 Jul 7;11(8):1400–7. doi: 10.1021/acscentsci.5c00650 (PMC12395299; doi:10.1021/acscentsci.5c00650)
Supplement: Supplementary file 2 [file oc5c00650_si_002.zip]

Archive with 4 entries (4 files):
- YWT20231109_auto.cif
- YWT20231109_auto.fcf
- YWT20231109_auto.hkl
- YWT20231109_auto.res
