# Supplementary material for: Photoactivatable Electrophilic Glycosylselenosulfonates for Ultrafast Modification of Alkynes and Thiols
Source: ACS Cent Sci. 2025 Jul 7;11(8):1400–7. doi: 10.1021/acscentsci.5c00650 (PMC12395299; doi:10.1021/acscentsci.5c00650)
Supplement: Supplementary file 2 [file oc5c00650_si_002.zip › YWT20231109_auto.cif]

data_ywt20231109_auto
_audit_creation_date               2024-05-06
_audit_creation_method
;
Olex2 1.3
(compiled 2020.11.12 svn.r5f609507 for OlexSys, GUI svn.r6408)
;
_shelx_SHELXL_version_number       '2018/3'
_audit_contact_author_address      ?
_audit_contact_author_email        ?
_audit_contact_author_name         None
_audit_contact_author_phone        ?
_publ_contact_author_id_orcid      ?
_publ_requested_journal            ?
_publ_section_abstract
;
The abstract of your Acta paper
;
_publ_section_acknowledgements
;
Any acknowledements you may have
;
_publ_section_comment
;
This is the main part of your paper.
;
_publ_section_exptl
;
Any special experimental details
;
_publ_section_exptl_prep
;
Preparative details of the material
;
_publ_section_exptl_refinement
;
Anything you want to say about the refinement
;
_publ_section_figure_captions
;
Fig. 1. <i>CHEMDRAW</i> diagram of the title compound.

Fig. 2. The asymmetric unit of the title compound, showing the naming scheme.
The displacement ellipsoids are shown at the 50%% probability level.
;
_publ_section_references
;
Dolomanov, O.V., Bourhis, L.J., Gildea, R.J, Howard, J.A.K. & Puschmann, H.
 (2009), J. Appl. Cryst. 42, 339-341.

Sheldrick, G.M. (2015). Acta Cryst. C71, 3-8.
;
_publ_section_table_legends
;
;
_publ_section_title
;
The Title of your Acta paper
;
_chemical_name_common              ?
_chemical_name_systematic          ?
_chemical_formula_moiety           'C21 H26 O11 S Se'
_chemical_formula_sum              'C21 H26 O11 S Se'
_chemical_formula_weight           565.44
_chemical_absolute_configuration   rmad
_chemical_melting_point            ?
_chemical_oxdiff_formula           CHNSe
loop_
  _atom_type_symbol
  _atom_type_description
  _atom_type_scat_dispersion_real
  _atom_type_scat_dispersion_imag
  _atom_type_scat_source
 'C' 'C' 0.0181 0.0091 'International Tables Vol C Tables 4.2.6.8 and 6.1.1.4'
 'H' 'H' 0.0000 0.0000 'International Tables Vol C Tables 4.2.6.8 and 6.1.1.4'
 'O' 'O' 0.0492 0.0322 'International Tables Vol C Tables 4.2.6.8 and 6.1.1.4'
 'S' 'S' 0.3331 0.5567 'International Tables Vol C Tables 4.2.6.8 and 6.1.1.4'
 'Se' 'Se' -0.7943 1.1372
 'International Tables Vol C Tables 4.2.6.8 and 6.1.1.4'

_shelx_space_group_comment
;
The symmetry employed for this shelxl refinement is uniquely defined
by the following loop, which should always be used as a source of
symmetry information in preference to the above space-group names.
They are only intended as comments.
;
_space_group_crystal_system        'orthorhombic'
_space_group_IT_number             19
_space_group_name_H-M_alt          'P 21 21 21'
_space_group_name_Hall             'P 2ac 2ab'
loop_
  _space_group_symop_operation_xyz
 'x, y, z'
 '-x+1/2, -y, z+1/2'
 '-x, y+1/2, -z+1/2'
 'x+1/2, -y+1/2, -z'

_cell_length_a                     5.7455(4)
_cell_length_b                     14.8009(8)
_cell_length_c                     31.2759(16)
_cell_angle_alpha                  90
_cell_angle_beta                   90
_cell_angle_gamma                  90
_cell_volume                       2659.7(3)
_cell_formula_units_Z              4
_cell_measurement_reflns_used      2147
_cell_measurement_temperature      293(2)
_cell_measurement_theta_max        66.1700
_cell_measurement_theta_min        2.8230
_shelx_estimated_absorpt_T_max     ?
_shelx_estimated_absorpt_T_min     ?
_exptl_absorpt_coefficient_mu      3.116
_exptl_absorpt_correction_T_max    1.00000
_exptl_absorpt_correction_T_min    0.02571
_exptl_absorpt_correction_type     multi-scan
_exptl_absorpt_process_details
;
CrysAlisPro 1.171.42.93a (Rigaku Oxford Diffraction, 2023)
Empirical absorption correction using spherical harmonics,
implemented in SCALE3 ABSPACK scaling algorithm.
;
_exptl_absorpt_special_details     ?
_exptl_crystal_colour              'metallic light colourless'
_exptl_crystal_colour_lustre       metallic
_exptl_crystal_colour_modifier     light
_exptl_crystal_colour_primary      colourless
_exptl_crystal_density_diffrn      1.412
_exptl_crystal_density_meas        ?
_exptl_crystal_density_method      ?
_exptl_crystal_description         block
_exptl_crystal_F_000               1160
_exptl_crystal_size_max            ?
_exptl_crystal_size_mid            ?
_exptl_crystal_size_min            ?
_exptl_transmission_factor_max     ?
_exptl_transmission_factor_min     ?
_diffrn_reflns_av_R_equivalents    0.1308
_diffrn_reflns_av_unetI/netI       0.1633
_diffrn_reflns_Laue_measured_fraction_full  0.991
_diffrn_reflns_Laue_measured_fraction_max  0.991
_diffrn_reflns_limit_h_max         6
_diffrn_reflns_limit_h_min         -4
_diffrn_reflns_limit_k_max         17
_diffrn_reflns_limit_k_min         -17
_diffrn_reflns_limit_l_max         36
_diffrn_reflns_limit_l_min         -29
_diffrn_reflns_number              8266
_diffrn_reflns_point_group_measured_fraction_full  0.934
_diffrn_reflns_point_group_measured_fraction_max  0.934
_diffrn_reflns_theta_full          65.073
_diffrn_reflns_theta_max           65.073
_diffrn_reflns_theta_min           2.826
_diffrn_ambient_temperature        293(2)
_diffrn_detector                   'Hybrid Pixel Array Detector'
_diffrn_detector_area_resol_mean   10.0000
_diffrn_measured_fraction_theta_full  0.991
_diffrn_measured_fraction_theta_max  0.991
_diffrn_measurement_details
;
List of Runs (angles in degrees, time in seconds):

  # Type    Start    End  Width  t~exp~   \w     \q     \k     \f   Frames
--------------------------------------------------------------------------
  1  \w     27.00  53.00   0.50    7.00    --   42.40  44.00 -88.00   52
  2  \w    -12.00  13.00   0.50    7.00    --   42.40 -44.00 120.00   50
  3  \w     69.00  95.00   0.50   10.00    --   93.70 -44.00 120.00   52
  4  \w      4.00  54.00   0.50   10.00    --   93.70 -44.00 120.00  100
  5  \w    -41.00  63.00   0.50    7.00    --   42.40 -65.00  90.00  208
  6  \w     91.00 132.00   0.50    7.00    --   42.40  65.00-180.00   82
  7  \w     18.00 126.00   0.50    7.00    --   42.40  65.00  30.00  216
  8  \w     76.00 101.00   0.50    7.00    --   42.40  65.00-150.00   50
  9  \w     70.00  95.00   0.50    7.00    --   42.40  32.00   0.00   50
 10  \w     28.00  54.00   0.50    7.00    --   42.40  32.00   0.00   52
 11  \w     56.00  81.00   0.50    7.00    --   42.40  65.00-180.00   50
 12  \w      4.00 108.00   0.50   10.00    --   93.70 -68.00   0.00  208
 13  \w     52.00  78.00   0.50   10.00    --   93.70 -82.00 -90.00   52
 14  \w     64.00 181.00   0.50   10.00    --   93.70  42.00 -30.00  234
 15  \w      7.00 112.00   0.50   10.00    --   93.70 -50.00-150.00  210
 16  \w     96.00 121.00   0.50   10.00    --   93.70 -82.00 -90.00   50
 17  \w     25.00  51.00   0.50   10.00    --   93.70 -50.00 -30.00   52
 18  \w     80.00 113.00   0.50   10.00    --   93.70  44.00 -88.00   66
;
_diffrn_measurement_device         'four-circle diffractometer'
_diffrn_measurement_device_type   
 'XtaLAB Pro II AFC12 (RINC): Kappa dual home/near'
_diffrn_measurement_method         '\w scans'
_diffrn_orient_matrix_type        
 'CrysAlisPro convention (1999,Acta A55,543-557)'
_diffrn_orient_matrix_UB_11        0.1407227000
_diffrn_orient_matrix_UB_12        0.0136678000
_diffrn_orient_matrix_UB_13        -0.0414494000
_diffrn_orient_matrix_UB_21        0.0412329000
_diffrn_orient_matrix_UB_22        0.0996365000
_diffrn_orient_matrix_UB_23        0.0120397000
_diffrn_orient_matrix_UB_31        0.2245119000
_diffrn_orient_matrix_UB_32        -0.0267032000
_diffrn_orient_matrix_UB_33        0.0237539000
_diffrn_radiation_monochromator    mirror
_diffrn_radiation_probe            x-ray
_diffrn_radiation_type             'Cu K\a'
_diffrn_radiation_wavelength       1.54184
_diffrn_source                     'micro-focus sealed X-ray tube'
_diffrn_source_type                'Rigaku (Cu) X-ray Source'
_reflns_Friedel_coverage           0.617
_reflns_Friedel_fraction_full      0.856
_reflns_Friedel_fraction_max       0.856
_reflns_number_gt                  2073
_reflns_number_total               4237
_reflns_odcompleteness_completeness  98.89
_reflns_odcompleteness_iscentric   1
_reflns_odcompleteness_theta       66.97
_reflns_special_details
;
 Reflections were merged by SHELXL according to the crystal
 class for the calculation of statistics and refinement.
 
 _reflns_Friedel_fraction is defined as the number of unique
 Friedel pairs measured divided by the number that would be
 possible theoretically, ignoring centric projections and
 systematic absences.
;
_reflns_threshold_expression       'I > 2\s(I)'
_computing_cell_refinement         'CrysAlisPro 1.171.42.93a (Rigaku OD, 2023)'
_computing_data_collection         'CrysAlisPro 1.171.42.93a (Rigaku OD, 2023)'
_computing_data_reduction          'CrysAlisPro 1.171.42.93a (Rigaku OD, 2023)'
_computing_molecular_graphics      'Olex2 1.3 (Dolomanov et al., 2009)'
_computing_publication_material    'Olex2 1.3 (Dolomanov et al., 2009)'
_computing_structure_refinement    'SHELXL 2018/3 (Sheldrick, 2015)'
_computing_structure_solution
;
%$getVar(solution_reference_short)%
;
_refine_diff_density_max           1.106
_refine_diff_density_min           -0.905
_refine_diff_density_rms           0.170
_refine_ls_abs_structure_details
;
 Flack x determined using 441 quotients [(I+)-(I-)]/[(I+)+(I-)]
 (Parsons, Flack and Wagner, Acta Cryst. B69 (2013) 249-259).
;
_refine_ls_abs_structure_Flack     -0.05(7)
_refine_ls_extinction_coef         .
_refine_ls_extinction_method       none
_refine_ls_goodness_of_fit_ref     1.021
_refine_ls_hydrogen_treatment      constr
_refine_ls_matrix_type             full
_refine_ls_number_parameters       312
_refine_ls_number_reflns           4237
_refine_ls_number_restraints       40
_refine_ls_R_factor_all            0.1635
_refine_ls_R_factor_gt             0.0926
_refine_ls_restrained_S_all        1.023
_refine_ls_shift/su_max            0.000
_refine_ls_shift/su_mean           0.000
_refine_ls_structure_factor_coef   Fsqd
_refine_ls_weighting_details      
 'w=1/[\s^2^(Fo^2^)+(0.2000P)^2^] where P=(Fo^2^+2Fc^2^)/3'
_refine_ls_weighting_scheme        calc
_refine_ls_wR_factor_gt            0.2370
_refine_ls_wR_factor_ref           0.3424
_refine_special_details            ?
_olex2_refinement_description
;
1. Fixed Uiso
 At 1.2 times of:
  All C(H) groups, All C(H,H) groups
 At 1.5 times of:
  All C(H,H,H) groups
2. Restrained planarity
 C6, C5, C4, C3, C2, C7
 with sigma of 0.1
3. Rigid bond restraints
 O21, C20
 with sigma for 1-2 distances of 0.001 and sigma for 1-3 distances of 0.001
 C6, C3
 with sigma for 1-2 distances of 0.01 and sigma for 1-3 distances of 0.01
 C6, C2
 with sigma for 1-2 distances of 0.01 and sigma for 1-3 distances of 0.01
 C4, C5, C6, C7, C2, C3
 with sigma for 1-2 distances of 0.01 and sigma for 1-3 distances of 0.01
 C6, C7
 with sigma for 1-2 distances of 0.001 and sigma for 1-3 distances of 0.001
 C7, C2
 with sigma for 1-2 distances of 0.001 and sigma for 1-3 distances of 0.001
 C2, C3
 with sigma for 1-2 distances of 0.001 and sigma for 1-3 distances of 0.001
 C7, C2, C3
 with sigma for 1-2 distances of 0.0001 and sigma for 1-3 distances of 0.0001
 C6, C7, C2, C3
 with sigma for 1-2 distances of 0.0001 and sigma for 1-3 distances of 0.0001
 C6, C7, C2
 with sigma for 1-2 distances of 0.0001 and sigma for 1-3 distances of 0.0001
4. Uiso/Uaniso restraints and constraints
Uanis(C22) \\sim Ueq, Uanis(C30) \\sim Ueq: with sigma of 0.005 and sigma for
terminal atoms of 0.01
Uanis(O21) \\sim Ueq: with sigma of 0.005 and sigma for terminal atoms of 0.01
Uanis(C2) \\sim Ueq: with sigma of 0.1 and sigma for terminal atoms of 0.2
5.a Ternary CH refined with riding coordinates:
 C12(H12), C14(H14), C15(H15), C16(H16), C17(H17)
5.b Secondary CH2 refined with riding coordinates:
 C18(H18A,H18B)
5.c Aromatic/amide H refined with riding coordinates:
 C3(H3), C4(H4), C6(H6), C7(H7)
5.d Idealised Me refined as rotating group:
 C1(H1A,H1B,H1C), C22(H22A,H22B,H22C), C26(H26A,H26B,H26C), C30(H30A,H30B,
 H30C), C34(H34A,H34B,H34C)
;
_atom_sites_solution_hydrogens     geom
_atom_sites_solution_primary       ?
_atom_sites_solution_secondary     ?
loop_
  _atom_site_label
  _atom_site_type_symbol
  _atom_site_fract_x
  _atom_site_fract_y
  _atom_site_fract_z
  _atom_site_U_iso_or_equiv
  _atom_site_adp_type
  _atom_site_occupancy
  _atom_site_site_symmetry_order
  _atom_site_calc_flag
  _atom_site_refinement_flags_posn
  _atom_site_refinement_flags_adp
  _atom_site_refinement_flags_occupancy
  _atom_site_disorder_assembly
  _atom_site_disorder_group
 C1 C -0.338(8) -0.9172(16) -0.3992(10) 0.157(17) Uani 1 1 d . . . . .
 H1A H -0.179961 -0.938212 -0.399240 0.235 Uiso 1 1 calc R U . . .
 H1B H -0.432880 -0.958073 -0.415529 0.235 Uiso 1 1 calc R U . . .
 H1C H -0.394553 -0.914547 -0.370379 0.235 Uiso 1 1 calc R U . . .
 C2 C -0.349(6) -0.8231(13) -0.4193(7) 0.105(3) Uani 1 1 d . U . . .
 C3 C -0.189(5) -0.7656(15) -0.4120(8) 0.093(4) Uani 1 1 d . U . . .
 H3 H -0.066318 -0.783082 -0.394401 0.112 Uiso 1 1 calc R U . . .
 C4 C -0.184(4) -0.6779(12) -0.4288(6) 0.074(5) Uani 1 1 d . U . . .
 H4 H -0.061566 -0.639150 -0.422428 0.088 Uiso 1 1 calc R U . . .
 C5 C -0.359(4) -0.6501(11) -0.4542(5) 0.067(4) Uani 1 1 d . U . . .
 C6 C -0.539(4) -0.7072(14) -0.4632(6) 0.082(4) Uani 1 1 d . U . . .
 H6 H -0.663211 -0.689305 -0.480192 0.098 Uiso 1 1 calc R U . . .
 C7 C -0.527(6) -0.7971(14) -0.4449(7) 0.104(3) Uani 1 1 d . U . . .
 H7 H -0.645227 -0.838142 -0.450863 0.125 Uiso 1 1 calc R U . . .
 C12 C -0.401(4) -0.4068(10) -0.4011(5) 0.061(4) Uani 1 1 d . . . . .
 H12 H -0.258574 -0.392093 -0.416909 0.073 Uiso 1 1 calc R U . . .
 C14 C -0.154(4) -0.4402(10) -0.3399(5) 0.063(5) Uani 1 1 d . . . . .
 H14 H -0.012454 -0.425957 -0.356088 0.076 Uiso 1 1 calc R U . . .
 C15 C -0.241(4) -0.3565(12) -0.3158(6) 0.074(6) Uani 1 1 d . . . . .
 H15 H -0.366316 -0.373980 -0.296155 0.088 Uiso 1 1 calc R U . . .
 C16 C -0.334(4) -0.2856(12) -0.3479(5) 0.068(5) Uani 1 1 d . . . . .
 H16 H -0.200527 -0.257073 -0.361963 0.081 Uiso 1 1 calc R U . . .
 C17 C -0.483(4) -0.3224(10) -0.3801(6) 0.065(5) Uani 1 1 d . . . . .
 H17 H -0.632110 -0.336280 -0.366357 0.078 Uiso 1 1 calc R U . . .
 C18 C -0.111(4) -0.5144(11) -0.3100(5) 0.068(5) Uani 1 1 d . . . . .
 H18A H -0.258048 -0.539829 -0.300510 0.082 Uiso 1 1 calc R U . . .
 H18B H -0.028105 -0.492250 -0.285120 0.082 Uiso 1 1 calc R U . . .
 C20 C 0.238(4) -0.6032(18) -0.3193(8) 0.090(6) Uani 1 1 d . U . . .
 C22 C 0.357(5) -0.6693(17) -0.3426(8) 0.105(8) Uani 1 1 d . U . . .
 H22A H 0.247530 -0.708346 -0.356553 0.157 Uiso 1 1 calc R U . . .
 H22B H 0.452944 -0.704175 -0.323620 0.157 Uiso 1 1 calc R U . . .
 H22C H 0.453753 -0.640673 -0.363736 0.157 Uiso 1 1 calc R U . . .
 C24 C -0.735(4) -0.2389(13) -0.4274(8) 0.078(6) Uani 1 1 d . . . . .
 C26 C -0.772(5) -0.1632(17) -0.4584(9) 0.125(10) Uani 1 1 d . . . . .
 H26A H -0.773474 -0.106726 -0.443338 0.187 Uiso 1 1 calc R U . . .
 H26B H -0.917411 -0.171478 -0.472906 0.187 Uiso 1 1 calc R U . . .
 H26C H -0.647486 -0.162862 -0.478989 0.187 Uiso 1 1 calc R U . . .
 C28 C -0.372(7) -0.1308(17) -0.3259(9) 0.109(9) Uani 1 1 d . . . . .
 C30 C -0.539(6) -0.0685(16) -0.3057(8) 0.110(8) Uani 1 1 d . U . . .
 H30A H -0.692763 -0.093643 -0.307435 0.165 Uiso 1 1 calc R U . . .
 H30B H -0.535532 -0.011456 -0.320297 0.165 Uiso 1 1 calc R U . . .
 H30C H -0.497713 -0.059831 -0.276250 0.165 Uiso 1 1 calc R U . . .
 C32 C -0.062(5) -0.3195(15) -0.2500(9) 0.089(7) Uani 1 1 d . . . . .
 C34 C 0.137(6) -0.285(2) -0.2299(9) 0.141(12) Uani 1 1 d . . . . .
 H34A H 0.143919 -0.221064 -0.233887 0.212 Uiso 1 1 calc R U . . .
 H34B H 0.273096 -0.312675 -0.242239 0.212 Uiso 1 1 calc R U . . .
 H34C H 0.131177 -0.298822 -0.199934 0.212 Uiso 1 1 calc R U . . .
 O9 O -0.140(2) -0.5043(8) -0.4729(4) 0.075(4) Uani 1 1 d . . . . .
 O10 O -0.459(3) -0.5496(9) -0.5184(4) 0.085(4) Uani 1 1 d . . . . .
 O13 O -0.341(2) -0.4709(7) -0.3689(4) 0.065(3) Uani 1 1 d . . . . .
 O19 O 0.028(3) -0.5844(8) -0.3317(5) 0.090(5) Uani 1 1 d . . . . .
 O21 O 0.326(5) -0.556(2) -0.2901(8) 0.176(9) Uani 1 1 d . U . . .
 O23 O -0.526(3) -0.2532(8) -0.4112(4) 0.071(4) Uani 1 1 d . . . . .
 O25 O -0.896(3) -0.2852(10) -0.4168(5) 0.095(4) Uani 1 1 d . . . . .
 O27 O -0.456(3) -0.2173(7) -0.3238(4) 0.080(4) Uani 1 1 d . . . . .
 O29 O -0.194(6) -0.1087(14) -0.3414(9) 0.173(12) Uani 1 1 d . . . . .
 O31 O -0.052(3) -0.3238(9) -0.2926(4) 0.081(4) Uani 1 1 d . . . . .
 O33 O -0.231(4) -0.3462(16) -0.2307(5) 0.126(7) Uani 1 1 d . . . . .
 S8 S -0.3594(9) -0.5432(3) -0.47756(14) 0.0688(13) Uani 1 1 d . . . . .
 Se11 Se -0.6131(4) -0.45909(12) -0.44037(6) 0.0694(7) Uani 1 1 d . . . . .

loop_
  _atom_site_aniso_label
  _atom_site_aniso_U_11
  _atom_site_aniso_U_22
  _atom_site_aniso_U_33
  _atom_site_aniso_U_23
  _atom_site_aniso_U_13
  _atom_site_aniso_U_12
 C1 0.27(5) 0.060(13) 0.14(2) 0.034(14) 0.05(3) 0.00(2)
 C2 0.181(5) 0.049(5) 0.086(8) 0.007(5) 0.024(4) -0.008(3)
 C3 0.102(5) 0.078(7) 0.101(12) 0.033(8) 0.022(5) 0.015(4)
 C4 0.071(11) 0.053(8) 0.097(14) 0.007(9) 0.012(9) 0.014(8)
 C5 0.094(12) 0.049(8) 0.059(9) -0.004(7) 0.003(10) 0.003(8)
 C6 0.085(10) 0.073(4) 0.086(9) -0.015(4) 0.013(7) -0.001(5)
 C7 0.154(5) 0.068(4) 0.089(8) -0.014(5) 0.013(4) -0.042(6)
 C12 0.072(11) 0.049(8) 0.063(9) 0.006(7) -0.004(10) 0.028(10)
 C14 0.079(12) 0.046(9) 0.064(10) -0.001(7) -0.001(10) 0.005(10)
 C15 0.099(15) 0.059(11) 0.063(11) -0.022(9) -0.003(12) -0.006(11)
 C16 0.100(16) 0.055(9) 0.048(9) -0.003(8) -0.001(11) -0.003(11)
 C17 0.085(13) 0.042(8) 0.068(10) 0.011(8) 0.016(11) -0.009(9)
 C18 0.081(12) 0.064(11) 0.060(10) 0.004(8) -0.008(11) 0.015(11)
 C20 0.079(15) 0.107(17) 0.084(13) 0.008(11) 0.029(12) 0.030(13)
 C22 0.114(13) 0.103(11) 0.098(11) 0.011(10) 0.009(11) 0.018(11)
 C24 0.075(13) 0.050(11) 0.110(18) 0.010(11) 0.023(14) -0.003(12)
 C26 0.108(19) 0.101(17) 0.17(2) 0.058(18) -0.03(2) -0.036(17)
 C28 0.16(3) 0.060(15) 0.104(17) -0.015(13) -0.02(2) 0.02(2)
 C30 0.132(13) 0.086(11) 0.113(12) -0.009(10) 0.017(11) 0.011(10)
 C32 0.099(19) 0.078(14) 0.090(17) -0.007(13) 0.005(17) -0.001(14)
 C34 0.15(3) 0.15(2) 0.12(2) -0.07(2) -0.04(2) 0.04(3)
 O9 0.055(7) 0.058(7) 0.113(10) -0.001(7) 0.013(8) -0.008(6)
 O10 0.114(11) 0.072(8) 0.070(7) 0.012(7) 0.005(8) -0.008(9)
 O13 0.087(8) 0.040(6) 0.069(6) 0.004(5) -0.004(7) 0.000(6)
 O19 0.117(12) 0.059(7) 0.094(10) -0.011(7) -0.044(10) 0.029(8)
 O21 0.178(14) 0.202(14) 0.149(12) -0.047(10) -0.016(10) 0.009(11)
 O23 0.090(10) 0.045(6) 0.077(8) 0.011(6) -0.005(8) -0.011(7)
 O25 0.094(10) 0.079(9) 0.112(11) 0.017(9) -0.017(11) 0.001(10)
 O27 0.116(12) 0.044(6) 0.080(7) -0.007(6) -0.001(9) 0.010(7)
 O29 0.23(3) 0.069(12) 0.22(3) -0.010(14) 0.05(3) -0.024(17)
 O31 0.098(11) 0.075(9) 0.069(8) -0.014(7) -0.016(9) 0.007(8)
 O33 0.137(16) 0.166(19) 0.076(11) -0.026(11) -0.011(13) -0.018(15)
 S8 0.091(3) 0.052(2) 0.063(2) 0.003(2) -0.009(3) -0.006(3)
 Se11 0.0801(13) 0.0529(10) 0.0753(12) -0.0032(10) -0.0104(11) -0.0017(12)

_geom_special_details
;
 All esds (except the esd in the dihedral angle between two l.s. planes)
 are estimated using the full covariance matrix.  The cell esds are taken
 into account individually in the estimation of esds in distances, angles
 and torsion angles; correlations between esds in cell parameters are only
 used when they are defined by crystal symmetry.  An approximate (isotropic)
 treatment of cell esds is used for estimating esds involving l.s. planes.
;
loop_
  _geom_bond_atom_site_label_1
  _geom_bond_atom_site_label_2
  _geom_bond_distance
  _geom_bond_site_symmetry_2
  _geom_bond_publ_flag
 C1 H1A 0.9600 . ?
 C1 H1B 0.9600 . ?
 C1 H1C 0.9600 . ?
 C1 C2 1.53(3) . ?
 C2 C3 1.27(4) . ?
 C2 C7 1.36(4) . ?
 C3 H3 0.9300 . ?
 C3 C4 1.40(3) . ?
 C4 H4 0.9300 . ?
 C4 C5 1.34(3) . ?
 C5 C6 1.36(3) . ?
 C5 S8 1.743(17) . ?
 C6 H6 0.9300 . ?
 C6 C7 1.45(3) . ?
 C7 H7 0.9300 . ?
 C12 H12 0.9800 . ?
 C12 C17 1.49(2) . ?
 C12 O13 1.427(18) . ?
 C12 Se11 1.895(19) . ?
 C14 H14 0.9800 . ?
 C14 C15 1.53(2) . ?
 C14 C18 1.46(2) . ?
 C14 O13 1.48(2) . ?
 C15 H15 0.9800 . ?
 C15 C16 1.54(3) . ?
 C15 O31 1.40(2) . ?
 C16 H16 0.9800 . ?
 C16 C17 1.43(3) . ?
 C16 O27 1.44(2) . ?
 C17 H17 0.9800 . ?
 C17 O23 1.44(2) . ?
 C18 H18A 0.9700 . ?
 C18 H18B 0.9700 . ?
 C18 O19 1.47(2) . ?
 C20 C22 1.40(3) . ?
 C20 O19 1.30(3) . ?
 C20 O21 1.26(3) . ?
 C22 H22A 0.9600 . ?
 C22 H22B 0.9600 . ?
 C22 H22C 0.9600 . ?
 C24 C26 1.50(3) . ?
 C24 O23 1.32(3) . ?
 C24 O25 1.20(3) . ?
 C26 H26A 0.9600 . ?
 C26 H26B 0.9600 . ?
 C26 H26C 0.9600 . ?
 C28 C30 1.47(4) . ?
 C28 O27 1.37(3) . ?
 C28 O29 1.18(4) . ?
 C30 H30A 0.9600 . ?
 C30 H30B 0.9600 . ?
 C30 H30C 0.9600 . ?
 C32 C34 1.40(3) . ?
 C32 O31 1.33(3) . ?
 C32 O33 1.21(3) . ?
 C34 H34A 0.9600 . ?
 C34 H34B 0.9600 . ?
 C34 H34C 0.9600 . ?
 O9 S8 1.394(12) . ?
 O10 S8 1.402(14) . ?
 S8 Se11 2.242(5) . ?

loop_
  _geom_angle_atom_site_label_1
  _geom_angle_atom_site_label_2
  _geom_angle_atom_site_label_3
  _geom_angle
  _geom_angle_site_symmetry_1
  _geom_angle_site_symmetry_3
  _geom_angle_publ_flag
 H1A C1 H1B 109.5 . . ?
 H1A C1 H1C 109.5 . . ?
 H1B C1 H1C 109.5 . . ?
 C2 C1 H1A 109.5 . . ?
 C2 C1 H1B 109.5 . . ?
 C2 C1 H1C 109.5 . . ?
 C3 C2 C1 120(3) . . ?
 C3 C2 C7 117(2) . . ?
 C7 C2 C1 122(3) . . ?
 C2 C3 H3 117.8 . . ?
 C2 C3 C4 124(2) . . ?
 C4 C3 H3 117.8 . . ?
 C3 C4 H4 120.3 . . ?
 C5 C4 C3 119(2) . . ?
 C5 C4 H4 120.3 . . ?
 C4 C5 C6 119.9(18) . . ?
 C4 C5 S8 121.7(16) . . ?
 C6 C5 S8 118.4(17) . . ?
 C5 C6 H6 121.6 . . ?
 C5 C6 C7 117(2) . . ?
 C7 C6 H6 121.6 . . ?
 C2 C7 C6 122(2) . . ?
 C2 C7 H7 119.0 . . ?
 C6 C7 H7 119.0 . . ?
 C17 C12 H12 107.5 . . ?
 C17 C12 Se11 115.2(13) . . ?
 O13 C12 H12 107.5 . . ?
 O13 C12 C17 108.8(13) . . ?
 O13 C12 Se11 109.9(11) . . ?
 Se11 C12 H12 107.5 . . ?
 C15 C14 H14 110.6 . . ?
 C18 C14 H14 110.6 . . ?
 C18 C14 C15 110.3(14) . . ?
 C18 C14 O13 106.4(14) . . ?
 O13 C14 H14 110.6 . . ?
 O13 C14 C15 108.1(16) . . ?
 C14 C15 H15 109.6 . . ?
 C14 C15 C16 110.1(13) . . ?
 C16 C15 H15 109.6 . . ?
 O31 C15 C14 106.3(17) . . ?
 O31 C15 H15 109.6 . . ?
 O31 C15 C16 111.8(16) . . ?
 C15 C16 H16 108.4 . . ?
 C17 C16 C15 113.8(15) . . ?
 C17 C16 H16 108.4 . . ?
 C17 C16 O27 110.0(18) . . ?
 O27 C16 C15 107.8(13) . . ?
 O27 C16 H16 108.4 . . ?
 C12 C17 H17 107.2 . . ?
 C16 C17 C12 116.3(17) . . ?
 C16 C17 H17 107.2 . . ?
 C16 C17 O23 108.0(14) . . ?
 O23 C17 C12 110.7(13) . . ?
 O23 C17 H17 107.2 . . ?
 C14 C18 H18A 109.9 . . ?
 C14 C18 H18B 109.9 . . ?
 C14 C18 O19 108.9(13) . . ?
 H18A C18 H18B 108.3 . . ?
 O19 C18 H18A 109.9 . . ?
 O19 C18 H18B 109.9 . . ?
 O19 C20 C22 117(3) . . ?
 O21 C20 C22 125(3) . . ?
 O21 C20 O19 118(2) . . ?
 C20 C22 H22A 109.5 . . ?
 C20 C22 H22B 109.5 . . ?
 C20 C22 H22C 109.5 . . ?
 H22A C22 H22B 109.5 . . ?
 H22A C22 H22C 109.5 . . ?
 H22B C22 H22C 109.5 . . ?
 O23 C24 C26 120(2) . . ?
 O25 C24 C26 120(2) . . ?
 O25 C24 O23 120.3(19) . . ?
 C24 C26 H26A 109.5 . . ?
 C24 C26 H26B 109.5 . . ?
 C24 C26 H26C 109.5 . . ?
 H26A C26 H26B 109.5 . . ?
 H26A C26 H26C 109.5 . . ?
 H26B C26 H26C 109.5 . . ?
 O27 C28 C30 110(3) . . ?
 O29 C28 C30 125(3) . . ?
 O29 C28 O27 126(3) . . ?
 C28 C30 H30A 109.5 . . ?
 C28 C30 H30B 109.5 . . ?
 C28 C30 H30C 109.5 . . ?
 H30A C30 H30B 109.5 . . ?
 H30A C30 H30C 109.5 . . ?
 H30B C30 H30C 109.5 . . ?
 O31 C32 C34 115(3) . . ?
 O33 C32 C34 123(2) . . ?
 O33 C32 O31 121(2) . . ?
 C32 C34 H34A 109.5 . . ?
 C32 C34 H34B 109.5 . . ?
 C32 C34 H34C 109.5 . . ?
 H34A C34 H34B 109.5 . . ?
 H34A C34 H34C 109.5 . . ?
 H34B C34 H34C 109.5 . . ?
 C12 O13 C14 113.9(12) . . ?
 C20 O19 C18 121.1(18) . . ?
 C24 O23 C17 122.2(16) . . ?
 C28 O27 C16 117(2) . . ?
 C32 O31 C15 120.2(19) . . ?
 C5 S8 Se11 106.8(6) . . ?
 O9 S8 C5 109.3(9) . . ?
 O9 S8 O10 119.5(9) . . ?
 O9 S8 Se11 107.7(6) . . ?
 O10 S8 C5 108.7(9) . . ?
 O10 S8 Se11 104.1(7) . . ?
 C12 Se11 S8 98.3(6) . . ?

loop_
  _geom_torsion_atom_site_label_1
  _geom_torsion_atom_site_label_2
  _geom_torsion_atom_site_label_3
  _geom_torsion_atom_site_label_4
  _geom_torsion
  _geom_torsion_site_symmetry_1
  _geom_torsion_site_symmetry_2
  _geom_torsion_site_symmetry_3
  _geom_torsion_site_symmetry_4
  _geom_torsion_publ_flag
 C1 C2 C3 C4 -180(2) . . . . ?
 C1 C2 C7 C6 179(2) . . . . ?
 C2 C3 C4 C5 0(3) . . . . ?
 C3 C2 C7 C6 -1(4) . . . . ?
 C3 C4 C5 C6 0.5(19) . . . . ?
 C3 C4 C5 S8 -177.9(16) . . . . ?
 C4 C5 C6 C7 -1.3(19) . . . . ?
 C4 C5 S8 O9 12.3(14) . . . . ?
 C4 C5 S8 O10 144.4(13) . . . . ?
 C4 C5 S8 Se11 -103.9(12) . . . . ?
 C5 C6 C7 C2 1(3) . . . . ?
 C6 C5 S8 O9 -166.1(12) . . . . ?
 C6 C5 S8 O10 -34.1(15) . . . . ?
 C6 C5 S8 Se11 77.7(12) . . . . ?
 C7 C2 C3 C4 0(4) . . . . ?
 C12 C17 O23 C24 95(2) . . . . ?
 C14 C15 C16 C17 46(2) . . . . ?
 C14 C15 C16 O27 168.4(17) . . . . ?
 C14 C15 O31 C32 -118.9(19) . . . . ?
 C14 C18 O19 C20 115(2) . . . . ?
 C15 C14 C18 O19 -165.4(16) . . . . ?
 C15 C14 O13 C12 62.9(18) . . . . ?
 C15 C16 C17 C12 -46(2) . . . . ?
 C15 C16 C17 O23 -171.0(16) . . . . ?
 C15 C16 O27 C28 118(2) . . . . ?
 C16 C15 O31 C32 121(2) . . . . ?
 C16 C17 O23 C24 -136.9(19) . . . . ?
 C17 C12 O13 C14 -60(2) . . . . ?
 C17 C12 Se11 S8 159.7(12) . . . . ?
 C17 C16 O27 C28 -117(2) . . . . ?
 C18 C14 C15 C16 -168.3(19) . . . . ?
 C18 C14 C15 O31 70(2) . . . . ?
 C18 C14 O13 C12 -178.5(14) . . . . ?
 C22 C20 O19 C18 -178.6(18) . . . . ?
 C26 C24 O23 C17 177(2) . . . . ?
 C30 C28 O27 C16 170.5(19) . . . . ?
 C34 C32 O31 C15 -180(2) . . . . ?
 O13 C12 C17 C16 51(2) . . . . ?
 O13 C12 C17 O23 175.0(15) . . . . ?
 O13 C12 Se11 S8 -77.0(12) . . . . ?
 O13 C14 C15 C16 -52(2) . . . . ?
 O13 C14 C15 O31 -173.5(13) . . . . ?
 O13 C14 C18 O19 78(2) . . . . ?
 O21 C20 O19 C18 -5(3) . . . . ?
 O25 C24 O23 C17 -1(3) . . . . ?
 O27 C16 C17 C12 -167.0(14) . . . . ?
 O27 C16 C17 O23 67.9(18) . . . . ?
 O29 C28 O27 C16 -9(4) . . . . ?
 O31 C15 C16 C17 163.9(16) . . . . ?
 O31 C15 C16 O27 -74(2) . . . . ?
 O33 C32 O31 C15 2(3) . . . . ?
 S8 C5 C6 C7 177.2(15) . . . . ?
 Se11 C12 C17 C16 175.2(13) . . . . ?
 Se11 C12 C17 O23 -61.0(19) . . . . ?
 Se11 C12 O13 C14 172.7(11) . . . . ?

_shelx_res_file
;
TITL ywt20231109_auto_a.res in P2(1)2(1)2(1)
    ywt20231109_auto.res
    created by SHELXL-2018/3 at 17:28:23 on 06-May-2024
REM Old TITL YWT20231109_auto in P2(1)2(1)2(1)
REM SHELXT solution in P2(1)2(1)2(1)
REM R1 0.224, Rweak 0.040, Alpha 0.006, Orientation as input
REM Flack x = 0.435 ( 0.153 ) from Parsons' quotients
REM Formula found by SHELXT: C19 N14 Se
CELL 1.54184 5.7455 14.8009 31.2759 90 90 90
ZERR 4 0.0004 0.0008 0.0016 0 0 0
LATT -1
SYMM 0.5-X,-Y,0.5+Z
SYMM -X,0.5+Y,0.5-Z
SYMM 0.5+X,0.5-Y,-Z
SFAC C H O S Se
UNIT 84 104 44 4 4
ISOR 0.005 0.01 C22 C30
ISOR 0.005 0.01 O21
DELU 0.001 0.001 O21 C20
DELU C6 C3
DELU C6 C2
DELU C4 C5 C6 C7 C2 C3
DELU 0.001 0.001 C6 C7
DELU 0.001 0.001 C7 C2
DELU 0.001 0.001 C2 C3
ISOR C2
DELU 0.0001 0.0001 C7 C2 C3
DELU 0.0001 0.0001 C6 C7 C2 C3
DELU 0.0001 0.0001 C6 C7 C2
FLAT C6 C5 C4 C3 C2 C7

L.S. 50
PLAN  6
CONF
BOND $H
list 4
fmap 2 53
MORE -1
ACTA
SHEL 999 0.85
REM <olex2.extras>
REM <HklSrc "%.\\YWT20231109_auto.hkl">
REM </olex2.extras>

WGHT    0.200000
FVAR       0.46417
C1    1   -0.338072   -0.917239   -0.399239    11.00000    0.26857    0.06035 =
         0.14189    0.03357    0.05383   -0.00355
AFIX 137
H1A   2   -0.179961   -0.938212   -0.399240    11.00000   -1.50000
H1B   2   -0.432880   -0.958073   -0.415529    11.00000   -1.50000
H1C   2   -0.394553   -0.914547   -0.370379    11.00000   -1.50000
AFIX   0
C2    1   -0.348936   -0.823097   -0.419253    11.00000    0.18080    0.04862 =
         0.08592    0.00655    0.02401   -0.00780
C3    1   -0.188683   -0.765616   -0.412024    11.00000    0.10161    0.07762 =
         0.10052    0.03320    0.02249    0.01504
AFIX  43
H3    2   -0.066318   -0.783082   -0.394401    11.00000   -1.20000
AFIX   0
C4    1   -0.184219   -0.677867   -0.428816    11.00000    0.07125    0.05319 =
         0.09662    0.00707    0.01239    0.01447
AFIX  43
H4    2   -0.061566   -0.639150   -0.422428    11.00000   -1.20000
AFIX   0
C5    1   -0.358819   -0.650146   -0.454242    11.00000    0.09394    0.04935 =
         0.05911   -0.00433    0.00275    0.00320
C6    1   -0.538792   -0.707214   -0.463164    11.00000    0.08546    0.07305 =
         0.08616   -0.01450    0.01293   -0.00117
AFIX  43
H6    2   -0.663211   -0.689305   -0.480192    11.00000   -1.20000
AFIX   0
C7    1   -0.527062   -0.797118   -0.444857    11.00000    0.15442    0.06821 =
         0.08948   -0.01434    0.01332   -0.04223
AFIX  43
H7    2   -0.645227   -0.838142   -0.450863    11.00000   -1.20000
AFIX   0
C12   1   -0.401015   -0.406760   -0.401131    11.00000    0.07181    0.04866 =
         0.06322    0.00592   -0.00428    0.02820
AFIX  13
H12   2   -0.258574   -0.392093   -0.416909    11.00000   -1.20000
AFIX   0
C14   1   -0.153869   -0.440160   -0.339909    11.00000    0.07881    0.04643 =
         0.06357   -0.00147   -0.00129    0.00462
AFIX  13
H14   2   -0.012454   -0.425957   -0.356088    11.00000   -1.20000
AFIX   0
C15   1   -0.241471   -0.356476   -0.315833    11.00000    0.09911    0.05905 =
         0.06289   -0.02157   -0.00320   -0.00552
AFIX  13
H15   2   -0.366316   -0.373980   -0.296155    11.00000   -1.20000
AFIX   0
C16   1   -0.333972   -0.285559   -0.347851    11.00000    0.10045    0.05482 =
         0.04820   -0.00275   -0.00053   -0.00283
AFIX  13
H16   2   -0.200527   -0.257073   -0.361963    11.00000   -1.20000
AFIX   0
C17   1   -0.482943   -0.322429   -0.380067    11.00000    0.08472    0.04155 =
         0.06761    0.01059    0.01579   -0.00859
AFIX  13
H17   2   -0.632110   -0.336280   -0.366357    11.00000   -1.20000
AFIX   0
C18   1   -0.111199   -0.514448   -0.309990    11.00000    0.08093    0.06375 =
         0.05999    0.00409   -0.00840    0.01464
AFIX  23
H18A  2   -0.258048   -0.539829   -0.300510    11.00000   -1.20000
H18B  2   -0.028105   -0.492250   -0.285120    11.00000   -1.20000
AFIX   0
C20   1    0.237549   -0.603214   -0.319289    11.00000    0.07941    0.10699 =
         0.08394    0.00764    0.02877    0.02971
C22   1    0.357382   -0.669307   -0.342639    11.00000    0.11352    0.10311 =
         0.09812    0.01060    0.00918    0.01781
AFIX 137
H22A  2    0.247530   -0.708346   -0.356553    11.00000   -1.50000
H22B  2    0.452944   -0.704175   -0.323620    11.00000   -1.50000
H22C  2    0.453753   -0.640673   -0.363736    11.00000   -1.50000
AFIX   0
C24   1   -0.734809   -0.238885   -0.427359    11.00000    0.07502    0.05036 =
         0.10962    0.01010    0.02273   -0.00261
C26   1   -0.771599   -0.163189   -0.458439    11.00000    0.10776    0.10062 =
         0.16553    0.05813   -0.03479   -0.03579
AFIX 137
H26A  2   -0.773474   -0.106726   -0.443338    11.00000   -1.50000
H26B  2   -0.917411   -0.171478   -0.472906    11.00000   -1.50000
H26C  2   -0.647486   -0.162862   -0.478989    11.00000   -1.50000
AFIX   0
C28   1   -0.371881   -0.130776   -0.325866    11.00000    0.16413    0.06021 =
         0.10412   -0.01510   -0.02298    0.02148
C30   1   -0.539021   -0.068507   -0.305708    11.00000    0.13179    0.08575 =
         0.11251   -0.00940    0.01653    0.01114
AFIX 137
H30A  2   -0.692763   -0.093643   -0.307435    11.00000   -1.50000
H30B  2   -0.535532   -0.011456   -0.320297    11.00000   -1.50000
H30C  2   -0.497713   -0.059831   -0.276250    11.00000   -1.50000
AFIX   0
C32   1   -0.062287   -0.319545   -0.250010    11.00000    0.09907    0.07785 =
         0.09034   -0.00734    0.00549   -0.00080
C34   1    0.137184   -0.285333   -0.229937    11.00000    0.15354    0.14825 =
         0.12256   -0.07249   -0.04160    0.03726
AFIX 137
H34A  2    0.143919   -0.221064   -0.233887    11.00000   -1.50000
H34B  2    0.273096   -0.312675   -0.242239    11.00000   -1.50000
H34C  2    0.131177   -0.298822   -0.199934    11.00000   -1.50000
AFIX   0
O9    3   -0.139837   -0.504250   -0.472923    11.00000    0.05488    0.05765 =
         0.11337   -0.00104    0.01329   -0.00835
O10   3   -0.459297   -0.549600   -0.518352    11.00000    0.11372    0.07174 =
         0.06955    0.01169    0.00544   -0.00808
O13   3   -0.341038   -0.470887   -0.368914    11.00000    0.08666    0.04023 =
         0.06852    0.00355   -0.00386   -0.00044
O19   3    0.027991   -0.584442   -0.331712    11.00000    0.11693    0.05949 =
         0.09419   -0.01144   -0.04370    0.02915
O21   3    0.326107   -0.555724   -0.290069    11.00000    0.17802    0.20193 =
         0.14900   -0.04664   -0.01615    0.00898
O23   3   -0.526184   -0.253227   -0.411224    11.00000    0.08994    0.04499 =
         0.07679    0.01073   -0.00453   -0.01055
O25   3   -0.895646   -0.285161   -0.416823    11.00000    0.09388    0.07867 =
         0.11247    0.01679   -0.01698    0.00109
O27   3   -0.456345   -0.217350   -0.323821    11.00000    0.11639    0.04424 =
         0.07997   -0.00667   -0.00143    0.01024
O29   3   -0.193884   -0.108697   -0.341399    11.00000    0.23100    0.06940 =
         0.21835   -0.00978    0.05303   -0.02414
O31   3   -0.052075   -0.323785   -0.292564    11.00000    0.09816    0.07540 =
         0.06946   -0.01376   -0.01640    0.00713
O33   3   -0.231309   -0.346220   -0.230694    11.00000    0.13736    0.16575 =
         0.07576   -0.02612   -0.01098   -0.01792
S8    4   -0.359393   -0.543175   -0.477558    11.00000    0.09125    0.05249 =
         0.06268    0.00294   -0.00935   -0.00605
SE11  5   -0.613061   -0.459087   -0.440373    11.00000    0.08014    0.05289 =
         0.07526   -0.00317   -0.01044   -0.00170
HKLF 4


REM  ywt20231109_auto_a.res in P2(1)2(1)2(1)
REM wR2 = 0.3424, GooF = S = 1.021, Restrained GooF = 1.023 for all data
REM R1 = 0.0926 for 2073 Fo > 4sig(Fo) and 0.1635 for all 4237 data
REM 312 parameters refined using 40 restraints

END

WGHT      0.2000      0.0000

REM Highest difference peak  1.106,  deepest hole -0.905,  1-sigma level  0.170
Q1    1   0.2228 -0.4564 -0.3825  11.00000  0.05    0.73
Q2    1  -0.6075 -0.1020 -0.5022  11.00000  0.05    0.66
Q3    1  -0.1634 -0.4959 -0.4375  11.00000  0.05    0.64
Q4    1  -0.1919 -0.4607 -0.4335  11.00000  0.05    0.64
Q5    1  -0.2844 -0.2806 -0.3625  11.00000  0.05    0.63
Q6    1  -0.8022 -0.4954 -0.4823  11.00000  0.05    0.61
;
_shelx_res_checksum                66836
_shelx_hkl_file
;
   0   0   2 2036.74  121.12
   0   0   3    7.30   14.54
   0   0   3   -0.16    5.86
   0   0   3   -0.04    1.67
   0   0   4   -1.57   19.34
   0   0   4    3.02   10.69
   0   0   4   24.71    3.53
   0   0   5    8.43   25.98
   0   0   5    0.14    2.68
   0   0   6    8.68   23.49
   0   0   6   75.87    7.37
   0   0   7    8.24   34.04
   0   0   7    0.18    3.05
   0   0   8 7912.70  470.32
   0   0   9    5.99    4.09
   0   0  10  751.35   49.24
   0   0  11   -0.32    4.12
   0   0  12  246.77   23.93
   0   0  12  212.39   18.78
   0   0  13    0.96    4.26
   0   0  13    0.79    5.85
   0   0  14    6.08    5.10
   0   0  14    4.31    6.42
   0   0  15    0.47    6.48
   0   0  15   -0.68    4.23
   0   0  16    4.50    6.62
   0   0  16    1.96    4.91
   0   0  17   -0.54    6.49
   0   0  17   -0.26    4.98
   0   0  18    0.45    6.65
   0   0  18   -1.70    4.35
   0   0  19   -0.96    6.77
   0   0  19    0.91    4.72
   0   0  20  168.85   22.32
   0   0  20  130.21   16.62
   0   0  21    2.04    5.11
   0   0  21   -7.02    8.26
   0   0  22  148.40   22.74
   0   0  23   -4.81    9.29
   0   0  24  245.29   30.57
   0   0 -24  210.29   21.17
   0   0  25    3.30    9.54
   0   0 -25   -1.49    5.38
   0   0  26  351.74   37.89
   0   0 -26  275.76   26.51
   0   0  27    3.52    9.96
   0   0 -27   -3.16    6.94
   0   0  28  167.58   27.08
   0   0  29    3.63   11.22
   0   0  30    1.45   10.51
   0   0  31    5.05   11.52
   0   0  32   31.28   14.14
   0   0  33    3.45   10.37
   0   0  34   35.75   14.22
   0   0  35    0.63   10.01
   0   0  36    0.59    9.50
   0   0  37   -2.69    8.73
   0   1   0    0.52    1.07
   0   1   0    0.36    1.25
   0  -1  -1  166.25   12.13
   0   1  -1  179.55   11.46
   0  -1   1  173.69   18.57
   0   1   1  194.44   11.89
   0   1   2 7934.65  506.06
   0   1  -2 9379.65  506.37
   0   1   3 2741.46  163.06
   0   1   4 1240.92   74.92
   0  -1   4 1254.69   76.85
   0  -1   5  301.06   21.45
   0   1   5  286.66   19.43
   0  -1   6 3090.67  186.60
   0   1   6 3085.56  184.87
   0  -1   7   47.82    6.99
   0   1   7    2.37    5.30
   0  -1   7   -5.25   43.46
   0   1   7    7.87    3.42
   0   1   8 1305.97   80.58
   0  -1   8 1298.69   82.29
   0  -1   9  395.33   28.69
   0   1   9  381.00   26.84
   0  -1  10   28.47    6.79
   0   1  10   33.36    5.97
   0   1  11  719.38   47.60
   0  -1  11  719.60   49.18
   0   1  12  192.80   16.61
   0   1  12  251.99   24.57
   0  -1  12  205.18   18.44
   0  -1  13   34.53    7.44
   0   1  13   43.28   11.59
   0   1  13   26.90    5.71
   0  -1  14  639.11   47.90
   0   1  14  658.32   46.35
   0   1  15  415.10   37.46
   0   1  15  379.06   28.73
   0  -1  15  337.08   29.38
   0  -1  16   27.35    7.85
   0   1  16   35.98    7.56
   0   1  16   53.01   12.12
   0   1  17    2.05    6.29
   0   1  17    1.49    4.60
   0  -1  17    2.30    5.02
   0   1  18   98.96   15.94
   0  -1  18  115.63   18.11
   0   1  18   88.55   12.26
   0   1  18  103.75   18.46
   0  -1  18   77.47   12.72
   0   1  19   51.69   13.76
   0   1  19   45.05   12.07
   0  -1  19   45.51   12.59
   0   1  19   34.09    7.89
   0   1  20  335.50   31.81
   0  -1  20  453.64   40.97
   0   1  20  449.57   40.05
   0   1  20  431.75   42.54
   0   1  21    2.14    7.64
   0  -1  21   -0.56    8.01
   0   1  21    7.07    9.02
   0   1  21    2.32    4.89
   0   1 -22   53.97    9.52
   0   1  22   58.31   14.94
   0  -1  22   66.80   15.75
   0  -1  23    3.11    8.05
   0   1  23    9.61    9.98
   0   1 -23    3.05    4.64
   0  -1  24   14.27   11.27
   0   1 -24    8.12    5.55
   0   1  24    6.31    9.04
   0   1  25   -1.32    9.34
   0  -1  25    5.42   10.00
   0   1 -25    1.21    4.91
   0  -1 -25   -1.18    6.00
   0   1  26   47.81   15.30
   0  -1 -26   31.12    8.58
   0   1 -26   32.60    8.45
   0  -1  26   39.11   15.04
   0   1 -27    0.95    5.74
   0  -1 -27   -3.50    6.70
   0  -1  27   -0.71    9.68
   0   1  27    7.05   10.20
   0  -1  28  202.42   29.31
   0   1  28  180.37   27.83
   0   1  29    9.52   11.41
   0  -1  29    5.13   10.18
   0  -1  30  180.00   27.86
   0   1  30  165.88   28.11
   0   1  31    3.64   10.19
   0  -1  31   -0.73   10.40
   0   1  32   40.81   15.36
   0  -1  32   46.79   16.15
   0  -1  33   26.64   13.63
   0   1  33   26.55   13.64
   0  -1  34    0.65   10.47
   0   1  34   -5.39   11.02
   0   1  35    3.20   10.56
   0  -1  35   -0.61   10.31
   0   1  36    3.61   10.94
   0  -1  36    5.09    9.96
   0   1  37   -2.22    9.16
   0   2   0  290.69   20.93
   0  -2   0  334.61   27.33
   0   2   0  365.79   21.63
   0   2  -1  224.00   14.90
   0  -2  -1  197.50   17.06
   0   2   1  230.64   15.26
   0  -2   2 2410.99  143.31
   0  -2  -2 2027.09  129.65
   0   2   2 2173.57  129.07
   0   2  -2 2176.10  128.47
   0  -2   3  872.26   66.12
   0   2   3  739.50   45.91
   0  -2  -3  690.24   45.90
   0   2  -3  778.46   45.87
   0   2   4 1031.18   66.41
   0   2  -4 1136.27   66.84
   0  -2   5 2036.10  145.47
   0   2  -5 2055.75  121.19
   0   2   5 1953.48  120.61
   0  -2   6 3205.21  218.58
   0   2   6 3265.66  195.19
   0  -2   7 5594.67  375.39
   0   2   7 6016.68  355.09
   0  -2   8   55.25   24.88
   0   2   8   79.26    8.12
   0  -2   9  103.00   25.64
   0   2   9  153.15   12.78
   0   2  10   67.44    8.06
   0   2  11   38.71    6.35
   0   2  12 1268.44   80.44
   0   2  13  738.01   53.17
   0   2  13  598.80   43.05
   0   2  14   10.23    7.48
   0   2  14    9.09    4.46
   0   2  15    3.20    7.33
   0   2  15    4.76    4.48
   0   2  16  349.12   28.97
   0   2  16  553.61   43.80
   0   2  17   28.80    7.01
   0   2  17   38.77   12.46
   0   2  18   94.98   18.19
   0  -2  18  101.10   17.48
   0   2  18   70.85   11.37
   0   2  19    5.06    8.29
   0   2 -19    7.72    4.78
   0  -2  19   11.75   19.53
   0  -2  19    8.06    8.87
   0   2  19    5.39    5.20
   0   2  20   11.36    9.58
   0  -2  20   15.95    9.69
   0   2  20    9.69    7.95
   0   2 -20    4.73    4.58
   0  -2  20   14.90   20.99
   0   2 -21  146.30   16.88
   0  -2  21  191.05   25.77
   0   2  21  180.13   26.75
   0   2  21  168.27   23.25
   0   2  22  407.87   40.71
   0   2 -22  353.65   31.25
   0   2  22  433.15   45.48
   0  -2  22  458.07   43.36
   0   2 -23   74.08   11.79
   0   2  23  106.96   19.52
   0  -2  23   96.35   19.56
   0   2  23   94.57   20.84
   0   2  24  712.30   57.51
   0  -2  24  703.92   58.42
   0  -2  25    8.50   10.84
   0   2 -25    0.92    5.14
   0   2  25   -0.68    9.09
   0   2  26  433.14   43.05
   0  -2 -26  296.65   29.05
   0   2 -26  337.48   29.90
   0  -2  26  411.80   43.14
   0   2 -27   -1.61    5.63
   0  -2  27    2.24    9.64
   0   2  27   -1.45    9.51
   0  -2 -27   -3.52    7.34
   0  -2  28   96.75   21.83
   0   2  28  117.93   22.71
   0   2  29   30.12   13.97
   0  -2  29   30.27   14.78
   0  -2  30   13.48   12.65
   0   2  30   16.51   11.92
   0   2  31   18.73   12.10
   0  -2  31   14.67   12.31
   0   2  32   36.59   14.91
   0  -2  32   40.39   15.63
   0  -2  33   -2.03   10.07
   0   2  33   -3.56   10.89
   0   2  34    2.06    9.80
   0  -2  34   -1.28    9.31
   0   2  35    6.54   10.79
   0   2  36   24.62   12.79
   0   2  37    5.70    9.89
   0   3   0   10.85    4.13
   0   3   0   13.01    4.80
   0  -3   0   17.98   10.99
   0  -3  -1    4.81    7.35
   0   3  -1    3.86    4.16
   0   3  -1    5.85    3.66
   0   3   1    3.48    3.92
   0   3  -2 1189.49   72.95
   0  -3  -2 1101.39   75.27
   0  -3  -3    2.51    4.75
   0   3   3   -0.30    3.91
   0  -3   3   -6.77   20.73
   0   3  -4 1477.53   89.34
   0   3   4 1391.72   89.55
   0   3  -5  907.55   52.63
   0  -3   5 1025.30   75.79
   0  -3   6 3438.27  202.79
   0   3   6 2845.42  180.51
   0   3  -6 3094.84  180.86
   0   3  -7  700.05   42.76
   0  -3   7  724.03   61.33
   0   3   7  585.60   41.60
   0  -3   8  512.26   49.55
   0   3  -8  508.19   32.71
   0   3   8  424.06   31.32
   0   3   9 1395.84   90.46
   0   3  -9 1493.64   91.49
   0  -3   9 1631.60  108.80
   0   3 -10   16.65    5.06
   0   3  10   15.91    4.78
   0  -3  10   15.64   16.86
   0   3 -11 1589.23   96.87
   0   3  11 1492.64   96.27
   0   3 -12  425.94   30.73
   0   3  12  402.33   30.26
   0   3 -13    1.68    4.51
   0   3  13    3.09    4.23
   0   3 -14   23.05    5.96
   0   3  14   20.39    5.85
   0   3  15  485.18   37.09
   0   3 -15  540.96   37.62
   0   3  16   90.59   17.76
   0   3  16   74.28   10.71
   0   3 -16   84.76   11.03
   0  -3  17  736.57   57.80
   0   3  17  779.83   62.89
   0   3  17  590.17   47.03
   0   3 -17  629.92   47.34
   0  -3  18  533.06   47.71
   0   3  18  529.40   51.61
   0   3 -18  444.11   37.21
   0   3  19  575.69   55.09
   0   3 -19  477.43   40.33
   0  -3  19  617.39   52.61
   0   3 -20   47.21    9.11
   0  -3  20   93.27   25.75
   0   3  20   60.78   16.67
   0  -3  20   64.69   16.81
   0   3  21  202.79   30.13
   0   3 -21  182.84   19.76
   0  -3  21  249.04   31.11
   0   3  22  134.91   22.85
   0   3 -22  115.72   15.34
   0   3  22  141.04   25.46
   0  -3  22  167.13   25.64
   0  -3  23   53.84   22.44
   0   3  23   26.51   12.06
   0   3 -23   23.18    7.30
   0  -3  23   27.36   13.81
   0   3  23   23.26   13.03
   0   3  24   31.37   13.42
   0  -3  24   26.10   13.41
   0   3  24   30.81   15.38
   0   3 -24   27.04    7.71
   0  -3  24   54.77   21.36
   0  -3  25    6.91   12.05
   0   3  25    6.68   12.03
   0   3  25    2.84    8.60
   0   3 -25    2.22    4.89
   0   3 -26   28.59    8.29
   0  -3  26   39.14   15.86
   0   3  26   25.85   13.53
   0   3  27    9.18   12.33
   0  -3  27   15.01   14.19
   0   3  28  184.71   29.50
   0  -3  28  163.98   28.38
   0   3  29    5.48   11.33
   0  -3  29    6.27   12.62
   0  -3  30  140.41   25.20
   0   3  30  121.55   24.65
   0   3  31   57.90   18.30
   0  -3  31   66.76   18.25
   0   3  32    4.53   11.13
   0  -3  32    4.96   10.85
   0   3  33   15.38   13.17
   0   3  34   25.88   14.59
   0   3  35   -1.99   11.03
   0   3  36    1.87   10.28
   0   3  37    2.30    9.49
   0   4   0 2722.75  163.63
   0   4   0 2664.57  162.55
   0  -4   0 2727.75  171.18
   0  -4  -1 1255.95   90.74
   0   4  -1 1225.25   85.72
   0   4   1 1439.26   86.57
   0  -4   1 1462.57   97.17
   0   4  -1 1582.03   87.11
   0   4  -2 5562.79  317.07
   0  -4  -2 4859.94  320.01
   0   4  -3 7712.43  464.95
   0   4   3 7883.12  466.24
   0  -4  -3 7168.41  467.08
   0   4   4  126.26   12.29
   0  -4  -4  115.84   12.62
   0   4   5  298.19   23.35
   0  -4   5  433.62   45.62
   0   4  -6  768.34   50.53
   0   4   6  745.77   50.96
   0   4   7  379.43   28.47
   0   4  -7  393.57   28.41
   0   4   8   96.31   10.77
   0   4  -8  102.73   10.95
   0   4  -9  127.45   12.74
   0   4   9  121.20   12.35
   0  -4  10   19.50   17.73
   0   4  10   -2.01    8.51
   0   4 -10   14.50    5.28
   0   4  10   10.54    4.85
   0   4 -11 1401.16   85.37
   0   4  11 1265.94   84.60
   0   4 -12   10.81    5.63
   0   4  12   10.89    4.86
   0   4 -13  688.33   47.68
   0   4  13  682.37   47.69
   0   4 -14  199.74   18.67
   0   4  14  203.71   18.79
   0   4  15  443.56   34.44
   0   4 -15  473.98   34.96
   0   4 -16   58.03    9.78
   0  -4  16   65.38   15.93
   0   4  17   90.73   19.68
   0   4 -17   71.45   10.94
   0  -4  17  100.91   19.28
   0   4  18  257.84   34.32
   0  -4  18  273.51   32.73
   0   4 -18  210.93   21.52
   0   4  19  140.57   26.30
   0  -4  19  131.94   23.81
   0   4 -19  119.94   15.07
   0   4 -20   12.73    5.93
   0   4  20   12.56   12.73
   0  -4  20   31.55   18.61
   0  -4  20   15.62   13.09
   0   4  21  191.86   31.66
   0  -4  21  186.58   28.96
   0   4 -21  141.67   17.49
   0   4 -22   63.97   11.23
   0   4  22   72.18   20.51
   0  -4  22  129.31   26.47
   0  -4  22   94.24   21.54
   0  -4  23  227.59   32.71
   0   4  23  189.34   31.94
   0   4 -23  166.31   19.65
   0   4 -24   64.55   11.84
   0   4  24   60.90   20.55
   0  -4  24   75.35   20.81
   0   4  24   70.40   18.43
   0   4  25    4.10   12.93
   0  -4  25   -0.83   12.05
   0   4 -25    2.02    5.81
   0   4  25    2.29   10.94
   0  -4  25   11.68   15.44
   0  -4  26   94.61   22.21
   0  -4  26   74.81   20.26
   0   4 -26   56.38   11.49
   0   4  26   61.58   21.06
   0   4  26   62.38   18.52
   0   4  27   24.27   15.62
   0  -4  27   37.78   16.20
   0  -4  28   52.31   18.45
   0   4  28   64.96   19.33
   0   4  29   45.45   17.40
   0  -4  29   38.17   16.70
   0   4  30    2.45   10.95
   0  -4  30   -4.70   10.87
   0   4  31    2.40   12.11
   0   4  32   20.25   14.11
   0   4  33   27.00   15.41
   0   4  34   17.09   14.37
   0   4  35   16.75   12.74
   0   4  36    3.75   10.68
   0   5   0   -0.70    5.35
   0  -5   0    0.41   10.46
   0  -5  -1 1009.91   73.21
   0   5  -1 1014.21   66.79
   0  -5   1 1103.87   77.76
   0  -5  -2 1468.64   94.55
   0   5  -2 1374.78   89.15
   0   5   3   93.09   11.72
   0   5  -3   94.57   11.26
   0  -5  -3   97.04   13.93
   0   5   4  258.95   22.45
   0  -5   4  361.65   38.92
   0  -5   5 5559.86  293.08
   0   5   5 4245.27  270.32
   0   5   6   45.67    7.85
   0  -5   6   61.78   21.84
   0   5  -6   37.19   13.46
   0   5  -7 2698.33  191.67
   0   5   7 2889.36  181.91
   0   5  -8  243.48   29.52
   0   5   8  272.48   22.88
   0   5   9 2845.38  175.88
   0   5  -9 2729.16  175.18
   0  -5  10  451.99   44.22
   0   5 -10  384.71   29.51
   0   5  10  362.68   29.19
   0   5  11  686.88   49.01
   0   5 -11  683.28   49.16
   0   5  12   26.95    6.93
   0   5 -12   23.78    6.70
   0   5  13 1175.16   77.42
   0   5 -13 1162.00   77.29
   0  -5  14  150.35   23.14
   0   5 -14  120.72   14.41
   0   5 -15  782.50   60.29
   0  -5  15  901.93   72.63
   0  -5  16  490.35   48.72
   0   5 -16  430.51   36.94
   0   5 -17  797.06   63.26
   0  -5  17  998.97   78.54
   0  -5  18    8.66   14.39
   0   5 -18    2.33    4.69
   0  -5  18    2.93   12.16
   0   5  19  336.27   44.03
   0  -5  19  326.10   40.21
   0   5 -19  280.63   27.34
   0  -5  20   27.33   15.06
   0   5 -20   26.27    7.76
   0  -5  20   48.38   19.49
   0   5  20   19.55   15.25
   0  -5  21  162.08   28.89
   0   5 -21  120.13   16.54
   0   5  21  143.49   30.01
   0   5 -22    4.33    5.38
   0  -5  22    6.90   13.08
   0   5  22    5.54   13.59
   0  -5  22   16.26   15.27
   0   5 -23    1.37    5.50
   0  -5  23    3.87   14.59
   0   5  23    1.12   12.73
   0  -5  23   -3.54   12.26
   0   5 -24   58.87   11.80
   0  -5  24  119.64   23.77
   0  -5  24   82.62   22.25
   0   5  24   55.81   20.16
   0   5  25    5.58   12.49
   0   5 -25    5.32    6.37
   0  -5  25   -0.90   13.45
   0   5  25    0.83   10.62
   0  -5  25    4.45   12.96
   0   5  26   -0.85   10.90
   0  -5  26    3.60   13.53
   0  -5  26    0.71   12.55
   0  -5  27    4.02   11.95
   0   5  27    5.20   12.03
   0   5  28    7.86   12.11
   0  -5  28    7.56   12.17
   0   5  29    3.48   12.47
   0   5  30   19.65   14.56
   0   5  31   59.14   19.13
   0   5  32    6.40   11.68
   0   5  33   23.56   14.05
   0   5  34   -1.44   12.21
   0   5  35    3.99   10.61
   0  -5  36   -3.37    6.98
   0   5  36    0.61   10.14
   0   6   0   35.99    8.43
   0  -6   0   43.35   16.19
   0  -6   1 1945.71  126.58
   0   6  -1 1681.40  113.46
   0  -6  -1 1902.69  122.45
   0   6   2    8.12    6.87
   0  -6   2   13.11   13.08
   0   6  -2   10.81    6.50
   0  -6  -2   14.70   10.54
   0   6  -3 3926.93  235.98
   0  -6  -3 3652.41  239.38
   0   6   3 3929.58  237.22
   0   6  -3 3355.20  245.36
   0   6   4 1391.65   86.80
   0   6  -4 1136.54   94.46
   0   6  -4 1235.85   85.02
   0   6  -5  576.71   55.74
   0   6   5  681.79   48.34
   0   6  -6   -0.57    9.00
   0   6   6    0.74    5.19
   0  -6   6    7.44   14.75
   0   6   7   17.14    6.89
   0   6  -7    6.40    8.78
   0  -6   7   14.82   14.92
   0   6   8   31.10    7.53
   0  -6   8   34.07   16.07
   0   6  -8   17.80   10.97
   0  -6   9   35.30   15.76
   0   6   9   30.21    7.70
   0   6   9    3.22    9.79
   0   6  -9   28.29   13.84
   0   6 -10  297.93   36.20
   0  -6  10  334.71   37.84
   0   6  10  333.19   27.60
   0   6 -11 2708.73  205.13
   0   6  11 3108.53  194.34
   0   6 -12  902.30   75.38
   0   6 -13 1648.95  145.62
   0  -6  13 2697.36  149.37
   0  -6  14   20.98   13.90
   0  -6  15  275.49   33.81
   0  -6  16  305.43   37.00
   0  -6  17   22.94   14.92
   0  -6  18   21.67   15.90
   0  -6  19  275.53   35.81
   0   6  20   29.40   17.74
   0  -6  20   26.48   16.69
   0   6  21  327.45   50.32
   0  -6  21  451.82   46.68
   0   6  22   29.66   19.30
   0  -6  22   37.77   17.70
   0  -6  23  115.81   23.99
   0   6  23   79.69   26.68
   0  -6  24    2.87   13.53
   0   6  24    2.60   15.03
   0  -6  25  121.02   24.14
   0   6  26   12.97   14.58
   0  -6  26   20.22   14.22
   0  -6  27    0.63   10.93
   0   6  27    4.65   12.62
   0  -6  28    1.18   10.49
   0   6  28    8.35   14.20
   0  -6  29   27.42   13.31
   0   6  29   20.04   15.42
   0   6  30   -0.89   12.32
   0   6  31   22.99   15.92
   0   6  32   -2.42   12.24
   0   6  33    4.55   11.18
   0  -6  34    0.45    7.61
   0   6  34   -1.41   11.38
   0   6  35   12.85   11.90
   0  -6  35    3.83    6.92
   0  -7   0    1.23   10.93
   0  -7  -1   18.44   11.71
   0  -7   1   12.53   13.30
   0   7  -1   12.96    7.27
   0  -7  -2    7.31   10.78
   0   7   2    7.19    7.20
   0  -7   2    0.70   12.10
   0   7  -2    3.35    6.66
   0  -7   3  217.29   30.64
   0   7  -3  170.06   18.86
   0   7   3  183.09   20.19
   0   7  -4   49.99   10.38
   0   7   4   51.04   10.46
   0  -7   4   61.09   18.41
   0   7  -5  331.33   28.11
   0   7  -5  246.39   33.53
   0   7   5  318.10   28.30
   0  -7   6   51.12   19.12
   0   7   6   41.71    9.63
   0   7  -6   39.37    9.27
   0   7  -6   32.47   13.91
   0   7   7  484.29   37.39
   0  -7   7  529.30   50.60
   0   7   8   56.70   11.51
   0  -7   8   64.53   19.25
   0   7  -8   47.65   16.18
   0  -7   9  550.25   50.77
   0   7   9  481.88   37.52
   0   7 -10   34.33   14.84
   0  -7  10   55.75   13.63
   0  -7  10   65.71   19.39
   0   7  10   55.30   20.37
   0   7  11 1182.42   91.50
   0  -7  11 1102.60   76.47
   0  -7  11 1123.69   84.63
   0  -7  12  496.92   42.24
   0  -7  12  470.80   47.46
   0   7 -13   64.12   19.55
   0  -7  13  115.71   20.07
   0   7 -14   93.86   23.42
   0  -7  14  169.72   24.74
   0  -7  15 1079.92   72.58
   0   7 -15  580.24   68.46
   0   7 -16   -4.74   13.71
   0  -7  16    9.59   12.80
   0   7 -17  958.77   99.94
   0  -7  17 1629.01  102.45
   0   7 -18   28.02   18.64
   0  -7  18   49.41   17.23
   0   7 -19  407.87   55.65
   0  -7  19  639.96   55.79
   0   7 -20   49.05   23.88
   0  -7  20   98.65   22.18
   0   7  21   21.30   18.61
   0   7 -21    5.71   17.96
   0  -7  21   15.88   14.56
   0   7  22   -2.96   18.66
   0  -7  22    7.17   13.51
   0   7 -22    5.80   15.00
   0   7  23   10.51   17.09
   0   7 -23    4.67   15.28
   0  -7  23    9.25   13.42
   0  -7  24    8.30   12.81
   0  -7  25   23.27   13.93
   0   7  26   -1.00   13.50
   0  -7  26    5.08   11.54
   0   7  27   34.61   18.94
   0  -7  27   28.37   13.74
   0   7  28    0.97   13.75
   0  -7  28    3.28   10.06
   0   7  29    4.70   14.25
   0  -7  29   11.38   10.67
   0  -7  30    2.66    8.41
   0   7  30    6.33   14.19
   0   7  31   28.19   15.85
   0  -7  31   12.08   11.50
   0   7  32    2.39   12.29
   0  -7  32   -1.59    8.60
   0  -7  33   11.42    9.94
   0   7  33   38.31   16.60
   0   7  34    5.35   10.59
   0  -7  34    0.77    6.51
   0  -8   0 1601.65  117.86
   0  -8   1  644.50   57.26
   0   8   1  523.11   45.50
   0  -8   2  390.02   43.00
   0   8   2  295.50   30.16
   0   8   3    3.07    7.36
   0   8  -3    3.69    7.66
   0  -8   3    2.47   12.16
   0   8  -4  157.11   19.31
   0  -8   4  218.32   33.41
   0   8   4  174.67   20.61
   0  -8   5   -4.19   14.63
   0  -8   5    5.05    9.65
   0   8   5    0.75    6.17
   0   8  -5   -0.33    6.68
   0   8   5   -4.88   17.28
   0  -8   6   15.92   14.44
   0   8   6   15.70   17.73
   0  -8   6    0.64    9.83
   0   8  -6   11.83    7.72
   0   8   6   15.88    8.46
   0   8   7  321.80   43.09
   0  -8   7  235.85   31.56
   0  -8   7  324.41   40.02
   0   8  -7  262.25   25.67
   0   8  -7  177.80   30.32
   0   8   7  263.75   26.57
   0  -8   8   14.58   12.49
   0   8  -8   13.04   12.38
   0  -8   8   25.45   10.57
   0  -8   8   26.52   16.31
   0   8  -8   26.36    9.12
   0   8   8   36.52   20.15
   0   8  -9   48.81   10.82
   0  -8   9   67.55   19.87
   0  -8   9   52.10   17.09
   0   8  -9   38.13   15.43
   0  -8   9   47.87   12.70
   0   8   9   76.78   25.45
   0  -8  10  282.69   28.74
   0   8  10  296.77   43.36
   0  -8  10  201.06   29.67
   0  -8  10  297.62   37.52
   0   8 -10  154.48   28.27
   0   8 -10  209.96   23.89
   0  -8  11  641.56   60.98
   0   8  11  888.34   78.63
   0  -8  11  807.21   68.24
   0  -8  11  790.89   58.50
   0  -8  12   76.27   21.41
   0  -8  12   92.17   18.28
   0  -8  12   56.89   18.10
   0   8 -12   45.18   17.19
   0  -8  13  681.86   64.52
   0   8 -13  530.11   61.69
   0  -8  14  110.17   20.25
   0  -8  14   84.56   21.09
   0   8 -14   59.58   19.87
   0   8 -15  417.75   54.62
   0  -8  15  721.44   56.53
   0   8 -16   29.27   17.36
   0  -8  16   61.93   18.11
   0   8 -17   11.21   15.05
   0  -8  17   22.46   14.69
   0  -8  18   71.88   19.50
   0   8 -18   43.33   20.21
   0  -8  19  538.53   49.51
   0   8 -19  303.04   48.26
   0   8 -20    1.12   16.45
   0  -8  20   -0.72   12.87
   0   8 -21   14.72   17.50
   0   8  21   16.06   21.54
   0  -8  21   12.78   14.10
   0  -8  22  301.57   37.54
   0  -8  23   35.66   16.24
   0  -8  24   13.23   13.34
   0  -8  25   25.40   13.88
   0  -8  26   18.24   15.69
   0  -8  26   41.22   15.11
   0  -8  27   29.21   17.24
   0   8  27   50.32   20.88
   0  -8  27   66.10   16.42
   0   8  28   34.69   18.95
   0  -8  28   12.67   13.00
   0  -8  28   25.26   12.12
   0  -8  29   14.15   12.41
   0  -8  29   10.01    9.99
   0   8  29    6.61   13.93
   0  -8  30    6.60   10.26
   0   8  30    0.89   13.86
   0   8  31   -1.66   13.12
   0  -8  31    1.05    8.76
   0   8  32    3.76   12.21
   0  -8  32    0.45    8.00
   0   8  33    0.68   11.38
   0  -8  33    0.75    6.52
   0   9   0    1.41    8.22
   0  -9   1  414.21   33.95
   0   9   1  523.86   42.47
   0   9   2  596.36   47.37
   0  -9   2  490.83   39.87
   0  -9   3   11.70   14.85
   0   9   3   13.39    8.59
   0   9   3   29.62   21.86
   0  -9   3   10.20    6.80
   0  -9   4   45.59   15.58
   0  -9   4   82.48   22.20
   0  -9   4   45.04    9.88
   0   9   4   48.57   12.50
   0   9   4   56.91   25.76
   0  -9   5  477.01   39.36
   0   9   5  673.52   67.68
   0  -9   5  456.02   48.31
   0  -9   5  652.87   60.06
   0  -9   6  140.46   24.37
   0  -9   6  157.80   30.01
   0  -9   6  126.73   17.01
   0   9   6  198.31   38.02
   0   9  -7  420.70   37.26
   0  -9   7  532.02   53.71
   0  -9   7  413.08   35.41
   0   9   7  535.34   61.63
   0  -9   7  363.29   42.81
   0  -9   8  105.33   22.22
   0  -9   8  145.15   18.62
   0   9  -8  140.08   18.87
   0   9   8  183.43   37.29
   0  -9   8  185.40   30.90
   0   9  -9  849.01   65.94
   0   9   9 1194.70   98.99
   0  -9   9 1063.79   84.78
   0  -9   9  792.06   73.43
   0  -9   9  891.02   65.12
   0   9  10  134.16   33.77
   0  -9  10   88.22   20.63
   0  -9  10  124.94   26.22
   0   9 -10   95.97   16.20
   0   9 -10   51.78   18.93
   0   9 -11   25.31   15.38
   0  -9  11   57.69   19.58
   0   9 -11   30.14   10.80
   0  -9  11   38.04   16.16
   0   9  11   57.05   26.66
   0  -9  11   39.79   13.91
   0   9 -12  330.27   32.55
   0  -9  12  303.84   39.90
   0  -9  12  420.14   47.14
   0  -9  12  436.69   40.30
   0   9 -12  238.65   38.40
   0  -9  13   95.74   19.82
   0   9 -13   57.73   12.97
   0  -9  13   59.19   19.05
   0   9 -13   49.87   19.11
   0   9 -14   95.98   24.82
   0   9 -14  141.03   19.81
   0  -9  14  145.91   27.29
   0   9 -15  182.29   23.55
   0   9 -15  181.09   33.03
   0  -9  15  206.44   33.36
   0   9 -16   26.77   16.88
   0   9 -16   39.15   11.95
   0  -9  16   59.57   18.72
   0  -9  16   42.13   18.30
   0   9 -17  328.75   47.32
   0  -9  17  448.67   50.81
   0   9 -17  364.62   37.30
   0  -9  18   64.89   18.99
   0  -9  18   25.55   16.29
   0   9 -18   54.75   21.37
   0  -9  19   19.27   16.07
   0   9 -19   16.13   17.92
   0  -9  19   39.13   16.90
   0  -9  20  367.01   41.35
   0  -9  20  276.30   41.63
   0  -9  21   -1.94   14.19
   0  -9  21    3.52   12.64
   0  -9  22   32.35   15.94
   0  -9  22   30.45   11.50
   0  -9  22   17.28   16.26
   0  -9  23    2.81   13.25
   0  -9  23   13.34   13.58
   0  -9  23    6.96    8.99
   0  -9  24   26.76   14.11
   0  -9  24    5.39   13.77
   0  -9  25   53.55   16.14
   0  -9  25   31.44   17.03
   0  -9  26    8.40   10.62
   0  -9  26   -4.75   12.22
   0   9  27    1.03   15.11
   0  -9  27    3.63   12.23
   0   9  28   28.15   18.13
   0  -9  28   20.94   13.84
   0  -9  29    1.16    9.99
   0   9  29    9.97   14.82
   0  -9  30    4.54    8.95
   0   9  30   16.73   14.41
   0  -9  31   -1.29    7.38
   0   9  31   17.39   14.25
   0  -9  32    0.72    6.68
   0   9  32   19.47   13.10
   0  10   0  834.35   66.53
   0 -10   1    3.39    7.41
   0  10   1   -1.03    8.03
   0  10   1    2.56   20.45
   0  10  -1    2.14    8.32
   0  10   2 1016.15   89.46
   0 -10   2  714.19   54.30
   0  10   3  263.10   44.59
   0 -10   3  217.37   22.76
   0 -10   4  109.31   15.64
   0  10   4  149.69   36.04
   0 -10   5   64.41   12.90
   0  10   5   74.59   29.68
   0  10   6  163.68   37.57
   0 -10   6  124.82   17.10
   0 -10   6   98.26   21.58
   0 -10   7    4.30    7.88
   0  10   7    1.36   21.18
   0 -10   7   -0.72   10.54
   0 -10   8  208.51   23.05
   0  10   8  269.04   46.52
   0 -10   8  142.39   26.35
   0 -10   9    0.75   10.79
   0 -10   9    8.60    9.15
   0  10   9    5.73   20.71
   0  10  10  153.76   39.28
   0 -10  10  104.26   22.86
   0 -10  10  131.67   18.82
   0 -10  11  313.73   31.97
   0 -10  11  270.06   37.88
   0 -10  12   11.10    9.60
   0 -10  12   18.71   13.74
   0 -10  13  381.18   35.85
   0 -10  13  323.72   42.02
   0 -10  14   35.11   17.00
   0 -10  14   78.81   15.18
   0  10 -14   38.76   18.32
   0 -10  15    6.65    9.94
   0 -10  15   15.84   14.29
   0  10 -15    5.99   12.92
   0  10 -15    4.40    7.89
   0 -10  16   95.96   17.57
   0  10 -16   69.26   22.71
   0 -10  16   85.39   23.36
   0  10 -16   87.13   16.55
   0 -10  17   10.07   14.62
   0  10 -17   -3.10   14.35
   0 -10  17    1.33    8.05
   0  10 -17    0.50    7.27
   0 -10  18   16.68   11.02
   0 -10  18    9.28   13.84
   0 -10  19    8.22    9.86
   0 -10  19   14.00   15.28
   0 -10  20    2.96    8.78
   0 -10  20   -1.86   13.71
   0 -10  21   12.33    9.05
   0 -10  21   19.22   16.23
   0 -10  22   32.80   10.99
   0 -10  22   17.80   15.31
   0 -10  23   29.31   10.38
   0 -10  23   25.58   16.53
   0 -10  24   66.87   20.88
   0 -10  24   82.83   14.58
   0 -10  25   -1.50   11.34
   0 -10  26   51.40   17.20
   0 -10  27   -3.08    9.84
   0  10  27    1.94   14.85
   0  10  28   62.02   20.86
   0 -10  28   17.41   12.05
   0  10  29   12.29   14.51
   0 -10  29    0.94    7.65
   0  10  30   11.74   13.08
   0 -10  30    2.39    7.29
   0  10  31    0.64   10.85
   0 -10  31   -1.31    6.06
   0  11   0   -6.88   23.03
   0 -11   1   32.64   10.72
   0  11   1   34.46   25.59
   0  11  -2   80.34   17.92
   0  11   2  101.42   33.70
   0 -11   2   76.43   14.23
   0  11  -3   39.41   13.99
   0  11   3   42.11   26.08
   0 -11   3   35.73   10.91
   0  11   4  980.64   94.55
   0 -11   4  797.33   61.08
   0  11   5   71.02   30.44
   0 -11   5   60.34   13.50
   0 -11   6  212.77   24.64
   0  11   6  239.82   46.78
   0  11   7    3.03   21.92
   0 -11   7   11.33    9.63
   0 -11   8   91.27   16.61
   0  11   8  113.26   35.62
   0 -11   9   22.93   13.55
   0 -11   9   50.01   13.60
   0 -11  10    4.87    8.60
   0 -11  10    3.12   11.06
   0  11  10    6.60   25.47
   0 -11  11   19.02   11.02
   0  11  11    3.41   27.71
   0 -11  11    7.96   11.88
   0 -11  12  165.09   30.19
   0 -11  12  273.36   28.37
   0 -11  13   56.41   18.51
   0 -11  13   83.65   16.88
   0 -11  14   89.63   17.01
   0 -11  14   64.22   19.71
   0 -11  15    3.73    9.76
   0 -11  15    0.86   13.03
   0 -11  16   -1.74   12.33
   0 -11  16    5.55    9.68
   0 -11  17   16.61   15.24
   0 -11  17   33.27   12.35
   0 -11  18    4.37   12.39
   0 -11  18    8.03    9.40
   0 -11  19    9.55    9.85
   0 -11  19    6.93   13.95
   0 -11  20   40.74   17.46
   0 -11  20   45.62   13.01
   0 -11  21   -4.11   11.76
   0 -11  21   -0.40    7.89
   0 -11  22   64.33   20.19
   0 -11  22   87.07   15.29
   0 -11  23    1.42    7.61
   0 -11  23   -5.90   12.62
   0 -11  24   -2.74   11.63
   0 -11  24    0.33    7.41
   0 -11  25   -1.25    9.87
   0  11  26   -2.80   13.74
   0 -11  26   -3.90    9.93
   0 -11  27    0.98    9.05
   0  11  27    0.85   12.58
   0 -11  28    6.73    8.22
   0  11  28   18.46   14.68
   0 -11  29    1.41    5.85
   0  11  29   -2.02   10.95
   0  12   0  372.22   58.00
   0  12   1    1.45   23.18
   0  12  -1    4.29   22.65
   0  12  -2  344.35   54.25
   0 -12   2  304.87   30.22
   0  12   2  272.26   50.77
   0 -12   3   12.91    9.64
   0  12   3    8.96   23.07
   0 -12   4   94.55   16.54
   0  12   4  104.82   34.91
   0 -12   5   14.95   10.44
   0  12   5    9.30   23.72
   0 -12   6   27.62   11.13
   0  12   6   28.50   26.94
   0  12   7   19.44   25.68
   0 -12   7   18.04   11.53
   0  12   8  185.75   44.95
   0 -12   8  142.91   21.40
   0 -12   9    4.72    9.31
   0  12   9   -1.70   25.82
   0 -12  10  312.55   33.62
   0  12  10  350.47   60.76
   0 -12  11    9.72   10.29
   0 -12  12   35.12   12.78
   0 -12  13   34.66   12.97
   0 -12  13   22.09   14.16
   0 -12  14   31.98   12.42
   0 -12  14    4.78   11.44
   0 -12  15   35.89   13.33
   0 -12  15   26.38   14.64
   0 -12  16   54.31   18.60
   0 -12  16  121.09   19.10
   0 -12  17    2.29    8.76
   0 -12  17    0.79   11.56
   0 -12  18   37.39   16.94
   0 -12  18   55.28   14.17
   0 -12  19    0.76   11.29
   0 -12  19    2.97   10.25
   0 -12  20    4.38   10.78
   0 -12  20   16.14    9.85
   0 -12  21   -1.39   10.52
   0 -12  21    4.19    8.70
   0 -12  22   11.69   12.14
   0 -12  22   21.55    9.56
   0 -12  23    2.28    7.87
   0 -12  23    1.20    8.99
   0 -12  24  113.94   15.21
   0 -12  24   62.85   16.36
   0 -12  25    4.69    6.66
   0 -12  25    7.22    8.70
   0  12  26   44.69   17.60
   0  12  27   12.28   12.80
   0  13   0   -8.74   25.63
   0  13  -1   -1.44   22.05
   0  13   1    2.96   23.79
   0  13  -2  102.77   34.07
   0  13   2  103.46   35.07
   0  13  -3   75.26   30.75
   0 -13   3   98.83   16.85
   0  13   3   62.43   32.32
   0 -13   4  332.32   32.82
   0  13  -4  274.73   50.23
   0  13   4  321.14   56.02
   0  13   5   14.24   24.65
   0 -13   5   18.28   10.94
   0 -13   6  144.39   21.40
   0  13   6  168.92   43.89
   0  13   7    9.87   26.26
   0 -13   7    1.92   10.37
   0  13   8   -1.68   25.70
   0 -13   8    2.44   10.24
   0  13   9  221.74   50.51
   0 -13   9  177.38   24.40
   0 -13  10    3.00   11.05
   0 -13  11   48.69   14.86
   0 -13  12   34.45   13.54
   0 -13  13   15.84   11.57
   0 -13  14   87.16   17.54
   0 -13  15    5.22    9.70
   0 -13  16    9.67   10.58
   0 -13  17   30.95   12.26
   0 -13  18   48.38   13.27
   0 -13  19    5.57    9.13
   0 -13  20   33.74   11.14
   0 -13  21    6.84    8.20
   0 -13  22   25.81    9.68
   0 -13  23    1.39    6.85
   0 -13  24    3.39    6.26
   0 -13  25    0.82    5.29
   0  13  25    3.26   11.06
   0  14   0  219.68   45.27
   0  14   1    2.86   24.59
   0  14  -1    1.39   22.37
   0  14  -2  178.48   40.45
   0  14   2  123.22   36.86
   0  14  -3    1.36   21.12
   0  14   3    8.84   23.34
   0  14   4   -4.48   24.23
   0  14  -4   -4.02   20.69
   0 -14   4   -2.68    9.69
   0 -14   5   25.98   12.05
   0  14  -5   14.64   22.80
   0  14   5   27.33   27.09
   0  14   6  131.11   38.99
   0 -14   6  140.45   20.74
   0  14  -6  100.36   32.28
   0  14   7   55.04   30.58
   0  14  -7   72.19   29.04
   0 -14   7   67.03   15.66
   0  14  -8    2.61   19.58
   0  14   8    1.60   23.58
   0 -14   8    7.17   10.26
   0 -14   9   -3.86   10.35
   0 -14  10   18.86   11.75
   0 -14  11   70.37   15.82
   0 -14  12    9.06   10.64
   0 -14  13   49.57   14.22
   0 -14  14   70.08   15.67
   0 -14  15   32.04   12.12
   0 -14  16   48.22   13.63
   0 -14  17    5.55    9.21
   0 -14  18   -1.48    8.44
   0 -14  19    7.54    8.51
   0 -14  20    5.00    7.95
   0 -14  21    9.51    7.92
   0 -14  22   29.03    8.79
   0  15   0    3.83   20.07
   0  15  -1    6.30   19.45
   0  15   1   22.02   23.10
   0  15  -2   39.78   23.69
   0  15   2   44.57   27.18
   0  15  -3   -3.68   18.41
   0  15   3   10.62   21.72
   0  15   4   52.40   27.02
   0  15  -4   30.20   23.41
   0 -15   5    9.99    9.84
   0  15   5   12.27   22.83
   0  15  -5   19.04   20.80
   0 -15   6   17.29   10.56
   0  15   6   40.01   27.23
   0  15  -6   22.24   20.76
   0  15  -7   62.24   25.89
   0 -15   7   67.37   14.74
   0 -15   8    4.71    9.55
   0  15  -8   -1.13   18.22
   0 -15   9   47.20   13.61
   0  15  -9   27.78   20.47
   0 -15  10    4.70    9.42
   0  15 -10    4.36   18.89
   0  15 -11   14.89   19.25
   0 -15  11   28.71   11.74
   0 -15  12   18.20   10.56
   0  15 -12    6.20   17.58
   0  15 -13    6.01   16.63
   0 -15  13    5.62    9.36
   0 -15  14   20.84   10.66
   0  15 -14   25.98   19.01
   0  15 -15   11.93   17.20
   0 -15  15    5.87    8.89
   0  15 -16   -1.74   15.05
   0 -15  16    1.04    8.10
   0  15 -17    6.48   15.12
   0 -15  17   17.93    9.30
   0  15 -18    9.71   14.27
   0 -15  18   14.35    8.44
   0 -15  19   27.33    8.97
   0  15 -19    4.07   13.41
   0 -15  20   12.24    7.07
   0  15 -20    7.84   11.97
   0  16   0   35.51   21.43
   0  16   1    2.18   17.82
   0  16  -1   11.70   18.33
   0  16   2   15.44   18.60
   0  16  -2    4.19   18.31
   0  16  -3    6.19   18.14
   0  16   3    4.46   18.26
   0  16  -4   -3.04   16.82
   0  16   4    2.25   20.96
   0  16  -5    4.97   16.38
   0  16  -6    4.87   15.54
   0 -16   7    6.94    8.72
   0  16  -7    1.90   15.67
   0  16  -8    7.41   16.84
   0 -16   8    7.63    8.49
   0 -16   9    6.89    8.72
   0  16  -9   10.80   16.66
   0 -16  10   21.71   10.03
   0  16 -10   16.52   17.28
   0  16 -11    9.21   15.06
   0 -16  11   21.55    9.67
   0  16 -12    2.40   13.29
   0 -16  12    0.96    7.53
   0 -16  13   24.25    9.75
   0  16 -13   10.64   14.63
   0 -16  14   -3.48    7.83
   0  16 -14    2.86   12.65
   0 -16  15   22.99    8.72
   0  16 -15   11.31   14.56
   0 -16  16    2.23    6.51
   0  16 -16    3.66   11.64
   0  17   0   -3.34   14.68
   0  17  -1   -0.82   13.90
   0  17   1    0.85   14.36
   0  17  -2   11.34   15.55
   0  17  -3   -1.59   13.54
   0  17  -4    3.90   13.90
   0  17  -5   10.66   14.02
   0  17  -6   -2.96   13.12
   0  17  -7   17.95   15.29
   0  17  -8    7.61   12.66
   0  17  -9   19.89   14.00
   0  17 -10   -0.63   11.30
   0  17 -11    6.54   11.14
   1   0   0    0.39    1.52
   1   0   0    0.70    2.67
   1   0   1  717.50   43.85
   1   0  -1  720.90   44.52
   1   0  -1  709.86   43.18
   1   0  -2 1041.97   68.64
   1   0  -2 1140.91   67.87
   1   0   2 1246.17   69.09
   1   0   2 1086.43   68.52
  -1   0   3 8758.04  537.11
   1   0   3 9023.27  536.93
   1   0   3 9999.00  538.46
   1   0  -3 8895.82  535.78
  -1   0   4 1169.34   78.24
   1   0   4 1253.77   77.97
   1   0  -5  830.01   52.85
  -1   0   5  800.53   54.54
   1   0   5  829.71   53.63
  -1   0   6 1440.72   95.66
   1   0   6 1494.93   94.33
   1   0  -6 1508.45   93.39
  -1   0   7  607.63   45.26
   1   0  -7  650.30   42.61
   1   0   7  663.88   43.84
   1   0   8  503.83   34.01
  -1   0   8  433.33   35.22
   1   0  -8  459.84   32.38
   1   0   9   41.72    7.64
   1   0   9   55.07   12.33
   1   0  -9   42.83    6.49
  -1   0   9   38.67    8.58
   1   0  10  298.87   23.71
   1   0 -10  282.50   21.88
  -1   0  10  273.63   25.67
   1   0 -11  123.75   11.93
   1   0  11  161.22   20.47
   1   0  11  122.59   13.00
  -1   0  11  117.79   15.67
  -1   0  12 1951.02  131.26
   1   0  12 1972.14  127.45
   1   0 -12 1947.86  125.49
  -1   0  13  727.21   54.90
   1   0  13  665.86   49.75
   1   0 -13  705.02   48.59
   1   0  14  810.95   60.05
  -1   0  14  908.44   64.88
   1   0 -14  833.75   57.85
   1   0 -15  658.77   47.68
  -1   0  15  661.26   54.56
   1   0  15  720.31   51.04
   1   0 -16  194.70   17.87
   1   0  16  202.73   20.61
  -1   0  17    3.41   39.48
   1   0  17   15.58    6.55
  -1   0  17    3.85   24.47
   1   0 -17   12.18    5.42
   1   0  18   34.01   12.71
  -1   0  18   29.96    9.56
  -1   0  18   -4.85   40.84
   1   0 -18   27.76    7.10
  -1   0  18   21.44   28.53
   1   0  18   32.56    9.27
   1   0  19   88.52   18.30
   1   0 -19   56.00    9.56
   1   0  19   60.04   12.17
  -1   0  19   59.72   12.45
  -1   0  19   64.92   33.37
   1   0  20  183.40   21.47
   1   0  20  231.52   28.59
  -1   0  20  211.37   44.65
   1   0 -20  164.84   17.53
  -1   0  20  160.61   21.45
   1   0  21   66.06   16.41
   1   0  21   42.00   10.77
  -1   0  21   50.02   12.49
  -1   0  21   49.86   29.84
   1   0 -21   46.48    9.00
   1   0  22   86.82   15.82
   1   0  22  118.11   21.75
  -1   0  22   79.20   15.74
   1   0 -22   89.55   12.71
   1   0  23  190.49   28.00
  -1   0  23  176.45   23.46
  -1   0  23  214.04   42.59
   1   0 -23  148.77   17.39
   1   0  23  151.59   21.60
   1   0  24   18.47   12.84
   1   0  24   11.51    8.72
  -1   0  24   27.43   26.46
  -1   0  24   13.62    9.35
   1   0 -24   10.69    6.64
  -1   0  25    2.26    8.40
  -1   0  25    5.33   21.96
   1   0  25    2.28   10.97
   1   0 -25    4.61    6.65
  -1   0  26   -1.28   21.77
   1   0  26    2.34   11.18
   1   0 -26    9.80    7.55
  -1   0  26    1.17    8.19
  -1   0  27   55.30   27.77
   1   0  27   41.22   16.17
  -1   0  27   26.44   11.63
  -1   0  28    6.70   19.12
  -1   0  28    3.04    8.62
   1   0  28    9.53   12.79
  -1   0  29  114.24   28.96
   1   0  29   81.14   20.87
  -1   0  29   63.52   16.00
  -1   0  30   -0.90   16.54
  -1   0  30   -1.21    8.69
   1   0  30   -0.77   11.17
  -1   0  31   40.14   13.68
   1   0  31   62.49   17.93
  -1   0  31   57.24   20.51
  -1   0  32   -0.58    9.08
   1   0  32    4.32   10.91
  -1   0  33    3.92    9.16
   1   0  33    6.78   10.65
   1   0  34    3.77   10.74
  -1   0  34    3.70    8.52
   1   0  35    1.71    9.33
  -1   0  35    3.93    8.11
   1   0  36   35.97   12.73
  -1   0  36   34.11   11.42
  -1   1  36    5.48    8.09
  -1   1  35    7.51    9.22
   1  -1  35    4.03    9.28
   1  -1  34   27.45   13.77
  -1   1  34   23.62   11.50
  -1   1  33   10.75    9.85
   1  -1  33   18.05   13.19
   1  -1  32   17.85   13.44
  -1   1  32    6.47    9.40
   1  -1  31    1.56   11.30
  -1   1  31   -1.81    8.88
  -1   1  30    8.61    9.77
  -1   1  30   28.09   21.23
   1  -1  30   12.98   13.39
  -1   1  29   27.29   23.27
   1  -1  29   13.25   12.83
  -1   1  29   21.03   11.36
   1  -1  28   20.00   13.77
  -1   1  28   22.37   24.65
  -1   1  28   14.72   10.16
  -1   1  27  106.07   19.84
   1  -1  27  144.77   26.54
  -1   1  27  154.37   38.16
   1   1 -26   24.93    9.32
  -1   1  26   22.93   11.25
  -1   1  26   32.63   28.46
   1  -1  26   32.99   15.98
  -1   1  25  282.39   50.38
   1  -1  25  278.74   35.36
   1   1 -25  191.60   20.83
  -1   1  25  177.38   25.59
   1   1 -24   21.39    7.61
  -1   1  24   35.12   28.97
   1  -1  24   23.71   13.95
  -1   1  24   14.79    9.18
   1   1 -23  143.47   16.93
  -1   1  23  144.07   21.67
   1  -1  23  229.61   30.56
  -1   1  23  142.88   42.39
   1  -1  22   10.00    7.69
  -1   1  22    8.97    8.30
  -1   1  22   -6.15   26.88
   1   1 -22    9.94    5.79
   1  -1  22   16.88   12.29
   1   1 -21   14.82    6.13
  -1   1  21    9.36    8.15
  -1   1  21    7.45   26.91
   1  -1  21   14.04   11.59
   1  -1  21    8.56    7.40
  -1   1  20   98.26   36.91
  -1   1  20  138.70   19.16
   1   1 -20  112.63   13.98
   1  -1  20  126.29   17.88
  -1   1  19   40.18   12.19
   1  -1  19   61.27   16.21
  -1   1  19   30.65    9.68
   1  -1  19   45.84   10.66
  -1   1  19   26.12   26.62
   1   1 -19   39.58    8.21
   1   1 -18  880.93   60.37
  -1   1  18  886.16   65.48
   1  -1  18  870.68   64.77
  -1   1  18  930.20   69.69
   1   1 -17  222.24   19.70
   1  -1  17  224.68   23.06
  -1   1  17  255.32   27.07
   1   1 -16  385.12   27.95
  -1   1  16  387.06   34.60
   1  -1  16  417.15   32.26
   1   1 -15  227.83   18.89
  -1   1  15  209.39   23.49
   1  -1  15  226.55   21.65
   1   1 -14  367.07   28.21
   1  -1  14  396.17   31.42
  -1   1  14  365.94   33.47
  -1   1  13   42.65   10.77
   1   1 -13   46.03    7.50
   1  -1  13   52.51    9.47
  -1   1  12  185.03   21.12
   1   1 -12  184.99   15.74
   1  -1  12  156.61   17.43
   1  -1  11 1221.18   79.87
   1   1 -11 1204.03   77.28
  -1   1  11 1259.76   83.83
  -1   1  10  458.81   37.37
   1  -1  10  475.60   34.69
   1   1 -10  469.56   32.60
   1  -1   9  442.81   23.30
   1   1  -9  454.66   20.82
  -1   1   9  445.11   26.71
  -1   1   8 1806.16  118.09
   1   1  -8 1858.66  114.47
   1  -1   8 1918.72  115.96
   1  -1   7  405.43   29.00
   1   1  -7  402.24   28.21
   1  -1   6 1186.68   78.09
   1   1  -6 1316.43   77.96
   1  -1   5 4359.80  261.01
   1  -1   4  923.55   57.70
   1   1  -3 6794.10  401.49
   1   1  -3 7124.63  400.72
   1  -1   3 6341.60  400.78
   1  -1   2  602.39   40.62
   1   1  -2  691.29   40.96
   1   1  -2  679.17   41.84
   1   1  -1 3197.02  192.11
   1  -1   1 3170.29  191.61
   1   1  -1 3213.51  192.36
   1   1  -1 3342.52  193.07
   1   1   0  141.05   10.91
   1   1   0  172.04   12.58
   1  -1   0  147.30   10.20
  -1   1  -1 2942.31  175.73
   1   1   1 2819.95  175.31
   1   1   1 3092.34  176.22
   1  -1  -1 2935.61  174.72
   1  -1  -2  591.02   37.12
   1   1   2  612.11   37.95
   1  -1  -3 7823.20  461.23
   1   1   3 7759.75  463.41
   1  -1  -4 1004.73   45.98
   1   1   4 1000.44   47.28
   1   1   5 5243.84  134.78
   1  -1  -5 5347.41  132.13
   1  -1  -6 1164.78   72.94
   1   1   6 1223.19   74.41
   1  -1  -7  471.45   31.99
   1   1   7  511.68   33.62
   1   1   8 1421.51  103.87
   1  -1  -8 1739.53  103.02
   1   1   9  722.82   41.64
   1  -1  -9  503.31   27.54
   1  -1 -10  384.86   28.77
   1   1  10  417.70   30.89
   1  -1 -11 1101.51   75.52
   1   1  11 1226.29   78.06
   1  -1 -12  152.93   14.09
   1   1  12  207.02   24.79
   1   1  12  170.77   16.09
   1   1  13   44.35    8.12
   1   1  13   62.46   15.26
   1  -1 -13   44.04    7.10
   1   1  14  389.74   30.04
   1  -1 -14  331.83   27.19
   1   1  15  319.40   32.93
   1  -1 -15  242.29   21.23
   1   1  15  262.93   23.63
   1  -1 -16  428.22   33.20
   1   1  16  441.38   35.09
   1   1  17  334.33   35.50
   1  -1 -17  247.80   22.77
  -1  -1  17  321.06   50.62
   1   1  17  276.41   25.50
   1  -1 -18  880.57   63.46
  -1  -1  18 1217.38  102.67
  -1  -1  18  857.91   68.47
   1   1  18 1086.04   80.65
   1   1  18 1082.16   75.14
   1   1  18  932.20   67.10
   1  -1 -19   34.31    8.09
  -1  -1  19   44.86   11.37
   1   1  19   38.23   10.16
  -1  -1  19   51.13   28.96
   1   1  19   48.09   14.01
   1   1  19   42.24   14.77
   1  -1 -20  130.88   15.58
  -1  -1  20  135.13   19.81
   1   1  20  170.93   24.23
   1   1  20  146.45   19.23
  -1  -1  21   23.63   26.03
   1   1  21    8.38    7.01
  -1  -1  21   12.17    8.52
   1   1  21   13.76   10.86
   1  -1 -21    7.70    5.73
  -1  -1  22    8.19    8.11
   1   1  22    8.49    7.78
  -1  -1  22   16.81   23.20
   1  -1 -22    4.58    5.41
   1   1  22    7.25    9.73
  -1  -1  23  230.76   43.27
   1  -1 -23  161.95   18.62
  -1  -1  23  172.50   23.64
   1   1  23  162.58   22.59
   1   1  23  222.79   29.55
   1   1  24   19.79    9.68
   1  -1 -24   18.35    8.04
  -1  -1  24   27.96   11.22
  -1  -1  24   18.46   23.90
   1   1  24   29.96   14.27
  -1  -1  25  223.72   28.37
  -1  -1  25  312.22   45.83
   1   1  25  237.05   31.97
   1   1  25  198.19   26.85
   1   1  26   18.67   10.33
  -1  -1  26   29.57   23.39
   1   1  26   19.55   13.19
  -1  -1  26   18.42   10.86
  -1  -1  27  166.29   33.05
  -1  -1  27   92.63   18.77
   1   1  27  114.49   22.59
  -1  -1  28   19.77   18.74
  -1  -1  28    4.90   10.19
   1   1  28    5.38   10.89
  -1  -1  29   34.67   19.19
  -1  -1  29   22.79   12.01
   1   1  29   13.02   12.59
   1   1  30    8.27   12.51
  -1  -1  30    8.55   10.55
  -1  -1  30   29.26   18.44
  -1  -1  31    4.19    8.74
  -1  -1  31    4.38   13.60
   1   1  31   -2.18   10.91
   1   1  32   10.46   11.15
  -1  -1  32   12.70   13.50
  -1  -1  32    8.11    9.64
  -1  -1  33   25.40   11.89
   1   1  33   10.58   11.28
  -1  -1  34   22.85   10.98
   1   1  34   27.01   12.82
   1   1  35    6.72   10.06
  -1  -1  35    8.16    9.11
   1   1  36    5.98    9.07
  -1   2  36   25.23   10.63
  -1   2  35   14.12    9.87
  -1   2  34    7.05    8.73
   1  -2  33    9.20   12.19
  -1   2  33    3.42    8.96
   1  -2  32   18.32   13.09
  -1   2  32   14.87   10.71
   1  -2  31   11.36   12.65
  -1   2  31   11.71   10.64
  -1   2  30    3.76    9.34
   1  -2  30   11.05   13.01
  -1   2  29   78.78   29.90
  -1   2  29   57.13   16.20
   1  -2  29   92.08   23.33
   1  -2  28    2.68   12.53
  -1   2  28    9.73   25.42
  -1   2  28    0.63    8.13
  -1   2  27   77.33   17.31
   1  -2  27   89.03   23.19
  -1   2  26    2.42    9.01
  -1   2  26    4.73   27.36
   1   2 -26    9.93    7.36
   1  -2  26    0.90   13.83
  -1   2  25   22.88   30.30
   1   2 -25   23.06    8.56
  -1   2  25   32.80   12.48
   1  -2  25   29.09   16.49
   1   2 -24   56.19   10.60
  -1   2  24   43.35   12.95
  -1   2  24   58.79   34.48
   1  -2  24   69.98   21.50
  -1   2  23   97.07   37.63
  -1   2  23   88.22   17.36
   1   2 -23   98.10   13.74
   1  -2  23  162.85   28.06
  -1   2  22   84.10   16.30
  -1   2  22   72.40   34.93
   1   2 -22   91.41   12.79
  -1   2  22   82.35   18.03
  -1   2  21  252.62   30.77
  -1   2  21  213.47   25.96
  -1   2  21  169.78   45.64
   1   2 -21  228.24   22.10
   1   2 -20  131.51   15.19
  -1   2  20  129.43   18.96
  -1   2  20   74.48   33.00
  -1   2  20  131.64   21.54
  -1   2  19   15.03   25.67
   1   2 -19   32.39    7.57
  -1   2  19   33.34   10.23
  -1   2  19   24.29   10.45
   1  -2  19   47.05   15.94
   1   2 -18  239.02   20.57
   1  -2  18  378.34   37.20
  -1   2  18  101.66   35.71
   1  -2  18  205.02   23.65
  -1   2  18  236.20   27.03
  -1   2  18   10.61   36.55
  -1   2  17  208.95   25.49
   1  -2  17  200.29   22.41
   1   2 -17  218.05   19.57
   1   2 -16  367.20   26.96
  -1   2  16  389.88   35.23
   1  -2  16  351.01   30.40
   1   2 -15   38.84    7.33
  -1   2  15   39.48   11.68
   1  -2  15   29.26    8.17
  -1   2  14  544.94   45.21
   1   2 -14  524.28   37.77
   1  -2  14  510.67   40.82
   1   2 -13 1209.84   77.85
   1  -2  13 1157.98   81.46
  -1   2  13 1271.42   85.54
   1  -2  12  921.53   66.64
   1   2 -12 1030.67   64.34
  -1   2  12  956.68   69.77
   1  -2  11  390.03   31.90
   1   2 -11  412.15   29.77
   1  -2  10 1277.91   86.15
   1   2 -10 1365.71   84.34
   1  -2   9  439.77   33.39
   1  -2   8  714.60   49.13
   1  -2   7  521.20   37.13
   1  -2   6 1260.39   80.12
  -1  -2  -5   76.93   88.23
   1  -2   5 1783.15   80.42
   1  -2   4 1696.87  104.94
   1   2  -3 1905.50  115.86
   1   2  -2  739.57   48.26
   1   2  -2  826.52   52.48
   1   2  -1   37.81    7.45
   1   2  -1   45.52    6.05
   1   2   0   43.51    5.63
   1   2   1   62.93    6.94
  -1   2  -1   60.70    8.55
   1   2   2  716.82   41.94
   1  -2  -2  691.32   39.43
  -1   2  -2  756.79   45.15
   1   2   3 1571.27   96.21
   1   2   4 1941.55  121.09
   1  -2  -4 2009.71  119.09
   1  -2  -5 2068.87  125.03
   1   2   5 2107.82  127.05
   1   2   6 1360.96   84.35
   1  -2  -6 1345.54   82.42
   1  -2  -7  545.55   14.71
   1   2   7    0.27    3.53
  -1  -2   8   23.39   38.97
  -1  -2   9   35.64   39.09
  -1  -2  10   51.01   66.44
   1   2  10 1514.20   63.11
   1   2  11  416.23   31.51
   1   2  12 1036.04   71.10
   1   2  12 1165.62   80.68
   1   2  13 1405.16   95.18
   1   2  13 1666.02  107.37
   1   2  14  611.12   46.02
   1   2  14  722.30   58.01
   1   2  15   47.21   14.79
   1   2  15   39.58    8.93
   1   2  16  393.40   32.39
   1  -2 -16  349.96   29.25
   1   2  17  225.94   23.10
   1   2  17  279.56   32.68
  -1  -2  17  229.08   25.70
   1  -2 -17  220.81   20.76
   1   2  18  260.81   25.59
   1   2  18  303.62   35.13
   1  -2 -18  253.60   23.49
  -1  -2  18  265.67   28.55
  -1  -2  19   55.15   13.18
   1   2  19   40.45   10.26
   1   2  19   45.39   13.10
   1   2  19   34.31   13.79
  -1  -2  19   41.31   26.76
  -1  -2  20  214.54   39.74
  -1  -2  20  131.30   20.81
   1   2  20  160.24   23.65
   1   2  20  168.58   26.97
   1   2  20  156.59   19.88
  -1  -2  21  232.70   28.93
  -1  -2  21  372.70   50.06
   1   2  21  298.15   33.71
   1   2  21  302.55   37.82
   1   2  21  259.46   28.11
   1   2  22  123.30   24.83
  -1  -2  22   97.12   18.21
   1   2  22  117.12   21.61
   1   2  22  102.57   17.44
   1   2  23  127.83   22.36
  -1  -2  23  150.77   32.91
  -1  -2  23   93.83   18.41
   1   2  23  100.18   17.55
  -1  -2  24   43.17   13.60
   1   2  24   37.51   12.12
  -1  -2  24   86.56   27.26
   1   2  24   47.26   15.69
   1   2  25   17.49    9.92
  -1   2 -25   21.57    7.91
   1   2  25   29.02   13.98
  -1  -2  25   22.32   11.04
  -1  -2  25   41.13   22.02
  -1  -2  26    2.98   17.37
  -1   2 -26    2.91    6.04
   1   2  26   -2.97   10.30
  -1  -2  26    1.86    8.58
   1   2  26   -1.83    8.56
  -1  -2  27  135.24   28.54
  -1  -2  27   87.33   18.75
   1   2  27  105.26   21.76
   1   2  28    3.78   11.15
  -1  -2  28   11.35   16.26
  -1  -2  28    2.53    9.50
  -1  -2  29   54.03   15.83
  -1  -2  29   89.45   22.91
   1   2  29   64.63   18.32
  -1  -2  30    6.60   13.82
   1   2  30    6.63   11.37
  -1  -2  30    7.42    9.80
   1   2  31    8.56   11.40
  -1  -2  31    6.60   10.05
  -1  -2  31   11.83   13.31
   1   2  32   23.06   13.05
  -1  -2  32   16.10   10.44
  -1  -2  32   16.77   12.50
  -1  -2  33    4.35    9.57
  -1  -2  33    0.49    9.62
   1   2  33    1.92    9.62
   1   2  34    7.16   10.50
   1   2  35   15.79   10.66
   1   2  36   21.83   10.48
  -1   3  36   -2.26    7.29
  -1   3  35   12.04    9.54
  -1   3  34    5.95    8.50
  -1   3  33    8.05    9.71
  -1   3  32    8.49   10.53
  -1   3  31   23.30   11.77
   1  -3  31   38.63   17.25
   1  -3  30    7.12   13.50
  -1   3  30    6.42    9.92
   1  -3  29   23.25   17.80
  -1   3  29   28.05   12.25
  -1   3  28   24.37   26.82
  -1   3  28   20.21   11.54
   1  -3  28   26.89   16.48
   1  -3  27  170.21   31.45
  -1   3  27  150.54   44.72
  -1   3  27  100.65   20.37
  -1   3  26    3.81    8.22
  -1   3  26   10.56   31.17
   1  -3  26    4.93   13.67
  -1   3  25  167.25   24.85
  -1   3  25  153.31   45.86
   1  -3  25  258.34   37.40
   1   3 -25  162.09   19.23
  -1   3  24   12.60   31.47
  -1   3  24   20.63   10.73
  -1   3  24   21.33   12.89
   1   3 -24   23.91    8.26
   1  -3  24   37.84   18.45
  -1   3  23   42.93   13.07
  -1   3  23   52.88   37.37
  -1   3  23   44.96   15.15
   1  -3  23   70.35   22.05
   1   3 -23   39.04    9.37
   1   3 -22   72.10   12.04
  -1   3  22   74.41   37.72
  -1   3  22   90.97   17.48
  -1   3  22   79.74   18.27
  -1   3  21  267.57   33.35
   1   3 -21  263.32   24.93
  -1   3  21  271.72   30.18
  -1   3  20  275.18   32.65
   1   3 -20  268.60   24.56
  -1   3  19   20.31   10.47
  -1   3  19   -1.41   24.58
   1  -3  19   35.92   16.91
   1   3 -19   25.15    7.37
  -1   3  18  412.82   39.17
  -1   3  18   20.35   41.75
   1   3 -18  417.37   29.30
  -1   3  18   97.72   39.18
   1  -3  18  637.57   51.72
   1   3 -17   86.53   11.82
   1  -3  17  154.92   24.85
  -1   3  17  103.36   19.04
  -1   3  17   -0.98   33.15
  -1   3  17   12.01   23.68
  -1   3  16  376.81   36.34
   1   3 -16  398.34   28.08
   1   3 -15  619.08   43.82
  -1   3  15  575.54   51.01
   1   3 -14  691.17   48.50
   1   3 -13  342.64   27.34
   1   3 -12  300.10   24.39
   1   3 -11   35.56    7.10
   1   3 -10  534.94   38.05
   1   3  -4  707.46   48.30
   1   3  -4  745.12   49.51
   1   3  -3  752.77   49.70
   1   3  -3  730.49   48.82
   1   3  -3  825.65   55.87
   1   3  -2  358.19   29.55
   1   3  -2  336.08   24.99
   1   3  -2  378.74   26.45
   1   3  -1 2271.51  146.94
   1   3  -1 2649.32  148.83
  -1  -3   0    8.00  126.19
   1   3   0   25.34    6.45
   1   3   1 1989.77  127.78
   1   3   1 2235.48  129.11
   1   3   2  323.69   23.31
  -1   3  -2  313.10   26.69
  -1   3  -3  697.35   50.06
   1   3   3  695.11   45.38
  -1   3  -4  849.93   56.17
   1   3   4  740.38   50.08
   1   3   5    0.41    3.25
  -1  -3   8   95.81   67.79
   1   3   9  788.98   46.89
  -1  -3   9   46.33   69.70
   1   3  10  601.15   42.34
   1   3  11   21.41    6.27
   1   3  12  359.61   29.33
   1   3  13  397.00   32.19
   1   3  14  752.57   54.10
   1   3  15  725.95   60.79
   1   3  15  648.32   49.48
   1   3  16  449.76   38.06
   1   3  16  425.74   25.13
  -1  -3  17   78.26   16.23
   1   3  17  108.98   15.05
   1   3  17   99.06   20.90
  -1  -3  17  139.39   32.15
   1   3  18  499.15   50.74
  -1  -3  18  398.17   41.22
   1   3  18  459.18   39.56
   1   3  19   29.44    9.46
  -1  -3  19   50.45   23.19
   1   3  19   25.94   13.86
  -1  -3  19   33.88   11.96
   1   3  20  335.25   32.40
  -1  -3  20  331.22   36.08
   1   3  20  334.18   40.88
  -1  -3  21  288.08   33.68
   1   3  21  332.41   32.28
   1   3  21  317.20   35.95
   1   3  21  294.75   38.28
  -1   3 -22   76.84   12.43
   1   3  22   90.45   18.95
   1   3  22   99.89   17.05
  -1  -3  22  150.71   31.47
   1   3  22   93.46   22.58
  -1  -3  22   87.78   17.99
   1   3  23   38.86   12.05
   1   3  23   39.55   14.96
  -1  -3  23   60.32   24.36
  -1  -3  23   44.19   14.30
   1   3  23   43.41   16.51
  -1   3 -23   41.33    9.55
   1   3  24   39.00   14.86
   1   3  24   27.94   11.46
  -1   3 -24   22.70    8.17
  -1  -3  24   45.28   22.17
  -1  -3  24   20.83   12.41
   1   3  24   24.59   15.43
  -1   3 -25  165.78   20.12
   1   3  25  198.62   29.33
  -1  -3  25  190.85   26.93
  -1  -3  25  240.16   37.03
   1   3  25  176.34   25.93
  -1   3 -26   -1.80    5.62
   1   3  26    1.49    9.04
   1   3  26   -2.57    9.92
  -1  -3  26    0.89   16.92
  -1  -3  26    3.92    9.91
  -1  -3  27  120.85   22.73
   1   3  27  124.76   24.38
  -1  -3  27  184.02   31.02
   1   3  28   20.30   13.58
  -1  -3  28   22.87   12.48
  -1  -3  28   45.14   18.73
   1   3  29   23.06   13.60
  -1  -3  29   26.94   15.61
  -1  -3  29   27.62   12.55
  -1  -3  30    5.00    9.66
  -1  -3  30    8.56   12.04
   1   3  30    3.62   10.04
   1   3  31   24.51   13.49
  -1  -3  31   24.51   13.03
  -1  -3  31   20.43   11.73
  -1  -3  32    2.61   10.02
   1   3  32    2.66   10.35
  -1  -3  33   16.75   10.38
   1   3  33   12.42   10.73
  -1  -3  34   10.27    8.70
   1   3  34    5.75    9.56
   1   3  35    9.43   10.24
   1   3  36    6.51    8.08
  -1   4  35    5.87    9.01
  -1   4  34   10.69    9.85
  -1   4  33   14.97   10.70
  -1   4  32   11.02   11.35
  -1   4  31   12.16   11.20
  -1   4  30   19.87   11.79
  -1   4  29   33.72   13.74
   1  -4  29   40.21   19.24
   1  -4  28   10.28   16.00
  -1   4  28    2.73    9.27
  -1   4  27   34.07   13.70
   1  -4  27   50.99   21.07
  -1   4  26   66.16   17.13
   1  -4  26  112.71   28.53
  -1   4  26   46.13   36.91
  -1   4  25   94.54   19.62
  -1   4  25  100.22   42.77
   1  -4  25  158.58   32.76
  -1   4  25   96.59   22.15
  -1   4  24   -0.63    9.39
  -1   4  24   11.65   34.84
   1  -4  24    2.19   16.57
  -1   4  24    1.69   10.07
  -1   4  23   88.93   41.62
  -1   4  23  159.10   24.68
  -1   4  23  169.34   28.66
  -1   4  22   41.25   15.36
  -1   4  22   23.55   34.84
   1  -4  22   59.51   22.31
  -1   4  21   49.49   16.17
  -1   4  21    8.59   28.48
   1   4 -21   51.92   10.61
   1   4 -20  172.76   19.24
  -1   4  20  181.69   28.83
   1   4 -19   51.52   10.07
  -1   4  19   66.39   18.00
   1  -4  19   82.34   22.97
  -1   4  18  316.74   35.81
   1   4 -18  262.19   23.91
   1   4 -17    3.17    5.58
  -1   4  17   -5.18   26.07
  -1   4  17    2.60    8.29
   1  -4  17   -3.45   15.16
   1   4 -16  146.98   15.95
   1  -4  16  224.41   31.96
   1   4 -15   69.96   11.37
   1  -4  15  117.33   24.36
   1   4 -14  182.47   18.67
   1   4  -7  253.62   21.74
   1   4  -6  757.62   57.17
   1   4  -6  673.02   47.85
   1   4  -5  307.71   24.16
   1   4  -5  356.89   34.26
   1   4  -5  313.30   25.20
   1   4  -4  823.27   54.60
   1   4  -4  670.68   45.60
   1   4  -3 1602.78  106.57
   1   4  -3 1599.93  101.27
   1   4  -2  277.17   27.58
   1   4  -2  324.88   24.79
   1   4  -1 1406.15   90.15
   1   4   0 2207.52  137.20
   1   4   1 1340.61   76.99
   1   4   1 1077.61   75.20
   1   4   2   -0.75    3.57
  -1   4  -2  220.85   18.44
  -1   4  -3 1367.32   91.39
  -1   4  -4  696.19   52.40
  -1   4  -5  268.42   27.86
   1   4   6  646.65   45.12
  -1   4  -6  697.26   53.26
   1   4   7  222.78   19.48
   1   4   8 1354.32   87.21
   1   4   9  464.19   32.76
  -1  -4   9   53.83   66.54
   1   4  10 2079.72  130.91
   1   4  11  654.03   47.08
   1   4  12  155.96   16.75
  -1  -4  12   28.49   45.37
   1   4  13  156.98   17.76
   1   4  14  250.20   24.52
  -1  -4  15  119.80   26.40
   1   4  15   64.48   11.14
  -1  -4  16  154.34   20.92
   1   4  16  186.63   18.19
  -1  -4  17    4.48   16.27
   1   4  17   10.78   11.57
   1   4  17    8.58    6.58
  -1  -4  17    0.55    8.44
   1   4  18  334.93   32.28
  -1  -4  18  281.89   34.31
   1   4  18  328.51   41.28
   1   4  19   63.42   13.11
  -1  -4  19   90.56   25.66
   1   4  19   71.81   19.83
  -1  -4  19   57.52   15.87
   1   4  20  176.41   31.13
   1   4  20  207.10   25.16
  -1  -4  20  189.69   27.81
   1   4  21   67.09   20.37
   1   4  21   75.65   14.66
  -1  -4  21   64.93   16.99
  -1  -4  21  112.78   27.17
  -1  -4  22   93.02   24.56
   1   4  22   52.38   17.39
  -1  -4  22   64.30   16.86
   1   4  22   52.57   13.46
   1   4  23  218.34   33.83
   1   4  23  196.26   29.42
  -1  -4  23  185.39   28.57
  -1  -4  23  306.16   39.97
   1   4  23  206.30   26.97
   1   4  24    5.79    9.93
   1   4  24    6.85    9.79
  -1  -4  24   14.35   11.70
   1   4  24    2.91   11.38
  -1  -4  24    4.39   15.53
   1   4  25   96.55   19.81
   1   4  25  110.12   22.45
   1   4  25   97.00   24.83
  -1  -4  25   97.35   20.48
  -1  -4  25  152.12   28.86
   1   4  26   63.31   17.81
  -1  -4  26   62.30   17.15
  -1  -4  26   82.83   22.17
  -1  -4  27   37.82   15.17
  -1  -4  27   60.33   19.23
   1   4  27   40.36   16.01
  -1  -4  28   11.25   14.16
   1   4  28    1.51   10.93
  -1  -4  28    6.76   11.15
  -1  -4  29   41.87   16.34
   1   4  29   34.96   14.99
   1   4  30   16.50   12.07
  -1  -4  30   27.43   13.41
   1   4  31    2.05   10.10
  -1  -4  31   12.74   11.08
   1   4  32    7.15   10.40
  -1  -4  32   17.20   10.65
  -1  -4  33   29.50   10.90
   1   4  33   11.48   11.46
  -1  -4  34   10.62    8.51
   1   4  34    9.95   10.37
   1   4  35   11.45    9.79
   1   4  36    1.75    7.21
  -1   5  35    1.86    7.35
   1  -5  35   -0.43    7.46
  -1   5  34   -0.52    8.81
  -1   5  33    6.83    9.88
  -1   5  32    2.44    9.65
  -1   5  31   47.87   15.95
  -1   5  30   26.42   13.16
  -1   5  29   49.80   16.04
  -1   5  28   21.38   12.85
  -1   5  27   40.75   15.10
  -1   5  26   -2.14   10.71
  -1   5  25   14.69   11.91
  -1   5  24   19.05   36.71
  -1   5  24   75.00   18.35
  -1   5  24   61.97   19.82
  -1   5  23   41.28   42.16
  -1   5  23   87.70   21.61
  -1   5  22  143.48   27.10
   1  -5  22  219.46   39.74
   1  -5  21  121.30   30.75
  -1   5  21   73.42   20.47
  -1   5  20   10.78   33.96
  -1   5  20   73.17   20.41
  -1   5  19   16.87   31.25
  -1   5  19  152.19   27.32
  -1   5  18   14.05   11.21
  -1   5  18   -3.15   29.14
   1  -5  18   29.72   19.55
   1  -5  17  215.17   35.70
  -1   5  17    4.37   25.50
   1  -5  16   29.32   18.43
  -1   5  15    6.16   23.89
   1  -5  15   -0.88   14.13
   1  -5  14  435.06   44.24
  -1   5  14   -3.37   23.10
   1   5 -10  697.69   59.74
   1   5  -9  237.78   30.44
   1   5  -9  251.73   23.03
   1   5  -8  126.11   15.16
   1   5  -8  110.21   20.99
   1   5  -7  545.00   41.15
   1   5  -7  568.80   50.09
   1   5  -6 1583.75  102.83
   1   5  -6 1717.59  105.04
   1   5  -6 1518.39  112.85
   1   5  -5 1479.46   96.75
   1   5  -5 1556.37  106.72
   1   5  -5 1539.36   98.15
  -1  -5  -4  348.57   42.75
   1   5  -4  394.04   30.56
   1   5  -4  414.37   39.15
   1   5  -4  441.40   32.60
   1   5  -3  193.62   17.51
   1   5  -3  178.78   24.30
   1   5  -3  221.94   19.72
   1   5  -2 1777.02  116.18
   1   5  -2 2095.63  119.19
  -1  -5  -1  513.36   85.21
   1   5  -1  653.97   47.86
   1   5   0  402.97   31.41
   1   5   1  652.44   45.54
   1   5   2 1606.59  101.68
   1   5   3  192.75   17.45
  -1   5  -3  194.57   22.69
  -1   5  -4  356.00   33.89
   1   5   4  373.19   28.33
  -1   5  -5 1367.46   97.16
   1   5   5 1425.21   90.34
   1   5   6 1515.90   93.74
  -1   5  -6 1338.71  101.10
  -1   5  -7  444.05   42.43
   1   5   7  450.03   34.36
  -1   5  -8  129.79   22.64
   1   5   8  141.60   15.66
   1   5   9  241.97   22.65
  -1   5  -9  264.88   32.48
   1   5  10  663.38   49.22
  -1   5 -10  734.31   63.25
   1   5  11  267.46   24.82
   1   5  12  496.97   36.29
  -1  -5  12  173.70   52.90
   1   5  13   31.67    8.88
  -1  -5  13   27.88   16.16
  -1  -5  13    8.27   28.33
   1   5  14  328.93   30.94
  -1  -5  14  299.50   35.32
   1   5  15   12.39    7.85
  -1  -5  15    3.56    9.47
  -1  -5  15    7.77   14.36
   1   5  15   -0.46    8.76
   1   5  16   21.14    8.82
  -1  -5  16   17.77   12.21
  -1  -5  16   29.78   16.16
  -1  -5  17  191.63   30.49
  -1  -5  17  129.22   23.55
   1   5  17  162.85   20.99
   1   5  18   14.04   12.99
   1   5  18   23.62    9.59
  -1  -5  18   42.05   18.52
  -1  -5  18   12.44   11.73
  -1  -5  19  157.35   27.17
   1   5  19  193.48   33.18
   1   5  19  218.07   25.77
   1   5  20  107.23   18.28
  -1  -5  20  124.05   25.98
   1   5  20   81.92   23.31
  -1  -5  20   88.25   20.88
   1   5  21   89.62   17.58
  -1  -5  21  103.19   25.74
  -1  -5  21   70.48   18.78
   1   5  21   78.83   23.27
  -1  -5  22  121.91   24.42
   1   5  22  164.06   23.22
   1   5  22  152.22   30.59
   1   5  23   90.58   23.52
  -1  -5  23  121.72   25.43
   1   5  23   87.94   18.28
  -1  -5  23   85.32   20.59
   1   5  24   60.59   17.80
  -1  -5  24   65.83   18.13
   1   5  24   66.03   21.18
  -1  -5  24  105.68   23.58
  -1  -5  25   45.12   17.89
   1   5  25   31.25   14.36
   1   5  26    6.17   11.37
  -1  -5  26    5.05   13.76
  -1  -5  27   66.85   18.92
   1   5  27   54.48   17.62
   1   5  28   19.01   13.54
  -1  -5  28   31.51   14.95
   1   5  29   51.05   17.20
  -1  -5  29   67.77   17.24
  -1  -5  30   25.03   12.50
   1   5  30   25.49   13.43
   1   5  31   44.18   15.04
  -1  -5  31   67.40   15.26
  -1  -5  32   -2.52    8.64
   1   5  32    0.63    9.09
  -1  -5  33   17.92    8.77
   1   5  33    7.51    9.69
  -1  -5  34    1.83    6.54
   1   5  34    4.18    8.87
   1   5  35   -1.39    7.83
  -1  -5  35    0.25    5.18
  -1  -5  35    0.66    5.66
  -1   6  34    5.85    8.92
   1  -6  34    5.02    8.08
   1  -6  33   -1.66    9.94
  -1   6  33   11.44    9.96
  -1   6  32   12.55   10.54
  -1   6  31    1.29   10.18
  -1   6  30    6.16   10.48
  -1   6  29    0.72    9.84
  -1   6  28    5.87   11.53
  -1   6  27   53.97   17.69
  -1   6  26    7.54   12.63
  -1   6  25  218.34   31.64
   1   6 -23   94.33   23.45
  -1   6  23   52.58   44.92
  -1   6  23  108.07   26.42
  -1   6  22   24.50   42.05
   1   6 -22   40.85   18.05
  -1   6  22   42.79   18.71
  -1   6  21    8.59   37.76
  -1   6  21   19.79   16.25
  -1   6  20  118.69   25.84
  -1   6  20   28.68   38.99
  -1   6  19   21.31   36.12
  -1   6  19   90.66   22.66
  -1   6  18   38.18   35.91
   1   6 -16  706.44   52.19
  -1   6  16   25.04   31.06
   1   6 -15  145.69   25.95
  -1   6  14   10.51   29.25
   1   6 -14  379.03   40.01
   1   6 -13  114.78   23.44
   1   6 -13  121.71   16.18
   1   6 -12  183.38   21.28
   1   6 -12  161.42   27.60
   1   6 -11  186.69   28.39
   1   6 -11  216.19   22.57
   1   6 -10  978.15   82.73
   1   6 -10 1101.22   74.19
   1   6  -9  688.17   50.08
   1   6  -9  569.72   57.36
   1   6  -9  719.40   51.22
   1   6  -8  663.17   50.20
   1   6  -8  636.56   59.80
   1   6  -8  762.60   52.64
   1   6  -7  824.81   59.03
   1   6  -7  765.16   67.81
   1   6  -7  914.29   60.80
   1   6  -6 1353.40   89.59
   1   6  -6 1218.28   97.86
   1   6  -6 1452.53   91.24
   1   6  -5  418.99   44.53
   1   6  -5  512.60   38.78
   1   6  -5  499.67   37.34
   1   6  -4  305.41   26.69
   1   6  -4  365.48   29.17
  -1  -6  -4  409.10   42.72
   1   6  -4  257.31   32.75
   1   6  -3 1749.65  116.66
  -1  -6  -3 1928.90  137.26
   1   6  -3 1938.76  119.50
   1   6  -2  265.91   23.87
   1   6  -2  302.76   26.08
  -1  -6  -2  301.08   44.18
  -1  -6  -1  837.18   84.21
   1   6  -1  775.56   55.71
   1   6  -1  868.68   57.91
  -1  -6   0   14.00   30.57
   1   6   0   16.78    6.56
  -1  -6   1  654.69   85.41
   1   6   1  671.81   48.00
  -1  -6   2  220.66   54.53
   1   6   2  266.75   23.06
  -1  -6   3 1512.17  146.70
   1   6   3 1472.27   95.61
  -1   6  -4  259.53   29.01
   1   6   4  270.04   23.39
  -1  -6   4  274.99   60.28
  -1  -6   5  318.09   64.44
   1   6   5  421.04   31.99
  -1   6  -5  383.84   37.94
   1   6   6 1097.98   69.64
  -1   6  -6  939.47   75.84
  -1   6  -7  679.11   58.36
   1   6   7  751.36   51.06
  -1   6  -8  611.93   56.06
   1   6   8  678.52   47.74
  -1  -6   9  406.21   70.90
   1   6   9  607.56   43.67
  -1   6  -9  504.76   51.62
   1   6  10 1128.28   74.04
  -1   6 -10 1086.86   86.75
  -1   6 -11  241.72   34.77
  -1  -6  11  160.74   43.51
   1   6  11  243.48   24.15
   1   6  12  203.46   19.52
  -1   6 -12  194.79   31.39
  -1  -6  12  214.95   24.42
   1   6  13  122.32   17.33
  -1  -6  13  138.26   22.48
  -1  -6  13   92.17   33.83
  -1   6 -13  116.06   28.83
   1   6  14  453.22   40.38
  -1   6 -14  451.21   56.99
  -1  -6  14  507.11   46.62
  -1  -6  15  201.15   28.23
  -1   6 -15  227.98   39.08
   1   6  15  176.71   23.24
  -1  -6  16 1200.95   87.31
   1   6  16 1008.70   79.43
  -1   6 -16 1107.74  101.89
  -1  -6  17  231.55   31.64
   1   6  17  216.80   26.57
   1   6  18  670.49   57.79
  -1  -6  18  733.13   64.11
   1   6  19  109.14   25.98
  -1  -6  19  145.84   25.99
   1   6  19  126.13   20.87
  -1  -6  20  176.25   28.32
   1   6  20  150.11   23.51
   1   6  20  131.17   29.55
   1   6  21   17.90   15.91
  -1  -6  21   34.69   17.23
   1   6  21   24.10   11.90
   1   6  22   54.60   22.11
  -1  -6  22   76.20   20.48
  -1   6 -22   42.25   28.48
  -1   6 -23  168.27   41.54
  -1  -6  23  215.30   31.74
   1   6  23  151.16   32.52
  -1  -6  24   30.60   16.21
  -1  -6  25  295.95   35.83
   1   6  25  210.69   32.87
   1   6  26    7.07   11.38
  -1  -6  26   16.66   13.01
   1   6  27   47.36   16.72
  -1  -6  27   46.25   16.29
   1   6  28    9.10   11.92
  -1  -6  28   10.36   11.12
  -1  -6  29    5.31   10.43
   1   6  29    8.80   11.23
  -1  -6  30    1.91    9.24
   1   6  30    6.26   11.46
   1   6  31    1.30    9.38
  -1  -6  31    2.53    8.14
   1   6  32   20.99   12.21
  -1  -6  32   24.00    9.52
  -1  -6  33    3.16    6.77
  -1  -6  33   12.68    7.93
   1   6  33   13.11    9.88
  -1  -6  34    6.08    6.05
  -1  -6  34    3.02    5.80
   1   6  34    8.75    8.95
   1  -7  33    2.34    8.83
  -1   7  33    2.01    7.74
   1  -7  32   -3.42   10.22
  -1   7  32    1.68    8.81
   1  -7  31   20.21   14.07
  -1   7  31   33.46   14.14
  -1   7  30   14.75   11.97
   1  -7  30    9.37   14.56
  -1   7  29   13.53   12.37
   1  -7  29    6.21   15.29
  -1   7  28    3.73   11.00
  -1   7  27   32.42   15.58
  -1   7  26    6.28   12.44
  -1   7  22  184.61   34.87
   1   7 -22  116.16   26.74
  -1   7  21   57.62   22.12
  -1   7  21   29.40   41.72
   1   7 -21   62.84   13.41
   1   7 -21   34.40   17.59
  -1   7  20   91.37   24.87
   1   7 -20   75.73   22.06
   1   7 -20   91.23   15.39
   1   7 -19  145.72   19.67
   1   7 -19  139.55   28.20
   1   7 -18  173.84   21.92
   1   7 -18  156.92   29.19
   1  -7  17   79.61   19.48
   1   7 -17   38.66   17.42
  -1   7  17    9.96   34.40
   1   7 -17   37.00   11.51
   1   7 -16   50.30   18.80
   1   7 -16   76.56   14.66
  -1   7  15   -3.40   30.87
   1   7 -15   16.15    8.31
   1  -7  15   33.14   15.05
   1   7 -15   15.82   12.90
   1   7 -14  819.87   64.79
   1   7 -14  678.16   72.17
   1  -7  13   29.33   10.73
   1   7 -13   23.87    9.06
   1  -7  13   28.41   14.35
   1   7 -13   14.92   14.96
   1   7 -12  652.49   36.01
   1  -7  12  994.13   51.78
  -1   7  12   11.49   26.58
   1   7 -12  667.88   37.83
   1   7 -12  510.05   45.29
   1  -7  12  758.76   37.34
   1  -7  11  239.21   28.11
   1  -7  11  192.76   30.81
   1   7 -11  165.04   20.18
   1   7 -11  119.94   25.43
   1   7 -11  190.06   22.16
   1  -7  11  191.58   21.77
   1   7 -10    2.15   11.35
  -1   7  10    2.28   14.55
   1  -7  10   -3.58   13.18
   1  -7  10    0.64    8.54
   1   7 -10    5.82    6.40
   1   7 -10   10.59    7.54
   1  -7   9  122.21   16.48
   1   7  -9  109.52   15.32
   1   7  -9  104.21   15.39
   1  -7   9   97.50   21.10
  -1   7   9   84.49   21.93
   1   7  -9   63.55   19.01
   1   7  -8  192.34   21.15
   1   7  -8  207.70   22.33
   1   7  -8  164.14   27.10
   1   7  -7  962.01   68.24
   1   7  -7  842.77   76.44
   1   7  -7 1038.45   69.61
   1   7  -6  215.71   21.87
   1   7  -6  169.75   27.66
   1   7  -6  211.73   22.18
   1   7  -5  813.85   60.01
   1   7  -5  841.06   59.74
   1   7  -4  616.16   45.35
  -1  -7  -4  559.21   50.92
   1   7  -4  534.04   43.10
  -1  -7  -3 1452.36  106.89
   1   7  -3 1288.51   92.07
   1   7  -3 1523.41   94.54
  -1  -7  -2   54.49   23.08
   1   7  -2   36.12    8.89
  -1  -7  -1  165.55   36.02
   1   7   0  503.47   41.26
  -1  -7   0  740.90   73.35
   1   7   1  100.98   13.89
  -1  -7   1  161.40   40.42
   1   7   2   28.02    8.04
  -1  -7   2   36.60   29.95
   1   7   3 1205.63   83.70
  -1  -7   3 1559.16  125.56
  -1  -7   4  512.23   67.54
   1   7   4  416.17   34.34
  -1  -7   5  830.98   88.72
   1   7   5  704.52   52.63
  -1   7  -6  174.07   26.42
   1   7   6  202.85   20.94
  -1  -7   7  898.61   95.46
  -1   7  -7  774.53   71.01
   1   7   7  995.80   65.93
  -1  -7   8  161.96   40.54
   1   7   8  172.57   19.95
  -1   7  -8  149.94   25.11
  -1   7  -9  100.49   21.79
  -1  -7   9  119.20   17.54
  -1  -7   9  112.95   35.03
  -1  -7   9  110.62   22.53
   1   7   9  115.39   16.35
   1   7   9  110.11   23.53
   1   7  10    8.74   14.45
   1   7  10    8.12    7.48
  -1  -7  10   13.95   12.68
  -1   7 -10    4.69   13.28
  -1  -7  10    9.87    9.52
  -1  -7  10    7.03   23.36
   1   7  11  177.85   21.53
  -1  -7  11  196.30   23.53
  -1  -7  11  122.54   37.05
  -1   7 -11  145.95   29.45
  -1  -7  11  162.48   26.56
   1   7  12  681.55   53.28
  -1  -7  12  615.65   75.14
  -1  -7  12  686.38   55.23
  -1   7 -12  596.87   64.75
  -1  -7  13   22.66   12.98
  -1  -7  13   25.87   24.29
   1   7  13   25.36    9.89
  -1   7 -13   22.60   18.81
   1   7  13   -2.50   12.15
  -1  -7  14  914.63   70.74
  -1   7 -14  842.17   83.95
   1   7  14  849.21   67.46
   1   7  15   18.42   10.05
  -1   7 -15   18.16   18.22
  -1  -7  15   25.34   14.51
   1   7  16   99.81   18.84
  -1  -7  16  107.94   20.98
  -1   7 -16  112.74   33.03
  -1   7 -17   47.19   27.18
   1   7  17   36.84   13.81
  -1  -7  17   48.65   16.85
  -1  -7  18  276.00   34.22
   1   7  18  248.77   31.56
  -1   7 -18  251.49   46.99
  -1   7 -19  187.52   42.56
   1   7  19  180.32   26.92
  -1  -7  19  194.73   29.43
   1   7  20  102.03   28.02
  -1   7 -20  122.56   37.50
  -1  -7  20  145.67   25.25
  -1  -7  21   89.31   21.44
  -1   7 -21   94.35   33.08
   1   7  21   76.08   24.83
  -1  -7  22  207.63   29.72
  -1   7 -22  147.73   40.33
   1   7  22  130.30   32.11
  -1  -7  23   93.17   21.31
  -1  -7  24    4.01   12.22
  -1  -7  25   50.79   16.89
   1   7  26    4.78   10.69
  -1  -7  26    9.78   11.59
   1   7  27   24.90   14.65
  -1  -7  27   45.48   14.01
  -1  -7  28    1.04    9.56
   1   7  28    3.75   11.25
   1   7  29   19.25   12.56
  -1  -7  29   18.91   10.79
  -1  -7  29    5.11    9.67
  -1  -7  30    2.56    8.59
  -1  -7  30   19.08    9.97
   1   7  30    7.36   10.16
  -1  -7  31    8.63    9.12
  -1  -7  31   30.78   10.39
   1   7  31   17.91   11.82
  -1  -7  32    0.64    6.46
   1   7  32    0.56    9.27
  -1  -7  32    1.19    6.96
  -1  -7  33    5.17    6.32
   1   7  33    7.52    9.11
  -1  -7  33    2.02    5.84
   1  -8  32   -1.86    7.62
  -1   8  32   11.64    9.54
   1  -8  31    5.68   10.71
  -1   8  31    6.84    9.89
   1  -8  30   -4.71   11.27
  -1   8  30    2.52    9.89
  -1   8  29   19.85   12.63
   1  -8  29    9.39   14.07
  -1   8  28    1.46   10.26
   1  -8  28   -1.78   14.36
  -1   8  27   13.09   12.80
   1  -8  27    8.98   17.33
  -1   8  26    0.80   11.20
   1  -8  26    1.10   16.19
   1  -8  25  130.49   32.90
   1  -8  24   27.71   22.21
   1  -8  23  140.57   35.88
   1  -8  22   45.83   25.99
  -1   8  21   14.17   16.25
   1  -8  21    9.65   12.78
   1   8 -21   13.81   14.23
   1   8 -21   10.76    8.12
   1  -8  20   -0.70   12.21
   1   8 -20   -7.40   14.65
  -1   8  20  -16.27   50.79
  -1   8  20    1.25   15.09
   1   8 -20    1.82    6.59
   1   8 -19   33.14   11.14
   1  -8  19   46.48   17.36
  -1   8  19    2.61   45.33
   1   8 -19   12.00   14.22
   1   8 -18   63.87   13.73
   1  -8  18   97.45   30.47
   1   8 -18   44.85   19.47
   1  -8  18   79.11   21.03
   1  -8  17   78.88   20.35
   1  -8  17   67.46   27.16
   1   8 -17   34.16   16.58
   1   8 -17   48.19   12.63
   1   8 -16  473.14   44.17
   1  -8  16  745.78   58.55
   1  -8  16  658.22   68.03
   1   8 -16  388.27   51.10
   1  -8  15   73.29   25.52
   1  -8  15   68.04   14.59
   1   8 -15   66.47   14.11
   1   8 -15   33.62   16.78
   1   8 -14  136.48   28.42
   1  -8  14  228.53   24.92
   1   8 -14  198.30   24.38
   1  -8  14  243.46   38.59
   1   8 -13   78.36   21.94
   1  -8  13  131.73   18.89
   1  -8  13  135.41   29.10
   1   8 -13  127.82   18.90
   1  -8  12   44.31   19.17
   1  -8  12   52.25   13.28
   1   8 -12   48.22   12.62
   1   8 -12   35.53   16.46
  -1   8  12    5.99   26.44
   1  -8  11   31.26   17.34
   1   8 -11   24.52   14.94
   1  -8  11   39.22   12.06
   1   8 -11   31.30   10.41
  -1   8  11   33.10   19.14
   1  -8  10  187.37   21.96
   1   8 -10  169.74   21.38
   1  -8  10  139.25   26.99
   1   8 -10  126.10   25.83
  -1   8  10  182.19   32.51
   1  -8   9   94.07   21.87
   1  -8   9  100.85   16.00
  -1   8   9   98.68   25.24
   1   8  -9   85.52   15.00
   1   8  -9   73.65   19.99
   1  -8   8  593.37   56.63
   1   8  -8  621.44   50.43
   1   8  -8  501.68   56.40
   1  -8   8  752.47   51.14
  -1   8   8  662.96   64.28
   1  -8   7  589.02   43.27
   1   8  -7  499.40   43.47
   1  -8   7  452.98   48.11
  -1   8   7  575.74   57.16
  -1   8   6  540.12   54.08
   1   8  -6  471.78   39.98
   1  -8   6  387.80   43.23
   1  -8   6  514.83   38.95
  -1   8   5  156.61   28.24
   1   8  -5  141.00   18.36
   1  -8   5  118.09   20.76
   1  -8   5  142.21   16.89
  -1   8   4   58.67   19.72
   1  -8   4   56.72   10.81
   1   8  -4   55.52   11.50
   1  -8   4   50.48   14.50
   1   8  -3  622.54   47.29
  -1  -8  -3  643.79   56.85
   1  -8   3  579.52   44.08
   1  -8   2  134.99   15.33
  -1  -8  -2  161.77   28.00
   1  -8   1  739.06   53.30
   1   8  -1  763.88   58.17
   1  -8   0  152.80   16.54
   1   8   0  178.63   20.45
   1   8   1  752.70   55.59
   1  -8  -1  689.35   50.43
   1   8   2  125.88   16.56
   1  -8  -2  112.88   13.44
   1  -8  -3  454.96   35.49
   1   8   3  501.73   40.13
   1   8   4   54.24   11.12
   1  -8  -4   53.22    9.64
  -1  -8   4  109.35   34.88
  -1  -8   4   58.83   16.27
   1   8   4   75.74   21.87
   1   8   5  144.25   27.02
   1   8   5  136.95   17.37
  -1  -8   5  105.78   21.21
  -1  -8   5  168.83   40.66
   1  -8  -5  104.38   13.14
   1   8   6  457.81   47.81
  -1  -8   6  450.80   43.81
   1  -8  -6  376.34   31.15
   1   8   6  379.62   35.05
   1   8   7  495.46   42.35
  -1  -8   7  464.79   48.26
  -1  -8   7  609.77   72.57
   1   8   7  530.29   53.92
   1   8   8  566.05   56.70
  -1   8  -8  430.78   50.40
  -1  -8   8  591.36   45.58
  -1  -8   8  694.98   77.11
  -1  -8   8  498.32   51.73
   1   8   8  554.09   45.49
  -1   8  -9   61.35   19.04
  -1  -8   9   90.59   15.63
   1   8   9   94.23   23.85
   1   8   9   98.62   16.04
  -1  -8   9  101.23   33.92
  -1  -8   9   82.60   20.13
  -1  -8  10  145.22   25.88
  -1  -8  10  149.03   20.25
  -1  -8  10  173.28   41.41
  -1   8 -10  110.89   25.06
   1   8  10  134.67   19.94
   1   8  10  119.29   26.72
  -1  -8  11   37.25   15.32
  -1  -8  11   33.55   12.10
   1   8  11   48.35   12.66
  -1  -8  11   55.57   27.50
  -1   8 -11   26.15   16.64
  -1   8 -12   37.96   18.86
  -1  -8  12   24.22   11.82
  -1  -8  12   29.53   23.03
  -1  -8  12   30.53   15.47
   1   8  12   32.88   12.01
  -1   8 -13  116.65   29.51
  -1  -8  13  111.58   23.60
  -1  -8  13  140.89   21.33
  -1  -8  13  113.46   30.92
   1   8  13  125.64   20.04
   1   8  14  216.00   27.46
  -1  -8  14  188.58   30.59
  -1  -8  14  220.75   28.14
  -1   8 -14  182.26   36.99
  -1  -8  15   62.15   19.69
  -1  -8  15   75.37   18.10
   1   8  15   96.47   18.86
  -1   8 -15   63.32   25.90
  -1  -8  16  423.76   52.14
  -1  -8  16  589.42   52.48
  -1   8 -16  603.96   69.72
   1   8  16  633.94   54.61
  -1   8 -17   45.87   25.09
  -1  -8  17   52.17   16.15
   1   8  17   50.73   16.68
  -1  -8  17   39.71   17.29
  -1  -8  18   53.18   18.72
  -1  -8  18   81.38   19.01
  -1   8 -18   58.27   28.04
  -1  -8  19   40.00   16.21
  -1   8 -19   39.24   26.26
  -1  -8  19   27.13   15.54
   1   8  20   -3.70   15.13
  -1  -8  20    4.11   13.11
  -1  -8  20    0.67   11.54
  -1   8 -20  -10.81   24.86
  -1  -8  21   10.58   13.02
  -1  -8  21   20.51   13.68
  -1   8 -21    6.23   21.14
   1   8  21    7.74   15.62
  -1  -8  22   50.63   16.81
  -1  -8  22   22.40   14.86
  -1  -8  23  164.23   25.12
  -1  -8  23  101.20   23.57
  -1  -8  24   23.31   13.95
  -1  -8  24   14.98   12.86
  -1  -8  25   57.67   18.35
  -1  -8  25  121.66   20.94
  -1  -8  26    0.55   10.13
   1   8  26    2.39   10.66
  -1  -8  26    3.34   10.49
  -1  -8  27    8.04   11.11
   1   8  27   11.48   12.92
  -1  -8  27   12.70   10.56
  -1  -8  28   -2.82    9.72
   1   8  28    2.91   10.73
  -1  -8  28    3.25    9.39
  -1  -8  29    4.05    8.76
   1   8  29   20.43   12.85
  -1  -8  29   14.95    9.81
  -1  -8  30    5.54    7.62
   1   8  30    4.42   10.01
  -1  -8  30   -0.45    7.88
  -1  -8  31   13.51    7.93
   1   8  31    9.70   10.18
  -1  -8  31    2.33    6.90
  -1  -8  32    9.66    6.56
   1   8  32    2.04    8.35
  -1  -8  32    0.66    5.59
  -1   9  31    6.45    9.31
   1  -9  31   10.25    8.99
  -1   9  30    5.08    8.86
   1  -9  30    3.27    9.73
  -1   9  29   19.45   11.99
   1  -9  29    5.20   11.54
  -1   9  28    8.91   11.48
   1  -9  28    6.05   13.03
  -1   9  27   32.38   15.25
   1  -9  27   37.15   19.13
  -1   9  26   -4.67   12.13
   1  -9  26   -1.93   14.79
   1  -9  25   81.81   26.68
   1  -9  24    9.18   18.33
   1  -9  23   47.38   24.99
   1  -9  22   26.56   21.99
   1  -9  21  139.71   34.45
   1  -9  20   85.90   28.98
   1  -9  19   19.34   19.57
   1   9 -19   14.61   10.17
   1   9 -19    9.14   13.37
   1  -9  18   61.74   25.35
   1   9 -18   46.03   13.02
   1   9 -18   22.88   15.94
   1  -9  17  159.38   35.35
   1   9 -17  132.76   20.45
   1  -9  17  140.25   19.96
   1   9 -17   84.02   23.10
   1  -9  16  102.47   28.34
   1   9 -16   59.71   14.38
   1  -9  16   81.39   15.70
   1   9 -16   53.39   19.88
   1  -9  15   13.52   10.05
   1   9 -15   -1.80   13.37
  -1   9  15   16.10   37.33
   1   9 -15    5.68    9.03
   1  -9  15    5.53   17.37
   1  -9  14  216.01   24.60
   1   9 -14  168.72   23.21
   1   9 -14  140.06   28.20
   1  -9  14  225.59   37.78
   1  -9  13   37.77   12.44
   1   9 -13   29.92   11.36
   1   9 -13   21.97   15.56
   1  -9  13   29.43   18.69
   1   9 -12  165.71   29.59
   1   9 -12  219.02   25.69
   1  -9  12  218.64   34.76
   1  -9  12  267.65   27.03
   1   9 -11   84.34   16.44
   1   9 -11   58.15   20.10
   1  -9  11  127.52   18.89
   1  -9  11   82.62   23.42
  -1   9  11   97.77   28.10
   1   9 -10  131.18   20.81
   1  -9  10  173.56   22.53
   1  -9  10  140.52   27.40
  -1   9  10  159.58   33.79
   1   9  -9  152.10   21.67
   1  -9   9  161.25   27.50
   1  -9   9  165.35   22.20
  -1   9   9  142.97   31.01
   1   9  -8  140.23   19.95
  -1   9   8  160.70   32.38
   1  -9   8  106.43   22.95
   1  -9   8  166.87   21.44
   1  -9   7  138.14   25.40
   1   9  -7  195.94   23.99
  -1   9   7  192.76   34.73
   1  -9   7  224.25   23.79
   1  -9   6  346.37   30.81
   1   9  -6  334.09   31.64
  -1   9   6  334.61   44.75
   1  -9   5  516.84   39.50
   1   9  -5  478.75   40.55
  -1   9   5  491.34   54.35
   1  -9   4  591.42   46.06
  -1   9   4  617.11   63.01
   1  -9   3  519.37   41.19
  -1   9   3  558.09   59.12
   1   9  -2  312.43   33.18
  -1  -9  -2  392.90   44.21
   1  -9   2  328.93   29.21
  -1   9   2  380.49   47.09
   1  -9   1  617.14   49.37
   1   9  -1  731.47   56.03
  -1   9   1  790.82   71.90
  -1  -9  -1  837.36   70.49
   1   9   0   39.24   11.39
  -1  -9   0   47.25   19.96
   1  -9   0   35.99    9.00
   1   9   1  649.64   51.77
  -1  -9   1  858.21   73.35
   1  -9  -1  586.14   46.32
   1   9   1  773.02   71.31
   1   9   2  318.08   30.64
   1  -9  -2  274.38   25.73
   1   9   2  364.50   46.10
  -1  -9   3  615.10   62.51
   1  -9  -3  413.24   34.68
   1   9   3  439.26   39.22
   1   9   3  577.60   58.05
   1   9   4  472.65   41.27
   1   9   4  518.31   56.44
   1  -9  -4  448.67   36.31
  -1  -9   5  525.17   59.65
   1  -9  -5  380.63   32.23
   1   9   5  450.23   38.69
  -1  -9   5  341.47   40.96
   1   9   5  508.11   53.20
   1   9   6  280.37   29.28
  -1  -9   6  311.57   48.07
  -1  -9   6  249.27   32.86
   1   9   6  349.03   43.44
   1  -9  -6  245.01   23.87
   1   9   7  197.32   24.55
  -1  -9   7  248.39   41.76
   1   9   7  225.79   36.11
  -1  -9   7  185.90   28.88
  -1  -9   8  138.69   19.59
   1   9   8  147.46   21.19
  -1  -9   8  115.87   23.73
  -1  -9   8  163.37   35.21
   1   9   8  166.03   31.47
   1   9   9  141.20   21.68
  -1  -9   9  155.64   21.07
  -1  -9   9  143.93   26.06
  -1  -9   9  169.14   35.00
   1   9   9  167.96   32.38
   1   9  10  149.91   22.22
  -1  -9  10  153.39   21.36
  -1  -9  10  138.72   25.84
  -1  -9  10  161.92   34.48
   1   9  10  134.90   30.45
  -1   9 -11   66.84   23.12
  -1  -9  11   86.69   16.48
   1   9  11   93.88   17.81
   1   9  11  113.03   28.42
  -1  -9  11   63.65   19.14
  -1  -9  11   95.66   27.70
  -1  -9  12  221.55   38.11
  -1  -9  12  217.38   26.54
  -1   9 -12  210.68   36.02
  -1  -9  12  179.34   29.77
   1   9  12  219.52   28.57
   1   9  13   37.75   13.39
  -1  -9  13   49.07   21.81
  -1   9 -13   36.29   20.60
  -1  -9  13   39.28   13.67
  -1  -9  13   27.75   16.20
   1   9  14  208.56   28.15
  -1  -9  14  205.74   26.57
  -1  -9  14  145.63   27.79
  -1   9 -14  165.28   35.66
  -1  -9  15   13.02   13.43
  -1  -9  15    9.03   10.96
   1   9  15   11.01   11.62
  -1   9 -15   18.55   20.23
  -1  -9  16   95.53   19.24
  -1   9 -16   57.22   26.59
  -1  -9  16   70.59   21.06
  -1  -9  17  125.57   26.74
  -1  -9  17  182.09   26.35
  -1   9 -17  178.71   37.96
  -1  -9  18   57.08   17.27
  -1   9 -18   59.38   28.62
  -1  -9  18   40.48   16.90
  -1  -9  19   11.95   13.02
  -1   9 -19   18.86   21.20
  -1  -9  19   15.62   13.37
  -1  -9  20   60.02   17.62
  -1  -9  20   39.78   17.34
  -1  -9  21  160.52   25.23
  -1  -9  21  118.39   24.82
  -1  -9  22   27.72   15.50
  -1  -9  22   47.09   15.62
  -1  -9  23   22.87   14.00
  -1  -9  23   31.84   13.99
  -1  -9  24   16.78   12.92
  -1  -9  24   24.88   12.72
  -1  -9  25   97.80   18.48
  -1  -9  25   47.74   16.23
   1   9  26   -1.55   10.86
  -1  -9  26    6.91   10.53
  -1  -9  26    4.22    9.93
  -1  -9  27   43.31   12.50
   1   9  27   38.91   15.63
  -1  -9  27   14.24   11.45
  -1  -9  28    5.76    6.59
  -1  -9  28    8.55    8.45
  -1  -9  28   -0.98    7.95
   1   9  28    3.43   10.32
  -1  -9  29   20.71    9.13
   1   9  29   13.90   11.21
  -1  -9  29    6.04    8.31
   1   9  30    4.58    9.51
  -1  -9  30   -1.12    5.94
   1   9  31   14.26    9.26
  -1  -9  31    3.45    5.81
   1 -10  30    0.41    6.84
  -1  10  30    2.82    7.98
  -1  10  29   12.98   10.15
   1 -10  29    6.51   10.21
  -1  10  28    8.48   10.58
   1 -10  28    3.60   10.76
  -1  10  27   10.67   11.49
   1 -10  27    7.01   12.83
  -1  10  26   -2.89   11.05
   1 -10  26    4.01   12.91
   1 -10  25   17.97   16.67
   1 -10  24    3.96   16.30
   1 -10  23   19.15   17.97
   1 -10  22   42.79   21.86
   1 -10  21   31.61   22.01
   1 -10  20  163.83   35.98
   1 -10  19   39.67   24.44
   1 -10  18    3.18    9.01
   1 -10  18   -1.19   17.39
   1 -10  17   24.60   12.03
  -1  10  17  -11.82   51.27
   1 -10  17   40.79   22.28
   1  10 -16   59.63   15.00
   1 -10  16   56.10   14.53
   1 -10  16   71.29   25.06
   1 -10  15    7.66   10.61
   1  10 -15   13.12   10.39
  -1  10  15   -7.71   43.64
   1 -10  15   22.86   19.15
   1 -10  14  180.59   23.49
   1  10 -14  127.53   21.24
   1 -10  14  167.28   32.71
   1  10 -13   49.91   14.20
   1 -10  13   67.35   16.49
   1 -10  13   33.57   18.96
   1 -10  12  333.91   43.11
   1 -10  12  448.92   37.11
   1  10 -12  367.86   35.51
   1 -10  11   67.27   16.27
   1  10 -11   53.39   14.89
   1 -10  11   44.99   19.70
   1 -10  10  205.66   25.40
   1  10 -10  179.22   24.56
  -1  10  10  176.04   37.55
   1 -10  10  140.61   27.57
   1 -10   9  112.74   19.47
   1  10  -9  101.57   18.21
  -1  10   9   89.41   27.66
   1 -10   9   75.50   21.37
   1 -10   8   76.93   16.49
   1  10  -8   62.80   14.85
   1 -10   8   43.12   16.75
  -1  10   8   49.79   25.06
   1 -10   7  170.33   22.27
   1 -10   7   93.35   21.83
   1  10  -7  146.22   21.18
  -1  10   7  156.19   32.82
  -1  10   6   60.78   24.07
   1 -10   6   61.50   15.17
   1 -10   5  338.95   32.87
  -1  10   5  307.81   45.53
   1 -10   4  208.85   24.00
  -1  10   4  195.51   35.91
   1 -10   3  244.40   25.59
   1  10  -3  258.23   29.79
  -1  10   3  230.02   38.81
   1 -10   2   95.34   15.17
   1  10  -2   83.00   16.85
  -1  10   2   67.11   25.73
  -1 -10  -2  110.47   24.77
   1 -10   1  291.19   27.36
  -1 -10  -1  350.10   43.21
  -1  10   1  281.39   43.24
   1  10  -1  235.45   29.46
   1 -10   0   16.67    8.39
   1  10   0    7.54    8.81
   1  10   0   25.29   21.03
  -1 -10   0    9.82   15.83
  -1  10   0    7.52   18.66
   1  10   1  249.47   28.97
  -1 -10   1  358.78   45.79
   1 -10  -1  230.05   24.10
   1  10   1  335.29   47.92
   1  10   2   84.93   16.05
   1 -10  -2   91.37   14.02
  -1 -10   2  120.61   29.21
   1  10   2   88.03   26.97
   1 -10  -3  192.48   21.36
  -1 -10   3  300.51   43.07
   1  10   3  220.65   26.33
   1  10   3  230.05   38.87
  -1 -10   4  207.80   36.08
   1 -10  -4  147.99   18.22
   1  10   4  155.79   22.09
   1  10   4  188.85   36.47
  -1 -10   5  410.46   51.49
   1  10   5  320.34   33.88
   1 -10  -5  306.43   28.82
   1  10   5  398.11   51.25
   1  10   6   51.28   23.69
  -1 -10   6   31.52    9.99
   1  10   6   31.52   11.98
  -1 -10   6   37.56   20.91
   1  10   7  139.85   21.72
  -1 -10   7  103.85   22.29
  -1 -10   7  154.16   33.34
   1  10   7  153.11   33.54
   1  10   8   69.98   16.15
  -1 -10   8   85.47   27.09
  -1 -10   8   36.31   15.90
   1  10   8   63.65   25.24
   1  10   9   80.87   17.60
  -1 -10   9   86.05   26.58
  -1 -10   9   68.89   19.49
   1  10   9   72.82   25.67
  -1 -10  10  169.42   34.45
  -1 -10  10  115.07   24.74
   1  10  10  156.04   24.08
   1  10  10  161.16   35.16
   1  10  11   46.46   14.93
  -1 -10  11   45.47   16.66
  -1 -10  11   53.84   23.21
   1  10  12  406.73   41.61
  -1 -10  12  295.41   40.38
  -1 -10  12  395.39   51.68
  -1 -10  13   46.91   22.74
  -1 -10  13   52.27   15.34
  -1 -10  13   22.53   15.10
   1  10  13   49.95   15.86
  -1 -10  14  185.67   25.40
  -1 -10  14  122.53   25.82
  -1 -10  15   12.57   11.35
  -1 -10  15   15.50   13.97
  -1 -10  16   80.33   18.14
  -1 -10  16   59.55   19.32
  -1 -10  17   23.86   13.64
  -1 -10  17   17.90   13.97
  -1 -10  18    0.60   10.81
  -1 -10  18    6.43   12.51
  -1 -10  19   33.80   14.73
  -1 -10  19   32.40   15.28
  -1 -10  20  166.41   25.43
  -1 -10  20  113.99   24.40
  -1 -10  21   22.90   12.81
  -1 -10  21   14.12   12.76
  -1 -10  22   40.31   13.99
  -1 -10  22   30.49   13.75
  -1 -10  23   22.29   12.35
  -1 -10  23    7.35   11.13
  -1 -10  24    9.10    7.86
  -1 -10  24    7.70   10.01
  -1 -10  24   -0.62    9.71
  -1 -10  25   11.76    7.77
  -1 -10  25    8.02   10.09
   1  10  26   -0.73   11.00
  -1 -10  26    6.72    6.75
  -1 -10  26    2.07    8.97
   1  10  27    8.85   11.32
  -1 -10  27    7.23    6.60
  -1 -10  27    7.36    8.88
   1  10  28    4.36   10.02
  -1 -10  28    2.17    5.32
  -1 -10  28    2.82    7.28
  -1 -10  29    2.41    6.42
   1  10  29   14.62   10.54
   1  10  30    3.96    7.71
  -1 -10  30   -1.15    5.01
  -1  11  28   -1.00    8.14
   1 -11  28   -1.31    7.35
  -1  11  27   16.96   11.89
   1 -11  27   19.51   11.95
  -1  11  26   11.96   11.58
   1 -11  26    0.62   11.11
   1 -11  25   38.35   17.08
   1 -11  24    7.97   14.30
   1 -11  23   57.78   21.22
   1 -11  22    2.84   14.46
   1 -11  21   25.03   18.71
   1 -11  20   37.11   12.77
   1 -11  20   34.38   20.76
   1 -11  19   18.64   10.62
   1 -11  19   21.33   18.79
   1 -11  18   65.17   15.64
   1 -11  18   76.34   24.31
   1 -11  17    1.47    9.98
   1 -11  17    4.28   16.51
   1 -11  16  142.58   21.16
   1 -11  16  105.43   27.80
  -1  11  15    5.50   48.40
   1 -11  15   38.01   20.66
   1 -11  15   57.21   15.12
   1 -11  14   43.22   14.69
   1 -11  14   36.83   18.81
   1 -11  13   11.29   12.00
   1  11 -13    5.64    9.86
   1 -11  13    3.83   14.00
  -1  11  13    2.34   37.08
   1 -11  12   51.17   16.26
   1 -11  12   23.90   16.34
   1  11 -12   43.66   14.12
   1 -11  11   82.39   18.62
  -1  11  11    7.73   16.09
   1  11 -11   85.75   16.89
   1 -11  11   53.54   19.22
  -1  11  11   -9.84   33.54
   1 -11  10   40.54   15.03
   1  11 -10   33.42   12.23
   1 -11  10   27.59   16.07
  -1  11  10   32.93   24.02
   1 -11   9  136.78   21.87
  -1  11   9  118.02   32.19
   1 -11   8  304.55   33.20
  -1  11   8  243.15   44.22
  -1  11   7  153.70   35.47
   1 -11   7  163.29   23.79
   1 -11   6  295.89   27.47
  -1  11   6  261.49   41.59
  -1  11   5   27.41   22.47
   1 -11   5   48.90   14.35
   1  11  -5   42.77   14.19
   1 -11   4   26.18   11.21
  -1  11   4   14.16   19.48
   1  11  -4   15.39   11.86
   1 -11   3  268.13   28.61
  -1  11   3  253.14   43.14
   1  11  -3  230.84   30.24
   1 -11   2   30.16   11.00
   1  11  -2   36.85   13.23
  -1  11   2   26.88   21.59
   1 -11   1  597.97   48.19
   1  11  -1  527.78   51.44
  -1 -11  -1  685.11   65.66
  -1  11   1  645.53   70.43
   1  11  -1  655.30   72.56
   1 -11   0   22.00   10.58
  -1 -11   0   25.06   19.03
   1  11   0   14.69   10.11
  -1  11   0    7.09   18.90
   1  11   0    5.08   21.88
   1 -11  -1  602.31   48.00
   1  11   1  539.33   52.10
  -1 -11   1  707.07   69.63
   1  11   1  720.90   74.32
  -1  11  -1  656.78   71.69
   1 -11  -2   24.39   10.05
  -1 -11   2   35.38   20.91
   1  11   2   31.77   12.50
   1  11   2   33.60   24.72
   1 -11  -3  267.92   26.94
   1  11   3  252.02   31.08
  -1 -11   3  353.34   47.45
   1  11   3  301.33   47.57
   1 -11  -4   24.38   10.21
   1  11   4   14.87   20.46
  -1 -11   4   28.40   20.71
   1  11   4   20.90   10.96
  -1 -11   5   73.27   25.40
   1  11   5   61.69   15.87
   1 -11  -5   53.71   12.45
   1  11   5   59.60   26.85
  -1 -11   6  309.33   46.61
   1  11   6  231.67   30.14
   1  11   6  249.84   45.09
   1  11   7  138.71   32.96
  -1 -11   7  120.15   31.47
  -1 -11   7  118.59   16.96
   1  11   7  112.04   21.32
   1  11   8  218.67   29.73
  -1 -11   8  189.83   22.93
  -1 -11   8  270.76   43.30
   1  11   8  218.14   41.77
  -1 -11   9   97.52   16.73
   1  11   9  139.83   23.49
  -1 -11   9  127.26   31.89
   1  11   9  147.77   34.43
  -1 -11  10   27.49   10.33
   1  11  10   38.93   15.15
  -1 -11  10   22.94   14.86
  -1 -11  10   47.50   23.11
   1  11  10   37.03   25.28
  -1 -11  11   60.34   14.18
  -1 -11  11   47.23   16.89
  -1 -11  11   88.90   27.59
  -1 -11  12   40.67   12.27
  -1 -11  12   41.82   22.75
  -1 -11  12   33.56   15.80
  -1 -11  13    3.78    8.63
  -1 -11  13    7.73   17.05
  -1 -11  13    5.48   11.88
  -1 -11  14   37.95   12.27
  -1 -11  14   19.59   13.52
  -1 -11  15   36.12   12.22
  -1 -11  15   30.49   16.03
  -1 -11  16   83.02   16.04
  -1 -11  16   65.78   18.51
  -1 -11  17    3.84    8.77
  -1 -11  17    6.09   11.34
  -1 -11  18   44.03   12.89
  -1 -11  18   37.99   16.51
  -1 -11  19   22.45   10.61
  -1 -11  19   12.28   12.49
  -1 -11  20   30.65   11.38
  -1 -11  20   20.11   12.69
  -1 -11  21   26.58    9.90
  -1 -11  21   19.75   13.19
  -1 -11  22    5.64    8.02
  -1 -11  22    1.23    9.70
  -1 -11  23   23.46   12.22
  -1 -11  23   44.90   10.92
  -1 -11  24   -2.10    6.56
  -1 -11  24    1.57    8.80
  -1 -11  25   31.24    8.90
  -1 -11  25   16.44   10.13
  -1 -11  26   15.22    7.07
   1  11  26    1.98    9.75
  -1 -11  26    4.15    7.06
  -1 -11  27   26.38    7.36
  -1 -11  27    7.92    7.69
   1  11  27   29.96   13.41
  -1 -11  28    4.35    4.96
  -1 -11  28    1.83    5.53
   1  11  28    5.34    8.60
  -1  12  26   -0.51    8.21
  -1  12  25   -1.14    9.45
   1 -12  23    5.38   11.98
   1 -12  22   10.39   13.16
   1 -12  21   28.14   16.19
   1 -12  20   20.84   11.36
   1 -12  20   15.38   14.97
   1 -12  19   69.19   15.16
   1 -12  19   42.87   18.94
   1 -12  18    1.40   10.03
   1 -12  18   -1.84   12.88
   1 -12  17    6.87   10.19
   1 -12  17    4.66   14.40
   1 -12  16   25.60   12.61
   1 -12  16   11.22   15.33
   1 -12  15   57.94   16.04
   1 -12  14  129.62   21.90
  -1  12  14   23.49   49.35
   1 -12  13   92.55   19.14
  -1  12  13    4.87   40.06
   1 -12  12  105.44   21.36
   1 -12  11   85.93   19.58
  -1  12  11  -10.48   37.26
   1 -12  10   97.55   20.10
   1 -12   9   97.19   20.06
  -1  12   9   55.90   28.03
  -1  12   8   87.12   29.59
   1  12  -8   73.48   18.41
   1 -12   8  109.73   20.57
   1  12  -7  399.98   44.04
   1 -12   7  496.31   43.94
  -1  12   7  331.62   53.31
   1  12  -6   47.11   14.78
  -1  12   6   49.46   27.33
   1 -12   6   67.90   17.14
  -1  12   5  135.43   34.25
   1 -12   5  199.70   24.21
   1  12  -5  132.84   22.09
   1  12  -4  251.89   33.08
   1 -12   4  332.40   34.19
  -1  12   4  322.97   50.63
   1 -12   3   75.36   16.67
   1  12  -3   65.54   16.95
  -1  12   3   55.87   26.91
   1  12  -3   73.60   30.71
  -1  12   2   20.26   22.74
   1 -12   2   22.65   11.36
   1  12  -2   18.15   11.72
   1  12  -2   16.51   23.56
   1  12  -1   68.27   29.01
   1  12  -1   67.07   16.97
   1 -12   1   72.67   15.75
  -1  12   1   53.13   25.39
   1 -12   0  167.95   21.55
   1  12   0  146.29   23.34
   1  12   0  178.42   40.69
  -1  12   0  161.39   37.67
   1 -12  -1   62.15   13.92
   1  12   1   97.82   32.24
   1  12   1   52.40   15.38
  -1  12  -1   75.59   29.17
   1  12   2   15.76   11.08
   1 -12  -2   27.94   10.68
  -1  12  -2   16.91   20.97
   1  12   2   20.36   23.75
   1 -12  -3   51.39   12.59
   1  12   3   44.81   26.95
   1  12   3   52.96   15.12
  -1  12  -3   58.34   27.55
   1 -12  -4  315.39   30.46
   1  12   4  278.34   34.65
   1  12   4  325.64   51.53
   1  12   5  158.82   25.21
  -1 -12   5  192.43   36.58
   1  12   5  147.82   37.64
  -1 -12   6   51.44   24.50
   1  12   6   39.94   25.34
   1  12   6   49.27   15.25
   1  12   7  398.92   43.06
  -1 -12   7  350.89   33.54
  -1 -12   7  459.17   57.06
   1  12   7  385.55   57.57
  -1 -12   8   75.46   14.32
  -1 -12   8  102.26   29.61
   1  12   8   54.74   27.13
   1  12   9   51.12   26.69
  -1 -12   9   59.25   13.31
  -1 -12   9   80.03   27.03
  -1 -12  10   62.68   13.83
  -1 -12  11   50.24   13.07
  -1 -12  12   93.88   16.90
  -1 -12  13   57.47   13.88
  -1 -12  14  105.40   17.42
  -1 -12  15   45.45   12.14
  -1 -12  16   12.51   11.93
  -1 -12  16   17.32    9.91
  -1 -12  17   -4.85    8.86
  -1 -12  17   -0.68    9.77
  -1 -12  18    6.67    9.29
  -1 -12  18    0.65    9.79
  -1 -12  19   44.06   11.63
  -1 -12  19   24.23   12.62
  -1 -12  20   15.39    9.07
  -1 -12  20   19.35   11.29
  -1 -12  21   13.12   10.64
  -1 -12  21   34.60   10.42
  -1 -12  22   15.57    8.08
  -1 -12  22    3.02    9.33
  -1 -12  23    9.40    7.39
  -1 -12  24    1.80    6.26
  -1 -12  25    0.69    5.78
   1  12  25   -2.47   10.11
  -1 -12  26    0.80    4.94
   1  12  26   -2.22    9.01
  -1  13  24   -0.98    7.56
   1 -13  21   10.76    8.99
   1 -13  20   20.03   10.18
   1 -13  19    2.42    9.30
   1 -13  18   66.28   15.33
   1 -13  17   24.94   12.25
   1 -13  16   43.51   13.83
   1 -13  15   13.36   11.49
   1 -13  14   17.18   12.46
   1 -13  13   12.26   11.52
  -1  13  13   -2.38   39.84
   1 -13  12    5.74   12.20
  -1  13  12    6.75   38.19
   1 -13  11   15.84   13.17
   1 -13  10  114.32   22.04
  -1  13  10    9.97   34.95
   1 -13   9   92.10   20.34
   1 -13   8  199.82   28.55
  -1  13   8  198.42   41.65
  -1  13   7   -1.36   20.76
   1 -13   7   18.76   13.32
  -1  13   6   24.16   21.78
   1 -13   6   62.40   17.33
   1  13  -6   41.30   25.32
   1 -13   5   19.44   12.71
  -1  13   5   -2.67   20.43
   1  13  -5    1.38   19.75
   1 -13   4   46.78   14.86
  -1  13   4   41.16   25.16
   1  13  -4   42.83   26.48
   1  13  -3   11.06   21.38
   1 -13   3   27.48   13.13
  -1  13   3   17.18   20.79
   1 -13   2   20.98   11.88
  -1  13   2   13.18   20.38
   1  13  -2   23.60   23.60
   1 -13   1  255.04   28.83
  -1  13   1  245.27   44.97
   1  13  -1  228.43   45.41
   1  13   0   76.97   30.29
  -1  13   0   59.49   28.13
   1 -13   0   71.29   15.62
   1 -13  -1  236.16   26.69
  -1  13  -1  200.38   41.85
   1  13   1  216.40   43.97
   1 -13  -2   29.53   11.74
   1  13   2   32.43   26.16
  -1  13  -2   26.74   22.77
   1 -13  -3   19.50   10.69
   1  13   3   14.19   22.49
  -1  13  -3   20.24   22.61
   1  13   4   24.27   24.28
  -1  13  -4   24.64   22.95
   1  13   5   32.92   26.69
  -1  13  -5   12.54   22.28
   1  13   6   79.35   30.57
  -1  13  -6   45.41   25.53
   1  13   7   29.10   25.12
  -1 -13   8  200.10   23.60
   1  13   8  203.73   42.76
  -1 -13   9   47.18   12.63
  -1 -13  10   86.50   15.47
  -1 -13  11   21.96   10.37
  -1 -13  12    6.82    8.69
  -1 -13  13    7.20    8.78
  -1 -13  14   10.32    9.09
  -1 -13  15   11.73    9.21
  -1 -13  16   32.43   10.92
  -1 -13  17   12.91    8.89
  -1 -13  18   31.43   10.62
  -1 -13  19   -1.67    7.21
  -1 -13  20   19.41    8.57
  -1 -13  21   13.05    7.97
  -1 -13  22    1.06    6.29
  -1 -13  23   10.48    6.86
  -1 -13  24    1.05    5.59
   1  13  24    4.40    8.86
  -1 -13  25   20.51    6.62
   1 -14  20    8.46    8.39
   1 -14  19   21.63   10.00
   1 -14  18   17.10    9.85
   1 -14  17    1.61    8.96
   1 -14  16   42.93   13.33
   1 -14  15   -0.46   10.50
   1 -14  14   42.12   14.34
   1 -14  13   11.30   11.85
   1 -14  12   44.88   15.40
   1 -14  11    3.85   11.24
  -1  14  11  -15.99   36.54
   1 -14  10   79.81   18.53
   1  14 -10   48.38   23.48
   1 -14   9    3.42   11.78
  -1  14   9    9.17   32.67
   1  14  -9    2.41   18.45
   1 -14   8   20.01   13.47
  -1  14   8    3.52   29.65
   1  14  -8   19.64   20.57
   1  14  -7    9.98   19.58
   1 -14   7    2.84   11.68
  -1  14   7   -2.64   21.25
   1 -14   6   63.99   16.80
   1  14  -6   58.15   25.97
  -1  14   6   61.81   27.00
  -1  14   5   47.08   26.39
   1  14  -5   39.79   25.23
   1 -14   5   63.27   17.28
   1  14  -4    1.30   19.15
  -1  14   4   -1.31   20.16
   1 -14   4   11.80   12.17
   1  14  -3  164.41   38.49
   1 -14   3  173.98   24.22
  -1  14   3  138.55   36.35
   1  14  -2    1.33   20.35
   1 -14   2    6.55   10.46
  -1  14   2   -2.61   21.70
   1 -14   1   79.09   16.68
   1  14  -1   49.71   27.36
  -1  14   1   65.27   28.67
   1 -14   0   12.76   11.03
   1  14   0    2.71   23.01
  -1  14   0    1.31   21.20
   1 -14  -1   76.64   16.00
   1  14   1   58.80   27.41
  -1  14  -1   56.33   27.61
  -1  14  -2   13.14   21.84
   1 -14  -2    9.00   10.37
   1  14   2   -1.38   23.07
   1  14   3  154.02   39.09
  -1  14  -3  134.69   36.10
  -1  14  -4    9.29   20.48
   1  14   4    4.19   20.61
   1  14   5   64.69   27.79
  -1  14  -5   53.29   25.64
  -1  14  -6   52.40   27.34
   1  14   6   45.41   27.82
  -1  14  -7    8.13   22.51
   1  14   7    8.57   23.90
  -1  14  -8    9.55   22.32
  -1  14  -9   -2.75   20.82
  -1 -14  10   68.28   14.05
  -1  14 -10   90.99   32.29
  -1 -14  11    5.26    8.10
  -1 -14  12   40.69   11.97
  -1 -14  13   20.93    9.58
  -1 -14  14   35.99   10.82
  -1 -14  15    5.24    8.31
  -1 -14  16   34.67   10.52
  -1 -14  17    3.53    7.36
  -1 -14  18   22.72    9.18
  -1 -14  19   13.24    7.91
  -1 -14  20   17.34    7.93
  -1 -14  21    7.25    6.67
  -1 -14  22    0.83    5.37
   1 -15  19    4.29    7.39
   1 -15  18    9.80    7.98
   1  15 -18    5.14   10.52
   1 -15  17    7.41    8.73
   1  15 -17    8.25   12.25
   1 -15  16   11.70    9.57
   1  15 -16    0.69   12.62
   1 -15  15    5.38    9.20
   1  15 -15   -1.50   12.57
   1 -15  14   30.10   12.29
   1  15 -14   12.04   15.19
   1 -15  13   10.94   10.97
   1  15 -13   -1.70   14.45
   1 -15  12   20.25   11.83
   1  15 -12    9.85   16.50
   1 -15  11   11.50   11.76
   1  15 -11    1.87   15.56
   1 -15  10   20.75   12.37
   1  15 -10   11.67   17.48
   1 -15   9   22.69   12.49
  -1  15   9    6.60   29.60
   1  15  -9    7.06   16.40
   1 -15   8   64.69   17.11
   1  15  -8   23.94   18.99
   1 -15   7    9.20   11.60
  -1  15   7    3.13   26.78
   1  15  -7    8.57   18.98
   1 -15   6    2.54   10.80
  -1  15   6    7.27   19.19
   1  15  -6   -1.10   17.11
   1 -15   5   32.61   13.46
   1  15  -5   15.73   19.55
  -1  15   5   18.12   21.30
   1 -15   4  129.32   20.26
  -1  15   4   71.37   28.35
   1  15  -4   65.38   26.43
   1  15  -3   24.52   21.67
   1 -15   3   38.33   13.42
  -1  15   3    6.04   20.58
   1 -15   2   11.68   10.43
   1  15  -2   -1.19   19.27
  -1  15   2    6.06   20.12
   1 -15   1  125.78   19.47
  -1  15   1   92.15   29.80
   1  15  -1  112.22   31.84
   1  15   0   -1.22   19.69
  -1  15   0   -7.29   19.09
   1 -15   0   14.58   11.22
   1  15   1   95.15   30.42
   1 -15  -1  132.03   19.41
  -1  15  -1   82.69   29.65
  -1  15  -2   -4.86   20.79
   1  15   2    6.24   19.77
   1  15   3   44.04   25.58
  -1  15  -3   36.45   23.55
  -1  15  -4   82.63   29.07
   1  15   4   62.28   27.21
   1  15   5   29.42   24.42
  -1  15  -5   13.35   21.08
  -1  15  -6    3.63   20.54
  -1  15  -7   18.07   21.06
  -1  15  -8   38.30   23.45
  -1  15  -9   17.79   21.31
  -1  15 -10    9.36   20.01
  -1  15 -11   25.29   21.85
  -1 -15  12   25.22    9.56
  -1  15 -12   19.10   22.08
  -1 -15  13    2.77    7.70
  -1  15 -13   -4.36   19.18
  -1 -15  14   28.52    9.66
  -1  15 -14   20.97   20.62
  -1 -15  15    2.56    7.10
  -1  15 -15    2.99   17.56
  -1 -15  16    8.61    6.97
  -1  15 -16    6.57   17.27
  -1 -15  17   10.05    7.36
  -1  15 -17    4.34   15.70
  -1 -15  18    1.85    6.33
  -1  15 -18    0.79   14.63
  -1 -15  19    2.51    5.63
  -1  15 -19   -0.70   12.13
   1 -16  15    6.74    7.84
   1 -16  14    4.94    7.91
   1  16 -14   -0.57    9.97
   1 -16  13    2.34    8.08
   1  16 -13    5.55   11.28
   1 -16  12    7.48    9.53
   1  16 -12    5.97   12.72
   1 -16  11    6.38    9.27
   1  16 -11   -0.71   11.99
   1 -16  10   23.48   11.03
   1  16 -10    1.49   13.33
   1 -16   9   14.09   10.62
   1  16  -9    3.92   13.71
   1 -16   8   30.02   12.26
   1  16  -8   11.45   14.83
   1 -16   7   15.35   11.27
   1  16  -7    4.25   15.16
   1 -16   6   42.32   12.99
   1  16  -6   13.20   16.49
   1 -16   5   19.82   11.21
  -1  16   5    6.46   24.52
   1  16  -5   10.90   16.83
   1 -16   4   11.86   10.22
  -1  16   4   -1.28   22.19
   1  16  -4    8.40   17.08
   1 -16   3   19.30   10.80
  -1  16   3   14.68   19.20
   1  16  -3   15.28   17.16
   1 -16   2    3.92    9.15
  -1  16   2  -11.54   19.17
   1  16  -2    2.93   15.71
   1 -16   1   40.73   12.40
  -1  16   1   33.60   21.77
   1  16  -1   15.89   19.26
   1  16   0    3.03   16.67
  -1  16   0    5.25   18.10
   1  16   1   19.47   19.58
  -1  16  -1   24.15   18.63
   1  16   2   10.37   17.99
  -1  16  -2    3.14   17.51
   1  16   3   14.69   19.57
  -1  16  -3   17.74   19.70
  -1  16  -4    1.04   17.08
  -1  16  -5    7.19   17.69
  -1  16  -6   34.51   20.54
  -1  16  -7   16.00   17.84
  -1  16  -8   13.75   18.20
  -1  16  -9    7.67   16.64
  -1  16 -10   13.04   17.25
  -1  16 -11    6.28   16.93
  -1  16 -12    6.87   16.18
  -1  16 -13   -2.44   14.38
  -1  16 -14    3.80   13.36
  -1  16 -15   -9.08   13.26
   1 -17   9    1.70    7.46
   1  17  -8   -1.14   10.18
   1 -17   8   -0.59    7.40
   1 -17   7   10.44    8.68
   1  17  -7    4.21   11.55
   1 -17   6    1.20    7.64
   1  17  -6    3.16   11.17
   1 -17   5   25.05    9.87
   1  17  -5    7.89   12.72
   1 -17   4    5.40    8.42
   1  17  -4    2.04   11.81
   1  17  -3    8.44   12.87
  -1  17   2    1.00   19.19
   1  17  -2    4.33   12.86
  -1  17   1   -3.97   20.51
   1  17  -1    6.65   14.10
   1  17   0   -0.76   13.21
  -1  17   0   -0.84   15.14
  -1  17  -1    8.32   16.14
  -1  17  -2    1.65   14.65
  -1  17  -3   -0.82   14.47
  -1  17  -4   -2.42   14.20
  -1  17  -5   11.89   14.51
  -1  17  -6    3.87   14.06
  -1  17  -7    6.77   14.51
  -1  17  -8    4.35   12.74
  -1  17  -9    4.16   12.61
  -2   0   0    5.45   11.11
  -2   0  -1    4.93   14.62
   2   0  -1  368.90   16.32
  -2   0   2    4.20   25.24
  -2   0   2    4.43   10.74
  -2   0  -2   -3.24   10.66
  -2   0   3   -3.64   27.42
  -2   0  -3   -6.43   10.19
   2   0  -3    0.25    3.63
   2   0   4   -1.41    4.41
  -2   0  -4    0.40    8.29
   2   0  -4    0.14    4.12
  -2   0   4   -2.95   26.48
  -2   0   5   13.79   29.95
  -2   0   5   -0.50   11.67
   2   0  -5  119.64   11.15
   2   0   5  147.72   12.57
  -2   0   6    0.57   28.47
   2   0   6    2.08    5.02
  -2   0   6    4.75   12.30
   2   0  -6    1.03    4.80
   2   0  -7 3178.59  197.45
   2   0   7 3302.53  198.58
   2   0  -8   61.97    9.15
   2   0   8   56.64   10.35
  -2   0   9   16.22   49.91
   2   0   9 1708.36   57.07
  -2   0  10    9.82   33.88
   2   0  10   88.40   12.41
  -2   0  11   17.79   34.87
  -2   0  11    2.13   13.70
   2   0  12   17.00    7.03
  -2   0  12    5.28   14.89
   2   0  13   38.24    9.19
  -2   0  14   34.38   25.19
   2   0  14  104.28   14.49
  -2   0  15  424.75   64.86
   2   0  15  907.06   57.39
   2   0  16    9.96    7.80
  -2   0  16   11.78   22.47
  -2   0  17  311.13   49.67
   2   0  17  482.44   35.62
   2   0  18   10.97    8.58
  -2   0  18   11.70   25.22
  -2   0  19  489.75   68.08
   2   0  19  661.63   52.61
   2   0  20   48.36   13.11
  -2   0  20   22.35   27.07
   2   0  21    6.81    8.84
  -2   0  21    9.93   25.29
   2   0  22    1.79    8.00
  -2   0  22    8.45   25.90
  -2   0  23  105.27   35.09
   2   0  23   87.72   18.11
   2   0  24   26.98   11.72
  -2   0  24   36.81   28.47
   2   0  25   10.55   10.20
  -2   0  25   21.25   25.33
  -2   0  26   47.97   27.05
  -2   0  27    6.10   22.30
  -2   0  28    1.13   18.68
  -2   0  29    7.29   18.45
  -2   0  30    1.85   16.99
  -2   0  31   55.89   21.11
  -2   0  32   -4.31   13.38
  -2   0  33   68.13   18.47
  -2   0  34    7.74   11.32
  -2   0  35   14.66   10.41
  -2   1  35   28.96   12.64
  -2   1  34   -1.73   11.76
  -2   1  33    0.69   13.61
  -2   1  32   -8.12   16.86
  -2   1  31   27.54   20.43
  -2   1  30   -1.09   19.43
  -2   1  29   21.65   23.23
  -2   1  28   17.46   24.43
  -2   1  27   22.47   25.72
  -2   1  26   29.33   27.86
  -2   1  25    4.53   25.46
  -2   1  24   23.78   30.26
   2  -1  23   39.49   13.78
  -2   1  23   54.63   32.94
   2  -1  22   30.27   11.93
  -2   1  22   20.37   29.05
  -2   1  21  258.44   50.39
   2  -1  21  297.30   31.00
   2  -1  20   11.17    9.22
  -2   1  20    9.71   40.89
  -2   1  20   -1.47   25.86
  -2   1  19   75.30   31.61
   2  -1  19  180.42   23.25
   2  -1  18   53.80   12.98
  -2   1  18   35.55   26.40
   2  -1  17   -0.95    7.00
  -2   1  17    1.23   22.11
  -2   1  16   55.22   28.55
   2  -1  16  212.33   23.18
  -2   1  15   57.79   29.43
   2  -1  15  306.69   27.16
  -2   1  14    5.47   30.21
   2  -1  14    3.93    6.28
  -2   1  14   -1.99   20.89
   2  -1  13  976.39   69.87
  -2   1  12   -0.78   31.46
   2  -1  12  442.74   29.88
  -2   1  11    5.80   38.72
   2  -1  11 1372.17   50.39
  -2   1  10    4.02   28.20
  -2   1  10    1.13   11.17
   2   1  -9 1501.11   99.53
   2  -1   9 1647.24  101.89
   2  -1   8   31.78    7.81
   2   1  -8   33.93    7.48
   2   1  -7 1299.93   82.83
   2  -1   7 1263.70   83.13
   2   1  -6   59.08    8.92
   2  -1   6   54.48    8.67
   2   1  -5 1635.16  102.69
   2   1  -4  407.23   29.59
   2   1  -3  840.55   54.83
  -2  -1  -2    9.87   13.30
   2   1  -2   87.86    9.05
  -2  -1  -1    1.59   18.76
   2   1  -1  562.24   22.02
  -2  -1   0    4.90   14.27
   2   1   0   39.20    5.94
   2   1   2  108.05   10.50
   2   1   3  903.60   58.30
   2   1   4  492.25   34.48
   2   1   5 1820.38  113.51
   2   1   6   57.91    8.85
  -2  -1   7   12.83   19.55
   2   1   7 1338.04   37.83
   2   1   8   43.42    8.16
  -2  -1   8    2.99   15.95
  -2  -1   9   11.00   18.94
   2   1   9 1557.05   42.25
   2   1  10   93.20   12.39
   2   1  11 1211.37   81.43
  -2  -1  12   33.19   43.13
  -2  -1  12   14.71   19.85
  -2  -1  13   17.49   23.78
   2   1  13  891.97   38.19
   2  -1 -14    6.15    9.15
  -2  -1  14   10.95   35.60
   2   1  14    3.43    5.79
  -2  -1  14    4.36   23.02
  -2  -1  15  217.48   44.54
   2   1  15  288.72   29.96
  -2  -1  16  156.63   39.67
   2   1  16  218.31   24.80
   2   1  17   -0.40    5.92
  -2  -1  17   -7.37   24.61
   2   1  18   61.06   13.10
  -2  -1  18   64.21   28.78
  -2  -1  19  190.90   39.36
   2   1  19  169.56   22.65
   2   1  20   12.63    8.90
  -2  -1  20   11.47   23.60
  -2  -1  21  346.52   51.45
   2   1  21  306.16   33.57
   2   1  22   30.10   11.60
  -2  -1  22   37.71   25.89
   2   1  23   52.76   14.93
  -2  -1  23   82.50   29.12
   2   1  24    5.19    9.30
  -2  -1  24   13.57   24.20
   2   1  25    5.37    9.71
  -2  -1  25   -9.42   21.93
  -2  -1  26   20.05   19.49
  -2  -1  27   37.64   20.40
  -2  -1  28    9.70   17.06
  -2  -1  29   37.29   19.67
  -2  -1  30    1.61   14.91
  -2  -1  31   25.76   14.85
  -2  -1  32    3.80   12.49
  -2  -1  33    4.35   10.60
  -2  -1  34    4.54    9.56
  -2  -1  35   19.99    9.88
  -2   2  35   16.50   12.39
  -2   2  34    8.32   14.03
  -2   2  33   48.11   20.88
  -2   2  32   18.68   18.83
  -2   2  31   21.95   22.02
  -2   2  30   17.73   25.92
  -2   2  29    7.02   25.67
  -2   2  28   25.95   28.98
  -2   2  27  -14.33   29.85
  -2   2  26    8.55   29.04
  -2   2  25   17.65   29.77
  -2   2  24   40.68   34.57
  -2   2  23   63.18   34.24
  -2   2  22    1.58   44.52
  -2   2  22   27.19   31.66
  -2   2  21   66.40   33.50
  -2   2  20   56.74   32.14
  -2   2  19   69.00   32.40
   2  -2  19  200.92   24.90
   2  -2  18   52.75   13.85
  -2   2  18    5.99   33.91
  -2   2  18   16.10   26.12
  -2   2  17   22.15   38.03
  -2   2  17  107.20   35.21
  -2   2  16   18.47   22.92
   2  -2  16  123.77   18.06
  -2   2  15    2.82   29.51
  -2   2  15   63.92   27.90
  -2   2  14   38.23   24.97
   2  -2  14  269.55   24.86
   2  -2  13  120.33   17.30
   2  -2  12  145.01   19.10
   2   2 -11   67.94   10.02
   2  -2  11   76.61   12.79
   2   2 -10  127.21   12.96
   2  -2  10  140.17   15.77
   2   2  -9 2281.28   49.35
   2  -2   9 2370.16   56.47
   2   2  -8  607.37   43.93
   2  -2   8  618.03   45.41
   2   2  -7 1507.20   96.74
   2   2  -6 1188.53   71.64
   2   2  -6 1019.71   72.05
   2   2  -5  288.60   21.57
   2   2  -5  237.92   21.55
   2   2  -4  328.74   22.75
   2   2  -4  248.36   22.31
  -2  -2  -3   -1.43   20.29
   2   2  -3  232.56   16.00
   2   2  -2   50.75    7.62
   2   2  -1  339.69   25.33
   2   2   0   45.40    6.60
   2   2   0   31.87    6.22
   2   2   1  404.50   28.78
   2   2   2   42.15    6.82
   2   2   3  277.23   21.76
   2   2   4  272.29   21.72
   2   2   5  334.98   19.64
  -2  -2   5   11.75   20.39
   2   2   6 1052.55   68.88
   2   2   7 1615.45  102.80
   2   2   8  639.86   45.53
  -2  -2   9   39.12   36.65
   2   2   9 2483.92   58.78
  -2  -2  10    8.82   22.61
   2   2  10  133.76   14.84
   2   2  11  111.04   14.33
   2   2  12  186.17   19.77
  -2  -2  13    1.26   22.22
   2   2  13  142.71   15.96
   2   2  14  288.60   24.66
  -2  -2  14  277.17   42.71
  -2  -2  15  441.64   53.16
   2   2  15  465.34   32.46
  -2  -2  16   94.56   29.87
   2   2  16  118.39   16.33
  -2  -2  17  515.96   55.03
   2   2  17  510.99   32.96
   2   2  18   63.25   12.40
  -2  -2  18   74.88   27.17
  -2  -2  19  322.04   46.44
   2   2  19  251.60   28.37
  -2  -2  20  137.26   34.09
   2   2  20  149.14   20.83
  -2  -2  21   83.24   27.08
   2   2  21   88.18   16.78
   2   2  22   17.30   10.06
  -2  -2  22   39.17   23.37
   2   2  23   45.35   13.87
  -2  -2  23   39.72   21.67
   2   2  24   60.08   15.95
  -2  -2  24   90.95   27.12
  -2  -2  25   35.20   21.66
  -2  -2  26   13.56   17.06
  -2  -2  27    5.42   15.68
  -2  -2  28   38.53   18.42
  -2  -2  29    9.28   13.98
  -2  -2  30   16.19   14.77
  -2  -2  31   23.96   14.13
  -2  -2  32   21.40   12.09
  -2  -2  33   36.05   13.00
  -2  -2  34    4.04    8.54
  -2  -2  35    7.63    7.60
  -2   3  34   17.06   15.93
  -2   3  33    6.85   17.33
  -2   3  32    6.26   19.77
  -2   3  31   18.56   24.16
  -2   3  30   -1.44   27.02
  -2   3  29   19.23   29.32
  -2   3  28   97.66   42.13
  -2   3  27    7.42   32.86
  -2   3  26   69.32   42.27
  -2   3  25   -3.95   35.91
   2   3 -24  119.26   16.42
  -2   3  24  110.63   45.15
  -2   3  23   91.97   43.43
  -2   3  22   49.60   35.35
  -2   3  21   45.13   30.64
  -2   3  20   -5.68   40.88
  -2   3  20   -8.14   28.06
  -2   3  19   -1.31   39.00
  -2   3  19    9.12   26.54
  -2   3  18    9.87   23.96
  -2   3  17   -5.55   35.25
  -2   3  17    1.30   21.97
  -2   3  16    2.40   20.82
  -2   3  15   16.52   21.02
  -2   3  14    3.02   21.27
   2   3 -14   73.64   11.33
  -2   3  13   32.16   25.74
   2   3 -13  552.96   30.07
   2   3 -12   65.04   10.76
   2   3 -11  572.77   40.34
   2   3 -11  533.08   41.64
   2   3 -10 1716.15  106.83
   2   3 -10 1635.84  108.49
   2   3  -9  221.76   19.78
   2   3  -9  209.02   20.60
   2   3  -8  969.69   61.63
   2   3  -8  851.03   62.09
   2   3  -7  530.82   36.96
   2   3  -7  471.90   37.35
   2   3  -6   12.49    5.26
   2   3  -6    9.83    5.76
   2   3  -5 1129.24   70.82
   2   3  -5 1037.09   71.34
   2   3  -4   93.22   10.58
   2   3  -4   75.83   10.38
   2   3  -3 1140.03   66.13
   2   3  -3  872.18   64.61
   2   3  -2 1459.30   34.62
   2   3  -2 1216.75   32.75
   2   3  -1  113.76   11.72
   2   3  -1   83.35   10.67
   2   3   0 3719.03  253.46
   2   3   0 4751.16  254.31
   2   3   1   98.84   11.10
   2   3   2 1347.88   85.73
   2   3   3 1034.43   67.42
   2   3   4   80.22   10.38
   2   3   5 1108.92   72.51
   2   3   6   10.48    5.37
   2   3   7  516.24   38.03
   2   3   8  894.07   61.05
  -2  -3   9    7.67   30.33
   2   3   9  199.01   18.29
  -2  -3  10   50.45   49.94
   2   3  10 1836.51   60.34
  -2  -3  11    6.48   34.61
   2   3  11  739.25   37.27
   2   3  12   83.20   13.13
   2  -3 -13  865.78   46.58
   2   3  13  662.42   44.61
   2  -3 -14  107.60   15.06
  -2  -3  14  103.75   26.70
   2   3  14   67.08   12.34
  -2  -3  15  348.03   42.70
   2   3  15  314.00   27.02
   2  -3 -16  110.99   16.32
   2   3  16   58.65   12.05
  -2  -3  16   80.54   26.67
   2  -3 -17  127.46   19.30
  -2  -3  17  106.09   26.91
   2   3  17   79.43   14.23
  -2  -3  18  121.74   28.08
   2   3  18    3.32   10.50
   2   3  18   86.24   15.31
   2  -3 -18  205.06   22.75
   2   3  19   41.36   12.34
  -2  -3  19   49.70   22.95
   2  -3 -19   90.34   18.87
   2   3  20    2.01    6.43
  -2  -3  20    5.96   17.00
   2   3  20    3.04   10.54
  -2  -3  21  188.83   34.44
   2   3  21  161.83   22.68
  -2  -3  22  130.88   28.77
   2   3  22  128.75   21.16
  -2  -3  23  155.85   30.14
   2   3  23  124.31   20.97
  -2  -3  24  191.11   33.80
   2   3  24  180.80   27.36
  -2  -3  25   15.64   16.40
  -2  -3  26   59.42   20.40
  -2  -3  27   18.87   15.21
  -2  -3  28   77.25   21.24
  -2  -3  29   28.06   15.12
  -2  -3  30    6.64   12.16
  -2  -3  31   14.47   11.36
  -2  -3  32    4.73    9.66
  -2  -3  33    1.65    8.49
  -2  -3  34   17.26    8.91
  -2  -3  35    2.61    6.42
  -2   4  33   13.83   21.17
  -2   4  32   27.54   23.97
  -2   4  31   13.88   28.25
  -2   4  30  106.74   43.05
  -2   4  29   -8.92   33.03
  -2   4  28   41.80   39.74
  -2   4  27    4.33   38.35
  -2   4  26   -6.59   40.43
  -2   4  25   13.36   35.85
  -2   4  24   32.83   40.31
  -2   4  23   54.92   39.78
   2   4 -23   70.54   12.94
   2   4 -22  121.55   16.76
  -2   4  22   92.41   43.63
  -2   4  21   28.41   34.06
   2   4 -21   41.57   10.41
  -2   4  20   76.23   40.81
   2   4 -20  250.14   24.37
  -2   4  19    8.18   37.95
  -2   4  19   13.19   26.94
   2   4 -19   65.84   12.07
  -2   4  18    8.74   34.95
  -2   4  18    7.63   25.39
  -2   4  17    4.21   24.56
   2   4 -17  152.41   17.07
  -2   4  16    5.15   23.84
   2   4 -16    9.10    6.26
  -2   4  15   -1.18   21.56
   2   4 -15   33.72    8.87
   2   4 -14   95.78   13.10
   2   4 -14   92.33   13.89
   2   4 -13  128.83   14.12
   2   4 -13  114.30   14.83
   2   4 -12  582.00   30.77
   2   4 -12  585.39   33.13
   2   4 -11   18.54    6.83
  -2   4  11    6.37   17.86
   2   4 -11   22.99    7.70
   2   4 -10  461.83   35.73
   2   4 -10  472.88   37.91
   2   4  -9  250.59   22.39
   2   4  -9  240.08   23.38
   2   4  -8  917.37   62.80
   2   4  -8  942.53   64.78
   2   4  -7 1386.89   87.90
   2   4  -7 1307.95   89.23
   2   4  -6  427.21   32.41
   2   4  -6  420.00   33.35
   2   4  -5   41.49    7.98
   2   4  -5   34.20    7.70
   2   4  -4 2423.09  143.91
   2   4  -4 2191.89  144.55
   2   4  -3  212.52   18.64
   2   4  -3  176.85   17.65
   2   4  -2  615.05   41.21
   2   4  -2  519.06   39.97
   2   4  -1  681.49   44.53
   2   4  -1  573.39   43.16
   2   4   0  449.96   31.16
   2   4   0  363.42   29.51
   2   4   1  613.30   43.06
   2   4   2  597.97   42.30
   2   4   3  211.14   18.95
   2   4   4 2365.63  147.32
   2   4   5   42.09    8.05
   2   4   6  420.01   32.57
   2   4   7 1391.38   90.73
   2   4   8  982.22   66.91
   2   4   9  270.21   24.45
   2   4  10  444.36   35.85
   2   4  11   21.79    7.90
  -2  -4  11   -6.81   34.46
   2   4  11   14.26   10.16
   2   4  12  630.32   45.41
   2  -4 -12  855.69   46.10
   2  -4 -13  160.16   17.53
   2   4  13  115.37   15.79
   2  -4 -14  107.56   15.75
  -2  -4  14   85.64   22.56
   2   4  14   85.47   13.86
   2   4  15   22.11    8.71
  -2  -4  15   32.61   17.84
   2  -4 -15   33.83   11.99
   2   4  15   -0.54    9.99
   2  -4 -16   21.99   11.47
   2   4  16    9.75    7.40
  -2  -4  16   12.17   17.57
  -2  -4  17  236.89   33.22
   2   4  17  200.64   21.79
  -2  -4  18  183.26   30.00
   2   4  18  148.61   19.64
   2   4  19   74.51   15.86
  -2  -4  19   90.73   24.00
  -2  -4  20  383.38   45.02
   2   4  20  314.67   35.22
   2   4  21   47.34   14.08
  -2  -4  21   71.52   21.84
  -2  -4  22  187.40   30.80
   2   4  22  133.50   22.43
   2   4  23  102.11   20.06
  -2  -4  23  117.13   25.24
  -2  -4  24   51.85   20.45
  -2  -4  25   30.04   16.61
  -2  -4  26   19.15   15.69
  -2  -4  27    8.92   12.87
  -2  -4  28   36.57   14.76
  -2  -4  29   -1.16   10.82
  -2  -4  30  104.67   19.41
  -2  -4  31   19.43   10.85
  -2  -4  32   25.02   10.68
  -2  -4  33   12.07    8.37
  -2  -4  34    0.30    6.26
  -2  -4  35    1.48    5.56
  -2   5  32   37.28   26.91
  -2   5  31   -1.51   27.91
  -2   5  30    5.28   31.97
  -2   5  29   -4.03   35.63
  -2   5  28   31.63   40.83
  -2   5  27   -2.40   42.47
  -2   5  26  168.78   61.91
  -2   5  25   19.82   43.87
  -2   5  24  170.17   56.46
  -2   5  23   -9.36   41.70
  -2   5  22   53.45   42.80
   2   5 -22  232.27   24.24
  -2   5  21   44.09   40.27
   2   5 -21   77.34   13.99
  -2   5  20    1.57   41.20
  -2   5  20    1.96   31.64
   2   5 -20   29.21    9.47
  -2   5  19   -7.29   28.13
   2   5 -19   -0.42    6.69
  -2   5  18   11.77   29.96
   2   5 -18  178.16   20.20
  -2   5  17   -4.63   26.22
   2   5 -17    9.41    7.35
   2   5 -16  116.47   15.06
   2   5 -16  117.18   16.74
   2   5 -15   43.56    9.56
   2   5 -15   56.05   11.85
   2   5 -14   65.43   11.67
   2   5 -14   67.88   13.10
   2   5 -13   32.00    8.76
   2   5 -13   37.79   10.24
   2   5 -12   36.20    8.84
   2   5 -12   40.30   10.18
   2   5 -11  158.09   17.96
   2   5 -11  165.75   19.77
   2   5 -10  610.14   45.84
   2   5 -10  623.00   48.07
   2   5  -9  133.59   14.46
   2   5  -9  118.84   15.34
   2   5  -8  926.56   64.39
   2   5  -8  947.61   66.84
   2   5  -7  466.01   35.67
   2   5  -7  436.57   36.73
   2   5  -6  172.96   15.20
   2   5  -6  165.90   15.92
   2   5  -5  162.36   16.78
   2   5  -5  150.68   17.31
   2   5  -4  118.93   13.68
   2   5  -4  116.76   14.72
   2   5  -3   11.41    6.16
  -2  -5  -3    8.55   42.38
   2   5  -3   11.10    5.96
   2   5  -2 1786.22  109.10
   2   5  -2 1609.49  108.46
   2   5  -1  172.75   14.67
   2   5  -1  151.98   13.78
   2   5   0 1055.05   70.30
   2   5   1  140.44   14.99
   2   5   2 1582.71  101.55
   2   5   3    3.94    5.04
   2   5   4  138.14   15.19
   2   5   5  150.39   16.34
   2   5   6  134.97   15.66
   2   5   7  435.57   34.82
   2   5   8  944.24   65.71
   2   5   9  136.23   16.29
   2  -5  -9  128.27   14.26
   2   5  10  546.29   39.68
   2  -5 -10  608.17   37.79
   2   5  11  143.74   17.38
   2  -5 -11  173.04   16.93
   2  -5 -12   44.26   10.00
   2   5  12   36.10    9.77
   2  -5 -13   69.01   12.43
   2   5  13   46.34   10.82
  -2  -5  13   29.99   39.66
   2   5  13   14.06   12.21
   2   5  14   67.17   13.21
  -2  -5  14   72.38   18.19
   2  -5 -14   94.15   14.83
   2  -5 -15   99.93   16.17
   2   5  15   65.16   13.33
  -2  -5  15   54.42   17.17
  -2  -5  16  155.07   25.67
   2   5  16  148.36   19.67
   2  -5 -17   11.11   12.34
   2   5  17    4.08    7.66
   2   5  17   -0.63   10.61
  -2  -5  17    0.72   13.56
   2   5  18  219.20   27.52
  -2  -5  18  243.86   33.81
   2   5  19   -0.57    7.74
  -2  -5  19    0.76   13.74
   2   5  19    4.10   11.27
   2   5  20   49.56   13.98
  -2  -5  20   53.85   19.16
  -2  -5  21  132.90   24.73
   2   5  21  131.89   21.22
  -2  -5  22  325.40   39.72
   2   5  22  297.15   35.55
   2   5  23    4.66    9.04
  -2  -5  23   10.95   14.48
  -2  -5  24  350.31   40.58
  -2  -5  25   21.02   13.28
  -2  -5  26  184.94   27.44
  -2  -5  27    8.34   10.48
  -2  -5  28   76.55   17.50
  -2  -5  29    8.70   10.58
  -2  -5  30   -3.66    8.38
  -2  -5  31    4.05    8.36
  -2  -5  32   27.37    9.61
  -2  -5  33    3.94    6.54
  -2  -5  34   12.27    6.71
  -2   6  31    9.25   30.24
  -2   6  30   86.72   43.96
  -2   6  29   -8.69   41.65
  -2   6  28   74.04   54.75
  -2   6  27   18.28   48.36
  -2   6  26   27.26   49.86
  -2   6  25    5.47   48.40
  -2   6  24    5.37   44.60
  -2   6  23   18.16   45.95
  -2   6  22   54.48   49.44
  -2   6  21   -3.62   49.19
  -2   6  21    2.34   39.75
   2   6 -21   37.36   10.92
  -2   6  20   59.05   46.54
   2   6 -20  386.65   33.45
  -2   6  19    2.03   34.96
   2   6 -19   14.86    8.95
   2   6 -18   81.91   13.75
   2   6 -18   84.01   15.46
   2   6 -17   47.56   10.94
  -2   6  17   17.12   32.95
   2   6 -17   47.26   12.54
   2   6 -16   59.15   12.17
   2   6 -16   61.87   13.60
   2   6 -15   13.61    7.25
  -2   6  15    5.66   23.36
   2   6 -15   13.84    8.68
   2   6 -14   61.16   12.34
   2   6 -14   69.18   14.41
   2   6 -13   20.90    8.40
  -2   6  13    2.32   20.53
   2   6 -13   21.70    9.65
   2   6 -12  272.36   27.01
   2   6 -12  305.55   30.29
   2   6 -11   47.97   10.37
   2   6 -11   51.06   12.08
   2   6 -10   30.74    9.09
   2   6 -10   33.55   10.33
   2   6  -9    6.74    6.51
  -2   6   9   -0.77   14.87
   2   6  -9    9.23    7.92
   2   6  -8  117.12   15.55
   2   6  -8  123.80   16.98
  -2   6   7    4.30    8.30
   2   6  -7    6.73    5.94
   2   6  -7    6.85    6.47
   2   6  -6 1005.79   70.12
   2   6  -6 1030.12   72.04
   2   6  -5  433.71   34.69
   2   6  -5  418.92   36.15
   2   6  -4  784.97   57.00
   2   6  -3   36.21    9.25
   2   6  -3   45.66    9.54
   2   6  -2  226.35   17.98
   2   6  -2  208.31   17.35
   2   6  -1   52.87    9.91
   2   6   0   32.41    7.78
   2   6   1   51.10    9.40
   2   6   2  249.16   22.74
   2   6   3   34.28    8.21
   2   6   4  746.21   53.35
   2   6   5  409.43   33.63
   2  -6  -6  851.72   59.75
   2   6   6 1009.82   64.68
   2  -6  -7    9.18    5.76
   2   6   7    9.63    6.12
   2   6   7    7.50   10.02
   2   6   8   86.87   13.27
   2  -6  -8  100.01   11.82
   2   6   9   11.75    6.53
   2  -6  -9    6.83    5.76
   2   6   9    3.08   10.67
   2  -6 -10   30.91    8.42
   2   6  10   29.37    8.53
   2   6  10    3.35   11.50
   2  -6 -11   67.38   11.53
   2   6  11   45.86   10.52
  -2  -6  11   -2.80   41.33
   2   6  11   14.48   13.39
   2   6  12  278.48   25.83
   2  -6 -12  355.44   25.91
   2  -6 -13   28.40   10.41
   2   6  13   21.61    8.63
   2   6  13    0.62   11.17
   2  -6 -14  101.51   16.27
   2   6  14   67.70   13.47
   2  -6 -15   24.05   12.14
   2   6  15   13.07    8.64
  -2  -6  15   18.02   12.03
   2   6  15    1.95   11.93
   2  -6 -16  109.23   19.73
   2   6  16   77.15   16.09
  -2  -6  16   74.86   18.08
   2   6  17   69.26   15.65
  -2  -6  17   96.86   20.22
   2   6  18   83.63   17.15
  -2  -6  18  104.62   21.97
   2   6  19   17.94   11.06
  -2  -6  19   11.19   13.14
  -2  -6  20  452.33   45.89
   2   6  20  412.57   43.27
   2   6  21   51.11   15.57
  -2  -6  21   41.65   16.78
  -2  -6  22  264.77   33.55
  -2  -6  23   39.51   15.67
  -2  -6  24    6.94   10.88
  -2  -6  25   12.16   11.28
  -2  -6  26   23.29   12.95
  -2  -6  27    5.83   10.11
  -2  -6  28  127.64   20.24
  -2  -6  29    9.24    9.45
  -2  -6  30   86.30   15.28
  -2  -6  31    6.95    7.82
  -2  -6  32   23.47    8.16
  -2  -6  33    2.04    5.84
  -2   7  30   -7.46   35.98
  -2   7  29    6.76   42.22
  -2   7  28   28.33   51.62
  -2   7  27  -22.36   53.61
  -2   7  26  110.87   64.02
  -2   7  25    8.87   50.22
  -2   7  24   84.74   58.44
  -2   7  23   36.94   49.34
  -2   7  22   -2.72   47.60
  -2   7  21   12.91   40.88
  -2   7  20   -7.26   42.57
   2   7 -20   20.54    9.66
   2   7 -19   16.08    8.54
  -2   7  19    8.99   37.05
   2   7 -19   20.97    9.74
   2   7 -18   68.58   13.81
   2   7 -18   66.99   15.03
   2   7 -17   31.70   10.16
   2   7 -17   24.54   11.14
   2   7 -16   73.94   13.86
   2   7 -16   72.27   15.56
   2   7 -15  145.69   18.80
   2   7 -15  143.14   20.57
   2   7 -14    6.96    7.13
  -2   7  14    4.25   23.88
   2   7 -14   15.85   10.31
   2   7 -13  139.93   19.26
   2   7 -13  171.60   22.95
   2   7 -12    4.39    7.35
  -2   7  12    1.16   18.63
   2   7 -12   -1.49    7.79
   2   7 -11   62.35   12.91
   2   7 -11   70.09   14.67
   2   7 -10  211.45   21.15
   2   7 -10  208.09   22.89
   2   7  -9   22.74    8.87
   2   7  -9   26.74   10.09
  -2   7   9   -4.79    9.73
   2   7  -8  453.76   27.81
   2   7  -8  472.17   31.02
   2  -7   7   43.94   11.37
   2   7  -7   29.74    8.82
   2   7  -7   40.71   11.10
   2  -7   6  404.82   31.97
   2   7  -6  306.81   29.94
   2   7  -6  340.94   32.37
   2  -7   5   19.03    8.58
   2   7  -5    9.86    7.11
   2  -7   4  415.36   32.08
   2   7  -4  370.23   33.46
   2   7  -4  361.94   33.58
   2   7  -3   42.23   10.08
   2  -7   3   41.71    9.41
   2   7  -3   30.54    9.09
   2  -7   2  891.95   59.04
   2   7  -2  890.74   61.85
   2   7  -1   55.48   10.78
  -2  -7  -1   28.70   31.29
   2  -7   1   57.27    9.64
   2   7   0 1069.40   72.25
   2  -7   0 1087.15   69.32
   2  -7  -1   40.94    7.99
   2   7   1   45.20    9.43
  -2  -7   1   25.31   40.55
   2   7   2  775.42   56.20
   2  -7  -2  786.58   53.06
   2  -7  -3   40.20    7.68
   2   7   3   36.77    8.96
   2   7   4  343.57   29.02
   2  -7  -4  303.26   25.07
   2  -7  -5    5.27    5.12
   2   7   5    7.49    5.85
   2  -7  -6  264.19   22.91
   2   7   6  293.65   26.94
   2  -7  -7   30.75    7.88
   2   7   7   32.61    9.01
   2  -7  -8  387.54   31.74
   2   7   8  451.48   36.44
   2   7   9   22.80    8.11
   2  -7  -9   16.39    7.76
   2   7   9   11.55   13.32
   2   7  10  195.89   20.97
   2  -7 -10  195.42   18.74
   2  -7 -11   66.68   11.86
   2   7  11   47.43   11.07
  -2  -7  11    2.38   31.68
   2   7  11   12.37   13.34
   2  -7 -12    5.38    7.84
   2   7  12    3.13    6.35
  -2  -7  12    6.68   30.88
   2   7  12   -0.66   12.16
   2   7  13  157.03   19.84
   2  -7 -13  223.39   21.18
  -2  -7  13   39.38   33.39
   2   7  13    4.07   12.52
   2  -7 -14   18.79   11.30
   2   7  14   12.24    8.36
  -2  -7  14   -7.69   31.68
   2   7  14    0.69   12.20
   2  -7 -15  210.87   25.75
  -2  -7  15  163.75   24.05
   2   7  15  134.95   21.28
   2   7  16   71.28   16.38
  -2  -7  16   64.10   16.60
   2   7  17   29.54   12.26
  -2  -7  17   31.17   13.77
   2   7  18   80.05   18.14
  -2  -7  18   92.60   19.43
   2   7  19   26.04   13.05
  -2  -7  19   29.68   14.27
   2   7  20   21.67   12.35
  -2  -7  20   18.39   13.55
  -2  -7  21   26.64   13.76
  -2  -7  22  135.24   22.86
  -2  -7  23   22.07   12.74
  -2  -7  24  150.23   23.43
  -2  -7  25   18.02   11.67
  -2  -7  26  198.39   25.42
  -2  -7  27    2.79    8.82
  -2  -7  28   19.76    9.94
  -2  -7  29    1.13    7.37
  -2  -7  30   -0.34    6.50
  -2  -7  31    3.23    6.16
  -2  -7  32    9.25    6.16
  -2   8  29   10.73   42.53
  -2   8  28   15.19   49.67
  -2   8  27   19.83   53.10
  -2   8  26    3.00   54.55
  -2   8  25   36.98   55.33
  -2   8  24    3.08   53.47
  -2   8  23   -3.03   51.39
  -2   8  22   20.47   46.71
  -2   8  21   13.94   45.59
  -2   8  20   23.62   45.86
  -2   8  19   -4.89   38.74
   2   8 -18    2.26    7.15
  -2   8  18   15.82   40.29
   2   8 -18    3.74    8.53
   2   8 -17  155.37   20.58
   2   8 -17  160.40   22.66
   2   8 -16   28.23   10.51
   2   8 -16   40.49   13.12
   2   8 -15  107.19   17.69
   2   8 -15  116.37   19.72
   2   8 -14   28.40   10.92
  -2   8  14   12.49   26.37
   2   8 -14   25.10   11.42
   2   8 -13    4.66    7.63
   2   8 -13    6.47    9.29
   2   8 -12   82.88   15.20
   2   8 -12   74.49   16.13
   2   8 -11  116.52   18.82
   2   8 -11  154.79   21.92
   2   8 -10   33.43   10.10
   2   8 -10   33.05   11.30
   2  -8   9  268.22   28.15
   2   8  -9  210.79   24.56
   2   8  -9  194.81   25.58
   2  -8   8   51.64   14.11
   2   8  -8   44.05   11.20
   2   8  -8   40.94   12.37
   2   8  -7  278.90   28.87
   2   8  -7  258.68   29.54
   2  -8   6  622.10   46.45
   2   8  -6  484.40   44.73
   2  -8   5   40.79   11.44
   2   8  -5   21.78    9.28
   2   8  -5   27.76    9.81
   2   8  -4 1096.48   81.17
   2   8  -4 1042.64   79.98
   2  -8   3   55.94   11.91
   2   8  -3   38.78   10.41
   2  -8   2  303.57   26.87
   2   8  -2  274.42   27.89
   2  -8   1   13.59    7.23
  -2  -8  -1   12.70   23.45
   2   8  -1   10.12    6.65
   2  -8   0  199.97   19.56
   2   8   0  181.53   20.91
  -2  -8   0  154.18   42.67
   2  -8  -1   13.13    6.72
   2   8   1   14.07    6.85
  -2  -8   1    3.49   27.15
   2  -8  -2  278.32   23.14
   2   8   2  228.53   24.85
  -2  -8   2  192.02   51.51
   2  -8  -3   45.61    9.18
   2   8   3   50.39   10.65
  -2  -8   3   28.57   34.01
   2  -8  -4  977.38   66.14
   2   8   4 1006.19   70.47
  -2  -8   4  863.90  111.00
   2  -8  -5   16.82    7.14
   2   8   5   26.21    8.74
  -2  -8   5    8.92   33.20
   2  -8  -6  425.64   33.24
   2   8   6  431.83   36.99
  -2  -8   6  349.11   71.64
   2   8   7  220.31   24.36
  -2  -8   7  163.22   51.96
   2  -8  -7  222.91   20.90
   2  -8  -8   38.87    9.31
   2   8   8   30.34    9.37
  -2  -8   8   22.33   32.35
   2   8   9  174.21   21.97
   2  -8  -9  188.60   19.32
   2  -8 -10   32.33    9.45
  -2  -8  10   10.43   29.59
   2   8  10   23.20    9.26
   2   8  11  116.44   18.51
   2  -8 -11  156.67   18.47
  -2  -8  11   93.56   41.64
   2   8  12  113.36   18.16
   2  -8 -12  128.39   17.59
   2  -8 -13   16.02    9.73
   2   8  13    8.46    7.81
  -2  -8  13  -14.29   27.58
   2   8  13    0.74   13.07
   2  -8 -14   45.41   13.86
   2   8  14   26.96   11.63
  -2  -8  14   30.52   28.61
   2   8  14    0.75   12.76
  -2  -8  15   51.51   28.96
   2   8  15   -0.77   13.32
   2   8  16   39.06   13.81
  -2  -8  16   42.10   13.94
   2   8  16   -2.35   13.50
   2   8  17  171.36   26.18
  -2  -8  17  170.75   24.58
  -2  -8  18    1.10    9.83
   2   8  18    4.17    9.42
  -2  -8  19  170.22   24.64
  -2  -8  20  185.40   25.84
  -2  -8  21   30.16   13.15
  -2  -8  22  107.37   19.20
  -2  -8  23    9.88   10.49
  -2  -8  24    4.45    9.00
  -2  -8  25    2.79    8.82
  -2  -8  26   15.19    9.64
  -2  -8  27    4.40    8.18
  -2  -8  28   32.58   10.37
  -2  -8  29    6.73    6.94
  -2  -8  30   30.01    8.40
  -2  -8  31    1.21    5.37
  -2   9  27  -10.58   49.27
  -2   9  26   34.81   55.03
  -2   9  25    6.09   56.35
  -2   9  24   24.78   57.02
  -2   9  23   -3.09   52.01
  -2   9  22    6.03   50.49
  -2   9  21   -8.71   51.76
  -2   9  20    8.28   46.85
  -2   9  19  -20.72   46.19
  -2   9  18   12.05   41.81
  -2   9  17  -17.80   38.88
   2   9 -16   38.69   12.19
  -2   9  16  -14.30   35.00
   2   9 -15   45.42   12.89
  -2   9  15   -1.87   28.68
   2   9 -14   75.96   15.96
  -2   9  14    5.12   27.47
   2   9 -13  291.73   32.00
   2   9 -12   11.30    9.36
   2  -9  11  911.42   65.41
   2   9 -11  644.56   58.48
   2   9 -10  167.75   21.88
   2  -9  10  294.13   29.79
   2  -9   9  272.16   32.31
   2  -9   8  235.50   29.34
   2  -9   7   61.76   16.41
   2  -9   6  172.44   23.19
   2   9  -6  111.65   19.02
   2  -9   5  109.55   18.29
   2   9  -5   72.11   14.87
   2  -9   4  121.02   18.09
   2   9  -4   84.44   15.51
   2  -9   3  308.64   29.19
   2   9  -3  243.17   27.95
   2  -9   2  704.98   49.96
   2   9  -2  535.19   48.62
   2   9  -1  154.52   20.40
   2  -9   1  180.02   20.44
   2  -9   0  324.76   28.60
   2   9   0  281.42   29.27
  -2  -9   0  372.85   57.10
   2  -9  -1  163.26   18.74
   2   9   1  142.97   19.45
   2  -9  -2  551.94   42.60
   2   9   2  531.66   45.19
   2  -9  -3  228.40   22.20
   2   9   3  215.61   24.30
  -2  -9   3  280.28   54.65
   2   9   4   76.25   14.35
   2  -9  -4   96.60   13.57
  -2  -9   4   99.41   38.17
   2   9   5   76.59   14.19
   2  -9  -5   75.40   12.10
  -2  -9   5   76.22   39.20
   2  -9  -6  113.21   14.68
   2   9   6  100.22   16.39
  -2  -9   6  123.49   42.67
   2   9   7   27.31    9.82
  -2  -9   7   38.31   31.38
   2  -9  -7   33.39    9.24
   2  -9  -8  169.70   19.16
  -2  -9   8  125.86   43.31
   2   9   8  174.06   22.19
   2  -9  -9  169.00   19.19
  -2  -9   9  131.36   41.97
   2   9   9  142.93   20.94
   2   9  10  171.44   23.13
   2  -9 -10  197.46   21.46
  -2  -9  10  157.53   44.53
   2   9  11  550.93   51.79
  -2  -9  11  559.09   80.59
   2  -9 -11  720.34   50.91
   2  -9 -12   19.76   10.56
   2   9  12   22.16   10.57
  -2  -9  12   12.41   28.57
   2   9  13  311.40   35.50
   2  -9 -13  385.20   35.06
  -2  -9  13  265.69   55.41
   2   9  14   88.75   18.21
  -2  -9  14   72.30   32.27
   2   9  15   32.55   13.51
   2   9  16   55.50   16.07
  -2  -9  17   15.69   10.08
  -2  -9  18   71.31   15.84
  -2  -9  19   24.31   11.28
  -2  -9  20    2.54    9.73
  -2  -9  21  109.12   19.05
  -2  -9  22   28.09   11.58
  -2  -9  23   13.37   10.44
  -2  -9  24   86.07   15.94
  -2  -9  25    4.86    8.44
  -2  -9  26   30.52    9.91
  -2  -9  27    5.74    7.44
  -2  -9  28    7.54    6.54
  -2  -9  29    6.40    6.08
  -2  -9  30    0.16    4.23
  -2  10  26    5.13   47.79
  -2  10  25    8.37   50.69
  -2  10  24  -26.24   59.31
  -2  10  23  -26.70   57.86
  -2  10  22    2.95   48.67
  -2  10  21  -31.76   50.46
  -2  10  20    8.34   48.56
  -2  10  19   10.57   47.43
  -2  10  18   19.90   41.02
  -2  10  17   13.94   41.13
  -2  10  16    6.47   34.13
  -2  10  14    9.19   30.07
   2 -10  13  113.78   21.66
   2  10 -13   67.00   15.95
   2 -10  12   24.04   14.26
  -2  10  12   -4.70   26.64
   2 -10  11   14.74   14.34
   2 -10  10  107.95   21.79
  -2  10  10    5.42   21.89
   2 -10   9  357.15   37.30
   2  10  -9  228.02   30.20
   2 -10   8   15.23   13.53
   2  10  -8    5.11    8.78
   2 -10   7  451.40   41.99
   2  10  -7  321.70   36.47
   2  10  -6  144.92   22.22
   2 -10   6  202.00   26.62
   2 -10   5  532.89   44.10
   2  10  -5  331.83   37.66
   2 -10   4  368.60   34.44
   2  10  -4  250.40   30.29
   2 -10   3   69.25   14.71
   2  10  -3   30.61   10.87
   2 -10   2   54.20   13.31
   2  10  -2   46.82   11.91
   2 -10   1   86.30   15.55
   2  10  -1   61.73   13.60
   2 -10   0    9.60    8.26
   2  10   0   12.31    7.95
   2 -10  -1   69.98   13.12
  -2 -10   1   68.49   26.81
   2  10   1   50.37   12.34
   2 -10  -2   50.23   11.44
   2  10   2   39.08   11.88
  -2 -10   2   56.76   27.06
   2  10   3   36.74   11.14
   2 -10  -3   51.24   11.36
  -2 -10   3   56.64   27.38
   2 -10  -4  259.59   25.47
   2  10   4  228.67   27.55
   2 -10  -5  339.91   30.53
   2  10   5  325.54   34.33
   2  10   6  122.00   19.68
  -2 -10   6  123.73   38.86
   2 -10  -6  118.82   16.28
   2 -10  -7  271.85   26.32
   2  10   7  249.63   29.58
  -2 -10   7  317.13   57.19
   2 -10  -8   14.46    8.36
   2  10   8    9.14    8.40
  -2 -10   8   15.86   24.44
   2  10   9  223.13   28.18
  -2 -10   9  300.05   55.71
   2 -10  -9  247.23   25.38
   2 -10 -10   61.29   13.21
   2  10  10   60.83   15.05
  -2 -10  10   65.00   32.44
   2 -10 -11   21.54   10.80
   2  10  11   18.18   10.98
  -2 -10  11   21.97   24.46
   2 -10 -12   12.34   10.34
   2  10  12   10.99    9.37
  -2 -10  12   13.02   21.74
   2  10  13   78.75   17.75
  -2 -10  13   60.84   27.17
  -2 -10  18   47.54   13.43
  -2 -10  19  140.76   20.95
  -2 -10  20   21.79   10.84
  -2 -10  21   25.14   10.65
  -2 -10  22   17.58    9.81
  -2 -10  23    0.41    7.69
  -2 -10  24    0.38    7.47
  -2 -10  27    3.27    5.08
  -2 -10  28    9.57    5.29
  -2  11  24   45.29   54.25
  -2  11  23   13.23   48.67
  -2  11  22  -16.23   51.89
  -2  11  21    8.12   47.60
  -2  11  20    2.66   48.33
  -2  11  19    7.73   44.37
  -2  11  18   -2.47   41.87
  -2  11  16    4.41   37.42
  -2  11  15   10.33   36.10
   2 -11  14   20.27   14.04
  -2  11  14    1.93   29.32
   2 -11  13  272.59   33.88
   2 -11  12   95.80   20.68
  -2  11  12   -3.38   28.92
   2 -11  11  329.36   38.86
   2 -11  10   33.88   16.62
   2  11 -10   19.66   10.94
  -2  11  10   -4.49   24.32
   2 -11   9  202.11   27.45
   2  11  -9  124.59   20.62
  -2  11   9   -1.19   13.83
  -2  11   9   -5.68   24.76
  -2  11   8    5.89   14.33
   2 -11   8   52.31   18.75
   2  11  -8   25.27   11.88
   2 -11   7   23.70   15.54
   2  11  -7    8.92    9.29
   2 -11   6   28.06   15.90
   2  11  -6   13.54    9.83
   2 -11   5   65.97   18.56
   2  11  -5   26.71   11.35
   2 -11   4  157.56   23.52
   2  11  -4   93.10   18.50
   2 -11   3   73.02   17.23
   2  11  -3   43.74   13.05
   2 -11   2   59.94   15.66
   2  11  -2   23.17   10.47
   2 -11   1    7.67   10.10
  -2  11   1  -13.47   18.47
   2  11  -1    5.47    8.14
   2 -11   0   66.29   14.56
   2  11   0   56.80   14.23
   2 -11  -1   18.84   10.26
   2  11   1    4.88    7.55
   2 -11  -2   56.00   13.65
   2  11   2   40.59   12.18
  -2 -11   2   42.14   21.64
   2  11   3   30.21   12.10
  -2 -11   3   48.85   23.47
   2 -11  -3   43.78   12.35
   2  11   4  113.47   19.91
   2 -11  -4  115.52   17.80
  -2 -11   4  122.91   32.43
   2  11   5   23.22   10.59
  -2 -11   5   34.49   22.52
   2 -11  -5   26.47    9.96
   2  11   6   19.72   10.87
  -2 -11   6   22.14   20.48
   2 -11  -6   19.87   10.12
   2 -11  -7   10.97    8.77
   2  11   7   10.53    8.97
  -2 -11   7   13.30   19.80
   2 -11  -8   25.39   10.46
   2  11   8   25.60   11.52
  -2 -11   8   33.27   22.81
   2 -11  -9  130.03   18.65
  -2 -11   9  114.85   32.13
   2  11   9  109.82   20.41
   2 -11 -10   23.29   11.12
   2  11  10   16.10   11.45
   2 -11 -11  298.35   31.02
  -2 -11  23   38.43    9.30
  -2 -11  24    9.58    6.55
  -2 -11  25    2.79    5.34
  -2 -11  26    5.88    5.32
  -2 -11  27   -0.16    4.11
  -2  12  23    2.13   41.86
  -2  12  22    2.28   42.91
  -2  12  21  -23.57   46.24
  -2  12  20    7.16   43.06
  -2  12  19   33.18   47.76
  -2  12  18  -13.93   40.00
  -2  12  17   17.99   40.36
  -2  12  16   15.13   40.25
   2 -12  15   97.44   19.60
  -2  12  15   -2.06   34.02
   2 -12  14    2.26   12.11
  -2  12  14   15.71   35.00
   2 -12  13    4.17   12.67
  -2  12  13   11.19   32.59
   2 -12  12    5.01   13.31
   2 -12  11   83.59   20.35
  -2  12  11    1.69   29.06
   2 -12  10   26.34   16.18
   2 -12   9  265.23   31.80
  -2  12   9   -1.55   23.83
   2 -12   8   53.02   19.49
   2 -12   7  403.62   44.59
   2 -12   6    7.51   14.16
   2 -12   5  216.22   30.76
   2 -12   4   15.23   14.06
   2 -12   3   18.05   13.00
   2 -12   2  126.39   22.05
   2 -12   1   74.39   16.99
   2 -12   0    4.58   10.08
   2 -12  -1   68.69   16.03
   2 -12  -2  103.26   17.85
   2 -12  -3   20.47   10.68
   2 -12  -4   17.27    9.96
   2 -12  -5  146.45   20.35
   2 -12  -6    4.16    9.05
   2 -12  -7  280.80   29.12
   2 -12  -8   28.33   11.33
   2 -12  -9  183.74   23.06
   2 -12 -10   23.69   11.46
  -2 -12  13    6.02    6.99
  -2 -12  14    4.35    7.21
  -2 -12  15   59.40   12.05
  -2 -12  16    9.80    7.86
  -2 -12  17  159.82   19.28
  -2 -12  18    3.07    7.05
  -2 -12  19  103.34   14.59
  -2 -12  20    5.82    6.59
  -2 -12  21   19.39    7.45
  -2 -12  22   -0.24    5.41
  -2 -12  23    0.86    5.35
  -2 -12  24    0.96    4.99
  -2 -12  25    2.88    4.47
  -2  13  21   -1.85   37.51
  -2  13  20  -11.77   37.19
  -2  13  19   -2.02   39.22
  -2  13  18   -4.09   38.32
  -2  13  17  -20.37   38.87
  -2  13  16   22.07   38.29
   2 -13  15   85.57   17.82
  -2  13  15    9.80   33.54
   2 -13  14   11.92   12.28
  -2  13  14   -1.90   35.68
   2 -13  13  198.93   25.56
  -2  13  13   -1.84   31.19
   2 -13  12   12.31   13.51
  -2  13  12   -1.78   29.14
   2 -13  11  215.46   29.82
   2 -13  10    0.64   13.42
  -2  13  10   -3.34   27.28
   2 -13   9  107.19   23.28
   2 -13   8    6.12   14.11
  -2  13   8   -1.58   26.43
   2 -13   7    7.55   13.97
   2 -13   6    6.14   14.17
   2 -13   5  166.12   27.80
   2 -13   4    6.50   13.10
   2 -13   3   86.80   20.86
   2 -13   2   21.51   13.77
   2 -13   1   36.00   14.32
   2 -13   0   18.50   11.77
   2 -13  -1   32.09   13.56
   2 -13  -2   22.87   12.01
   2 -13  -3   98.52   18.40
   2 -13  -4    5.09   10.66
   2 -13  -5  126.84   19.68
   2 -13  -6    4.45    9.63
   2 -13  -7    5.72    9.74
   2 -13  -8   -1.77    8.91
   2 -13  -9   95.55   17.59
  -2 -13  15   59.26   11.57
  -2 -13  16    1.69    6.80
  -2 -13  17   12.75    7.33
  -2 -13  18    1.29    6.18
  -2 -13  19    3.65    6.22
  -2 -13  20    2.26    5.85
  -2 -13  21   28.90    7.58
  -2 -13  22    3.76    5.09
  -2 -13  23    4.69    4.93
  -2  14  18  -13.08   33.60
  -2  14  17  -10.18   33.80
   2 -14  16    1.49    8.87
  -2  14  16    1.73   31.81
   2 -14  15   24.81   11.66
  -2  14  15    8.70   32.81
   2 -14  14   -3.99   10.57
  -2  14  14  -12.13   35.79
   2 -14  13   27.23   13.36
  -2  14  13   10.30   30.62
   2 -14  12    1.02   11.46
  -2  14  12   11.85   30.36
   2 -14  11    8.16   11.62
  -2  14  11    5.00   29.48
   2 -14  10    2.86   12.47
   2 -14   9  170.71   25.01
  -2  14   9    1.61   27.71
   2 -14   8   12.31   14.31
   2 -14   7  152.28   24.64
  -2  14   7    1.57   28.11
   2 -14   6   21.53   15.56
  -2  14   6   -4.68   26.89
   2 -14   5   34.01   16.86
   2 -14   4   19.87   15.12
   2 -14   3    3.04   13.20
   2 -14   2   63.81   17.75
   2 -14   1   37.83   15.69
   2 -14   0    0.54   10.60
   2 -14  -1   37.51   14.34
   2 -14  -2   57.44   15.52
   2 -14  -3   -0.97    9.48
   2 -14  -4   13.11   11.02
   2 -14  -5   35.54   12.77
   2 -14  -6   29.08   12.35
   2 -14  -7  132.30   20.22
  -2 -14  17   28.94    7.88
  -2 -14  18    4.34    5.37
  -2 -14  19   21.32    6.81
  -2 -14  20    4.67    4.70
  -2  15  16  -10.55   26.14
   2 -15  15   13.26    9.36
  -2  15  15    8.34   28.70
   2 -15  14   -1.40    9.17
  -2  15  14   -8.63   28.81
   2 -15  13   62.75   14.39
   2 -15  12   -3.32    9.89
  -2  15  12   -7.44   29.48
   2 -15  11   73.06   16.34
  -2  15  11    4.49   27.90
   2 -15  10   14.71   12.20
  -2  15  10  -10.50   31.12
   2 -15   9   34.96   14.10
  -2  15   9    6.00   25.88
   2 -15   8   14.09   12.78
   2 -15   7   -8.59   12.76
  -2  15   7    8.98   26.51
   2 -15   6   -0.55   12.63
   2 -15   5   42.54   15.41
  -2  15   5    7.50   26.11
   2 -15   4   -0.55   12.07
  -2  15   4    4.52   27.56
   2 -15   3   16.78   13.63
   2 -15   2   46.71   15.93
   2 -15   1   10.35   12.17
   2 -15   0  219.89   27.80
   2 -15  -1   20.32   11.93
   2 -15  -2   47.58   14.70
   2 -15  -3    9.06   10.57
   2 -15  -4    5.70   10.43
   2 -15  -5   37.54   13.30
   2 -15  -6    2.07    9.69
   2 -16  12    1.83    8.17
   2 -16  11    6.01    8.80
   2 -16  10    2.88    9.30
  -2  16  10    1.24   24.41
   2 -16   9   16.94   10.76
  -2  16   9  -12.68   25.27
   2 -16   8   12.15   11.22
  -2  16   8    3.87   25.59
   2 -16   7   43.59   14.45
  -2  16   7   -3.93   26.29
   2 -16   6   57.92   15.36
   2 -16   5    1.33   10.55
  -2  16   5    4.01   24.45
   2 -16   4   65.93   16.40
   2 -16   3    4.89   10.72
  -2  16   3   -1.36   26.97
   2 -16   2   14.97   11.51
  -2  16   2  -10.97   26.44
   2 -16   1   19.05   11.82
  -2  16   1    5.52   24.44
   2 -16   0    0.85    9.99
   2 -16  -1   23.43   12.20
   2 -16  -2   16.70   11.13
   2 -16  -3   14.29   10.51
   2 -16  -4   41.44   12.80
  -2  17   2   -5.51   22.21
  -2  17  -1   -1.11   21.73
  -2  17  -2    3.29   21.77
  -2  17  -3   -7.57   20.86
  -3   0   0   -3.14   13.04
  -3   0   1    0.78   14.19
  -3   0  -1   -1.58   13.16
  -3   0  -2   -3.21   14.09
  -3   0  -3   11.38   16.03
  -3   0   5   -1.59   12.50
   3   0  -8   82.69   13.92
   3   0  -9  247.68   20.22
  -3   0   9   -0.87   14.02
   3   0 -10  950.20   38.47
  -3   0  10    9.95   18.42
  -3   0  11    2.82   13.49
   3   0 -11   15.05    9.93
  -3   0  14   -2.35   35.83
  -3   0  17   18.12   21.98
  -3   0  18   25.91   23.17
  -3   0  19   31.13   24.75
  -3   0  20   79.39   30.43
  -3   0  21  144.78   36.02
  -3   0  22  124.51   33.22
  -3   0  23   12.64   20.50
  -3   0  24    9.91   19.50
  -3   0  25    6.26   18.61
  -3   0  26   17.38   18.44
  -3   0  27   64.66   22.57
  -3   0  28    8.82   15.56
  -3   0  29   19.33   15.94
  -3   0  30   33.30   15.00
  -3   0  31   10.28   12.03
  -3   0  32    3.65    9.42
  -3   0  33    3.00    7.74
  -3   1  33    2.91    9.23
  -3   1  32   10.16   10.35
  -3   1  31    9.65   12.65
  -3   1  30    7.86   13.72
  -3   1  29    1.63   15.24
  -3   1  28   28.84   20.29
  -3   1  27   59.69   24.43
  -3   1  26   12.18   20.26
  -3   1  25   64.65   28.18
  -3   1  24    7.31   21.27
  -3   1  23   45.91   28.09
  -3   1  22   13.19   23.21
  -3   1  21    9.46   23.28
  -3   1  20   22.65   25.15
  -3   1  19    1.32   24.39
  -3   1  18  193.98   39.74
  -3   1  17   16.05   23.83
  -3   1  16  150.52   34.72
  -3   1  13    0.95   14.17
  -3   1  11   -7.68   32.61
  -3   1   9    4.41   29.61
  -3   1   8   16.92   31.43
  -3   1   7    2.21   12.28
   3   1  -7  126.48   20.79
   3   1  -6  472.96   44.52
  -3   1   5   -1.41   10.12
   3   1  -4   95.09   12.07
  -3  -1  -3    0.88   15.04
  -3   1   3   -2.77   10.30
  -3   1   2    6.22   12.48
  -3   1   1    4.85   11.33
  -3  -1   3    0.89   13.35
  -3  -1   4    1.79   14.90
  -3  -1   5    1.82   13.00
  -3  -1   7    3.77   13.48
   3   1   8  937.69   75.67
   3  -1  -8 1127.31   71.79
   3  -1  -9  171.05   18.63
   3   1   9  141.50   22.21
   3   1  10  725.69   63.49
   3  -1 -10  846.38   57.77
   3   1  11  255.88   32.37
   3  -1 -11  270.58   26.07
   3  -1 -12  280.04   22.84
   3   1  12  228.02   28.96
   3  -1 -13    7.70    7.95
  -3  -1  13    8.07   18.71
  -3  -1  14    8.46   20.23
   3  -1 -14  335.17   26.18
  -3  -1  18  386.98   53.37
   3   1  18  479.17   45.68
   3   1  19   19.19   12.01
  -3  -1  19   26.62   22.02
   3   1  20   28.07   13.09
  -3  -1  20   30.80   22.88
   3   1  21   11.96   10.89
  -3  -1  21   13.01   21.39
   3   1  22   28.05   13.70
  -3  -1  22   10.62   20.64
  -3  -1  23   72.22   25.32
  -3  -1  24    9.69   17.16
  -3  -1  25   63.30   22.42
  -3  -1  26   28.41   17.83
  -3  -1  27   64.15   20.53
  -3  -1  28   13.76   13.88
  -3  -1  29   -0.62   12.28
  -3  -1  30    6.60   10.80
  -3  -1  31    8.03    9.76
  -3  -1  32    9.29    9.10
  -3  -1  33    8.25    7.59
  -3   2  33   15.34   10.71
  -3   2  32    7.78   12.96
  -3   2  31   11.50   14.26
  -3   2  30    4.83   15.61
  -3   2  29   43.09   21.44
  -3   2  28   42.20   23.46
  -3   2  27   45.41   25.14
  -3   2  26    6.17   22.13
  -3   2  25   31.61   25.89
  -3   2  24   11.08   25.01
  -3   2  23   17.24   24.94
  -3   2  22   21.48   27.95
  -3   2  21   15.95   40.32
  -3   2  21   -1.43   23.87
  -3   2  20    1.39   37.54
  -3   2  20  124.45   37.00
  -3   2  19   47.29   25.47
  -3   2  18   14.28   21.91
  -3   2  17   47.02   25.19
  -3   2  16   35.24   24.10
  -3   2  15    1.09   31.96
  -3   2  15   16.68   22.72
   3   2 -15   44.27   11.00
  -3   2  14    9.36   31.62
  -3   2  14   50.40   25.03
  -3   2  13   -4.94   28.44
   3   2 -13   66.12   12.47
  -3   2  12    0.84   12.96
   3   2 -12  644.81   33.46
  -3   2  11   -9.81   27.64
   3   2 -11   -1.12    5.87
   3   2 -10  108.89   22.22
  -3   2  10    1.70   28.20
  -3   2  10    1.51   11.96
   3   2 -10  148.03   16.64
   3   2  -9  504.46   29.02
   3   2  -9  346.84   34.33
   3   2  -8   25.34   15.63
   3   2  -8   50.43   17.24
  -3   2   8    5.39   26.75
   3   2  -8   73.47   12.10
   3   2  -7   36.62   18.10
   3   2  -7   73.94   18.36
  -3   2   7    2.01   10.36
   3   2  -7   94.04   12.95
   3   2  -6  413.25   32.12
   3   2  -6  301.75   36.22
   3   2  -5  533.51   26.38
   3   2  -5  398.72   31.60
  -3   2   4   -0.63   10.34
   3   2  -4   99.81   11.74
   3   2  -3  887.43   60.02
  -3  -2  -2    1.00   18.20
  -3  -2  -1   -1.00   16.75
  -3  -2   3    8.30   17.50
  -3  -2   4    4.21   17.98
   3   2   6  414.89   37.67
   3  -2  -7   76.05   10.80
   3   2   7   73.09   15.17
   3  -2  -8   78.12   11.69
   3   2   8   72.80   16.23
   3  -2  -9  564.70   29.04
   3   2   9  534.13   38.89
   3  -2 -10  192.76   20.37
   3   2  10  212.54   28.67
   3  -2 -11    3.52    7.14
  -3  -2  11    1.24   16.81
   3   2  11    8.56   14.12
   3  -2 -12  917.45   61.28
   3   2  12  705.13   69.84
   3  -2 -13   83.51   14.28
   3   2  13   65.03   20.73
  -3  -2  14    4.17   24.12
   3   2  14  326.73   40.81
   3  -2 -15   53.55   13.26
   3   2  15   47.90   12.54
   3   2  15   16.18   17.51
   3  -2 -16  239.61   24.15
   3   2  16  164.86   22.49
   3   2  17   38.41   21.18
   3   2  17  245.80   25.73
   3   2  18   65.09   15.15
   3   2  18    4.37   15.09
  -3  -2  19  150.16   30.95
   3   2  19  154.91   24.16
  -3  -2  20  256.55   41.26
   3   2  20  276.80   33.84
   3   2  21    4.12    9.62
  -3  -2  21    4.79   15.55
  -3  -2  22   69.36   23.06
  -3  -2  23   22.94   17.54
  -3  -2  24   23.99   17.22
  -3  -2  25   73.82   20.52
  -3  -2  26    5.05   13.10
  -3  -2  27   39.13   15.92
  -3  -2  28   18.70   12.86
  -3  -2  29   36.72   13.42
  -3  -2  30    6.68    9.42
  -3  -2  31    9.11    9.01
  -3  -2  32    4.13    7.00
   3  -2 -33    0.54    5.72
  -3  -2  33    9.86    7.10
  -3   3  33    1.87   10.03
  -3   3  32    7.12   13.02
  -3   3  31   22.62   17.51
  -3   3  30   12.23   17.78
  -3   3  29    9.25   20.27
  -3   3  28   -1.15   21.38
  -3   3  27   24.86   23.75
  -3   3  26   37.14   27.64
  -3   3  25   17.54   27.24
  -3   3  24   10.54   28.06
  -3   3  23   19.66   28.19
  -3   3  22   22.87   27.20
  -3   3  21   20.83   27.74
  -3   3  20   72.08   33.07
   3   3 -20  135.38   18.95
  -3   3  19   35.92   27.47
   3   3 -19   90.07   15.29
  -3   3  18   57.92   28.42
   3   3 -18  196.81   21.85
  -3   3  17   11.24   22.13
   3   3 -17   56.97   12.24
  -3   3  16    8.97   32.28
  -3   3  16   24.78   23.85
  -3   3  15   24.46   24.08
   3   3 -15  298.23   25.80
  -3   3  14    4.01   29.24
  -3   3  14   42.83   24.82
   3   3 -14  361.48   27.49
   3   3 -14  281.59   33.70
  -3   3  13   13.26   30.18
  -3   3  13   19.59   19.64
   3   3 -13  174.61   19.31
   3   3 -13  152.09   25.71
   3   3 -12  195.29   21.72
   3   3 -12  144.17   26.97
   3   3 -11   49.01   17.44
   3   3 -11   67.53   12.45
   3   3 -10  355.28   24.44
   3   3 -10  214.21   28.46
   3   3  -9    6.14   16.20
   3   3  -9    7.74   13.12
   3   3  -9    9.49    6.95
   3   3  -8  200.78   30.08
   3   3  -8  242.06   24.16
   3   3  -8  185.49   35.74
   3   3  -7  348.60   50.30
   3   3  -7  590.04   41.28
   3   3  -7  448.43   45.20
   3   3  -7  487.33   39.09
   3   3  -6  255.46   38.92
   3   3  -6  287.15   30.32
   3   3  -5  700.43   37.66
   3   3  -5  575.34   42.71
   3   3  -5  646.49   36.85
   3   3  -4  131.43   28.79
   3   3  -4  179.12   16.00
   3   3  -4  130.46   19.52
   3   3  -4  174.71   17.15
   3   3  -3   85.36   24.37
   3   3  -3  135.46   13.36
   3   3  -3  143.65   15.47
   3   3  -3  111.88   17.53
   3   3  -2   22.56    7.85
   3   3  -2   15.49   15.47
   3   3  -2   16.50   10.07
   3  -3   2    3.76    6.26
   3   3  -1  203.19   33.20
   3   3  -1  332.17   21.99
   3  -3   0    2.04    4.42
  -3  -3   1    1.24   19.76
   3  -3  -1   33.92   10.71
   3   3   2   15.57    8.93
  -3  -3   2   -1.25   20.18
   3  -3  -2    2.94    6.11
  -3  -3   3   -3.82   18.87
   3  -3  -3   16.97    8.44
   3  -3  -4   25.54    9.04
   3   3   4  186.25   19.91
   3  -3  -5  718.85   29.34
   3   3   5  725.58   40.40
   3  -3  -6  504.11   24.10
   3   3   6  556.14   35.38
   3  -3  -7  634.29   46.32
   3   3   7  721.31   56.07
   3  -3  -8  389.24   31.28
   3   3   8  414.73   40.19
   3  -3  -9    7.71    7.11
   3   3   9    8.93   11.80
   3  -3 -10  397.13   32.46
   3   3  10  407.24   43.47
   3  -3 -11   81.52   12.84
   3   3  11   74.09   20.87
   3  -3 -12  215.30   21.09
   3   3  12  174.07   29.92
   3   3  12  219.80   24.12
   3  -3 -13  277.18   23.89
   3   3  13  235.19   25.56
   3  -3 -14  527.85   38.72
   3   3  14  431.94   40.36
   3  -3 -15  482.80   36.03
   3   3  15  348.04   35.07
   3  -3 -16  361.62   29.66
   3   3  16  225.82   27.92
   3  -3 -17  117.75   18.86
   3   3  17   68.84   15.76
   3  -3 -18  426.55   37.62
   3   3  18  272.13   33.55
   3   3  19   95.03   18.76
  -3  -3  20  171.92   30.76
   3   3  20  193.88   26.68
   3   3  21   64.10   16.89
  -3  -3  21   68.15   20.61
  -3  -3  22   18.08   15.86
  -3  -3  23   39.25   16.49
   3   3  23   -5.92   17.36
  -3  -3  24   32.07   15.74
  -3  -3  25   16.24   13.80
  -3  -3  26   61.97   17.36
  -3  -3  27   18.87   12.53
  -3  -3  28   -2.62   10.11
  -3  -3  29    4.67    9.10
  -3  -3  30   -0.81    8.08
  -3  -3  31   19.31    9.07
  -3  -3  32    6.34    6.74
  -3  -3  33    8.60    5.84
  -3   4  32    2.46   12.75
  -3   4  31   -2.30   14.63
  -3   4  30    4.66   19.16
  -3   4  29   14.00   21.13
  -3   4  28    6.08   23.19
  -3   4  27   20.11   26.60
  -3   4  26   -5.93   27.60
  -3   4  25   54.55   32.81
  -3   4  24   28.75   30.85
  -3   4  23   46.47   31.88
  -3   4  22   22.13   27.27
  -3   4  21   30.77   29.23
  -3   4  20   -1.48   23.52
   3   4 -20   33.08   10.24
  -3   4  19    5.23   34.87
  -3   4  19   29.77   28.29
   3   4 -19   67.13   13.14
  -3   4  18   -1.24   33.95
  -3   4  18    4.05   22.29
   3   4 -18   86.69   14.60
  -3   4  17   17.87   25.61
   3   4 -17  124.74   17.53
  -3   4  16   -1.11   30.66
  -3   4  16   15.65   22.56
  -3   4  15   10.46   29.04
  -3   4  15   -1.13   19.50
  -3   4  14    0.99   27.71
  -3   4  14   -1.06   19.18
   3   4 -14   69.17   13.06
  -3   4  13    6.94   17.31
   3   4 -13  152.73   18.21
  -3   4  12    4.63   16.80
  -3   4  12    5.31   11.45
   3   4 -11  267.66   26.13
   3   4 -11  212.42   22.77
   3   4 -10   53.09   26.53
   3   4 -10   75.00   13.28
   3   4 -10   64.02   11.94
   3   4  -9   55.43   25.55
   3   4  -9   82.78   18.97
   3   4  -9  105.90   15.23
   3   4  -9   78.93   12.85
   3   4  -8   62.64   26.37
   3   4  -8   56.88   16.29
   3   4  -8   70.26   12.45
   3   4  -8   64.24   11.94
   3   4  -7  170.15   37.83
   3   4  -7  230.35   22.46
   3   4  -7  172.20   24.92
   3   4  -7  181.88   19.94
   3   4  -6  292.80   46.70
   3   4  -6  345.68   29.03
   3   4  -6  293.73   27.10
   3   4  -6  271.51   31.45
   3   4  -5   17.02   19.83
   3   4  -5   32.17   12.22
   3   4  -5   37.69    9.01
   3   4  -5   34.98    9.60
   3   4  -4  333.33   49.80
   3   4  -4  406.21   31.82
   3   4  -4  331.26   34.67
   3   4  -4  397.31   32.18
   3   4  -3  195.74   38.42
   3   4  -3  243.07   22.26
   3   4  -3  220.21   25.93
   3   4  -3  253.54   23.47
   3   4  -2  161.16   21.20
   3   4  -2  192.45   19.15
   3   4  -1  250.95   42.50
   3   4  -1  339.35   25.24
   3   4  -1  275.23   27.02
   3   4   0   23.75    9.98
  -3  -4   0    3.14   24.06
   3   4   0   28.31    8.77
   3   4   0   11.97   18.85
   3   4   1  285.58   44.07
  -3  -4   1   27.04   28.88
   3  -4  -1   45.69   13.65
   3   4   1  310.31   26.17
   3   4   1  388.15   24.33
   3   4   2  172.15   34.59
  -3  -4   2   14.54   26.77
   3  -4  -2   23.20    8.69
   3   4   2  163.54   19.26
   3   4   3  204.39   38.42
   3  -4  -3  297.46   17.19
  -3  -4   3   13.14   27.97
   3  -4  -3   29.09   10.66
   3   4   3  292.35   25.15
   3  -4  -4  424.52   21.74
  -3  -4   4   16.71   28.71
   3  -4  -4   55.75   15.74
   3   4   4  449.27   31.77
   3  -4  -5   51.30    8.37
  -3  -4   5    6.80   25.56
   3  -4  -5    0.94    5.39
   3   4   5   60.89   14.06
   3  -4  -6  371.58   19.84
  -3  -4   6    5.19   25.96
   3   4   6  431.44   32.35
   3  -4  -7  218.34   18.37
   3   4   7  261.81   28.43
   3  -4  -8  113.89   13.62
   3   4   8  126.24   21.75
   3   4   9  145.77   19.51
   3  -4  -9  132.77   15.69
   3   4   9  163.27   26.27
   3  -4 -10   78.55   12.19
   3   4  10   99.11   16.17
   3   4  10   95.54   21.98
   3  -4 -11  335.84   29.14
   3   4  11  283.93   39.39
   3   4  11  360.10   34.45
   3  -4 -12  252.63   24.09
   3   4  12  264.17   28.21
   3  -4 -13  208.59   21.01
   3   4  13  197.86   23.33
   3  -4 -14   97.48   15.31
   3   4  14   55.97   23.83
   3   4  14   92.68   17.08
   3  -4 -15  193.37   21.21
   3   4  15  134.78   20.62
   3   4  16  306.83   31.91
   3  -4 -16  409.68   32.93
   3  -4 -17  207.29   23.36
   3   4  17  138.92   21.63
   3  -4 -18  151.24   21.61
   3   4  18   91.99   18.95
   3  -4 -19  155.59   22.66
   3   4  19   78.55   17.43
   3   4  20   34.31   12.58
  -3  -4  21   86.83   20.66
   3   4  21    4.14   16.41
  -3  -4  22   36.69   16.22
  -3  -4  23   82.29   19.40
  -3  -4  24   64.07   17.19
  -3  -4  25   91.55   19.32
  -3  -4  26    7.54   10.45
  -3  -4  27   27.71   11.96
  -3  -4  28    8.81    8.75
  -3  -4  29    6.34    8.07
  -3  -4  30    2.45    6.95
  -3  -4  31   -0.59    5.90
  -3  -4  32    9.03    6.05
  -3   5  32    5.37   12.86
  -3   5  31   16.04   16.33
  -3   5  30    8.60   19.25
  -3   5  29   25.67   24.73
  -3   5  28   -6.41   24.31
  -3   5  27   17.02   27.53
  -3   5  26   -7.73   26.65
  -3   5  25    4.87   28.16
  -3   5  24    9.92   27.05
  -3   5  23    8.27   27.25
  -3   5  22    3.25   26.20
  -3   5  21   44.31   32.78
  -3   5  20    4.58   26.29
  -3   5  19  -10.46   36.08
  -3   5  19    5.85   22.58
   3   5 -19   21.67    9.36
  -3   5  18    6.96   24.80
   3   5 -18   12.06    8.34
  -3   5  17   10.59   32.36
  -3   5  17   -9.22   23.64
   3   5 -17   13.32    8.58
  -3   5  16    1.24   22.03
   3   5 -16   65.98   13.68
  -3   5  15   -4.67   21.58
   3   5 -15   50.57   11.93
  -3   5  14    9.85   20.32
   3   5 -14  399.94   29.57
  -3   5  13    5.12   19.74
   3   5 -13  163.28   19.35
  -3   5  12   10.53   18.15
   3   5 -12  501.61   31.98
  -3   5  11    0.89   15.55
   3   5 -11   57.21   12.10
   3   5 -10   77.75   14.35
   3   5  -9    8.61    7.37
   3   5  -9   12.14    7.56
   3   5  -8   47.12   28.58
   3   5  -8   89.55   14.66
   3   5  -8   68.57   12.17
   3   5  -7   50.72   28.25
   3   5  -7   73.41   12.84
   3   5  -7   67.86   11.68
   3   5  -6   39.19   26.56
   3   5  -6   54.57   11.14
   3   5  -6   69.37   12.26
   3   5  -5  353.89   58.40
   3   5  -5  369.51   31.80
   3   5  -5  404.45   33.17
   3   5  -4  253.44   48.35
   3   5  -4  224.20   21.85
   3   5  -4  205.55   24.58
   3   5  -4  216.07   21.85
   3   5  -3  284.78   50.81
   3   5  -3  335.68   28.01
   3   5  -3  278.87   29.66
   3   5  -2   59.75   28.49
   3   5  -2   80.68   12.57
   3   5  -2   60.68   13.37
   3   5  -1   45.92   28.34
   3   5  -1   47.28   12.45
   3   5  -1   61.28   11.34
   3   5   0  120.64   36.46
   3   5   0  109.56   16.90
   3   5   1   37.78   12.33
   3   5   1   30.46   28.49
   3  -5  -1   53.12    8.51
  -3  -5   1    2.05   31.47
   3   5   2   53.17   29.58
   3  -5  -2   70.61    9.86
  -3  -5   2   23.01   35.24
   3   5   2   78.19   15.17
   3   5   3  285.13   53.02
   3  -5  -3  328.64   26.14
   3   5   3  365.52   34.33
   3  -5  -4  264.03   22.73
   3   5   4  318.28   31.99
   3  -5  -5  429.08   21.71
  -3  -5   5   11.04   32.62
   3   5   5  528.07   37.03
  -3  -5   6  -11.19   30.04
   3  -5  -6   82.25   10.17
   3  -5  -6    6.75    6.18
   3   5   6  109.32   19.09
   3   5   7   94.99   15.40
   3  -5  -7   72.30   10.96
   3   5   7   86.11   19.19
   3   5   8   92.20   15.44
   3  -5  -8   78.51   11.40
   3   5   8  103.80   21.32
   3  -5  -9   11.00    6.56
   3   5   9   14.00    8.23
  -3  -5   9   -6.85   31.99
   3   5   9    9.95   12.77
   3   5  10  105.10   16.96
   3  -5 -10   90.45   13.12
   3   5  10   81.76   22.39
   3  -5 -11   85.07   13.37
   3   5  11   69.13   22.72
   3   5  11  101.81   17.08
   3  -5 -12  599.96   43.84
   3   5  12  620.12   50.05
   3  -5 -13  191.65   21.09
   3   5  13  178.16   24.07
   3  -5 -14  546.53   39.55
   3   5  14  487.52   42.90
   3   5  15   59.34   14.39
   3  -5 -15   77.90   14.96
   3   5  16   76.98   16.65
   3   5  16   27.67   21.08
   3  -5 -17   24.44   11.93
   3   5  17   18.23   10.18
   3   5  17   -1.03   17.46
   3  -5 -18   32.27   12.89
   3   5  18   21.29   11.19
   3   5  18    1.04   17.50
   3   5  19   27.27   12.31
   3   5  19    6.31   17.71
   3  -5 -20    9.07   13.21
   3   5  20    1.06   17.51
   3   5  21    1.07   18.33
  -3  -5  22   45.02   14.88
  -3  -5  23   20.63   11.85
  -3  -5  24   14.18   11.54
  -3  -5  25    9.41    9.57
  -3  -5  26    2.32    8.68
  -3  -5  27   25.82   10.49
  -3  -5  28   -1.15    7.39
  -3  -5  29   31.88    9.69
  -3  -5  30   -0.58    5.94
  -3  -5  31   27.78    7.65
  -3  -5  32    0.62    4.52
  -3   6  31   -0.73   13.61
  -3   6  30   11.04   19.64
  -3   6  29    4.37   20.96
  -3   6  28    1.28   24.62
  -3   6  27   29.27   31.14
  -3   6  26   -4.68   30.10
  -3   6  25   47.49   34.26
  -3   6  24    3.35   29.25
  -3   6  23   15.11   29.14
  -3   6  22   -1.66   30.11
  -3   6  21    6.47   25.84
  -3   6  20   -6.27   25.63
  -3   6  19    1.51   25.39
  -3   6  18    1.26   33.83
  -3   6  18   17.26   25.74
   3   6 -18   49.44   12.14
  -3   6  17    2.39   29.48
  -3   6  17    5.46   22.97
   3   6 -17   54.37   12.73
  -3   6  16   24.55   26.24
   3   6 -16  170.23   20.89
  -3   6  15   -1.22   20.66
   3   6 -15   56.88   12.96
  -3   6  14    5.73   18.45
   3   6 -14   15.11    8.62
  -3   6  13   -3.22   19.32
   3   6 -13   27.95   10.71
  -3   6  12    8.07   18.44
   3   6 -12    3.30    6.95
   3   6 -11   65.68   13.72
  -3   6  10    0.89   15.82
   3   6 -10  190.93   20.79
   3   6  -9  262.23   27.87
  -3   6   8   -2.36   13.56
   3   6  -8  177.91   19.31
   3   6  -7  162.45   20.17
   3   6  -7  150.96   17.69
   3   6  -6   67.66   12.60
   3   6  -6   58.45   11.49
   3   6  -5   45.01   10.18
   3   6  -5   41.38   10.01
   3  -6   0  115.38   13.36
   3   6   0   99.43   16.89
   3  -6  -1  714.67   49.87
   3   6   1  706.79   56.16
   3  -6  -2   18.76    6.83
   3   6   2   21.07   10.83
   3  -6  -3  209.17   19.74
   3   6   3  247.55   27.84
   3  -6  -4   28.23    7.12
   3   6   4   26.95   13.34
   3  -6  -5   50.70    9.23
   3   6   5   54.52   12.22
   3   6   5   55.09   15.83
   3   6   6  105.18   16.40
   3  -6  -6   80.95   11.76
   3   6   6  106.00   20.25
   3   6   7  206.35   23.53
   3  -6  -7  175.05   18.17
   3   6   7  182.54   27.91
   3  -6  -8  162.34   17.53
   3   6   8  188.20   29.85
   3   6   8  197.15   23.25
   3   6   9  266.28   27.47
   3  -6  -9  221.58   21.59
   3   6   9  177.42   31.82
   3   6  10  206.79   24.55
   3  -6 -10  190.55   19.59
   3   6  10  136.55   29.36
   3  -6 -11   80.05   12.78
   3   6  11   62.23   14.12
   3   6  11   58.30   22.74
   3  -6 -12    4.53    7.15
   3   6  12    1.04    7.46
  -3  -6  12    7.28   32.53
   3   6  12   -1.88   16.11
   3   6  13   32.38   11.55
   3  -6 -13   27.32    9.25
   3   6  13    6.87   18.01
   3  -6 -14   39.44   10.95
   3   6  14   32.83   12.18
   3   6  14   15.07   19.04
   3  -6 -15   68.35   14.13
   3   6  15   48.20   13.65
  -3  -6  15    6.29   28.90
   3   6  15   20.41   20.09
   3  -6 -16  272.36   26.20
   3   6  16  196.99   25.95
   3  -6 -17  121.03   18.92
   3   6  17   77.42   17.23
   3  -6 -18  108.82   19.49
   3   6  18   68.16   16.33
   3  -6 -19  106.64   21.28
   3  -6 -20   25.55   14.58
   3   6  20   12.82   18.71
   3  -6 -21   30.34   17.36
   3   6  22   -5.42   18.82
  -3  -6  24   -1.40    8.95
  -3  -6  25   80.16   15.65
  -3  -6  26   12.98    9.06
  -3  -6  27   56.15   12.03
  -3  -6  28    8.01    7.25
  -3  -6  29    7.26    6.53
  -3  -6  30    4.32    5.42
  -3  -6  31    3.05    4.81
  -3   7  30   11.62   18.44
  -3   7  29   10.13   20.72
  -3   7  28    3.64   23.53
  -3   7  27   12.71   26.94
  -3   7  26   -7.57   28.53
  -3   7  25    9.69   31.32
  -3   7  24   23.22   30.74
  -3   7  23   11.71   28.83
  -3   7  22   -3.33   28.04
  -3   7  21   18.00   29.94
  -3   7  20   -1.59   28.05
  -3   7  19   -7.71   25.82
  -3   7  18    7.41   25.36
  -3   7  17   -1.42   23.16
  -3   7  16   -5.39   21.86
   3   7 -16    6.06    8.00
  -3   7  15   11.50   24.00
   3   7 -15   33.74   11.81
  -3   7  14   -1.21   20.61
   3   7 -14  163.41   20.99
  -3   7  13   -3.42   19.57
   3   7 -13   95.17   16.82
  -3   7  12    7.54   19.00
   3   7 -12  258.95   25.66
  -3   7  11    1.02   18.69
   3   7 -11   89.12   16.22
  -3   7  10   -0.96   15.70
   3   7 -10  202.10   22.51
   3   7  -9   21.22    9.38
   3   7  -8   64.39   13.59
   3   7  -7   88.26   14.96
  -3   7   6    3.18   13.94
   3   7  -6   22.86    8.66
   3  -7   2  119.92   15.25
   3  -7   1   40.17    9.42
   3  -7   0   39.51    9.39
   3  -7  -1   27.41    8.49
  -3  -7   1    9.18   33.22
   3  -7  -2  118.73   14.49
  -3  -7   2   12.09   34.81
   3  -7  -3  446.45   34.84
   3   7   4   33.92   10.63
   3  -7  -4   37.12    8.70
   3   7   4   24.28   13.16
   3   7   5  403.60   35.67
   3  -7  -5  333.79   28.93
   3   7   5  357.04   39.07
   3  -7  -6   23.86    7.61
   3   7   6   28.94   10.44
   3   7   6   21.27   14.65
   3   7   7   86.22   16.14
   3  -7  -7  101.01   13.30
   3   7   7   73.49   21.18
   3  -7  -8   72.48   11.41
   3   7   8   58.44   13.57
  -3  -7   8   16.12   38.23
   3   7   8   61.74   19.70
   3  -7  -9   19.91    7.65
   3   7   9   26.99   10.21
  -3  -7   9    5.27   33.63
   3   7   9    5.69   14.52
   3   7  10  235.77   26.92
   3  -7 -10  225.11   21.83
   3   7  11  109.36   18.53
   3  -7 -11  121.52   15.64
   3   7  12  298.41   30.94
   3  -7 -12  294.48   25.80
   3  -7 -13  113.84   15.77
   3   7  13   81.41   17.17
   3  -7 -14  208.19   22.08
   3   7  14  173.76   24.20
   3  -7 -15   67.90   14.01
   3   7  15   41.01   13.34
  -3  -7  15    7.64   25.40
   3   7  15    2.01   17.83
   3  -7 -16   12.01   10.01
   3   7  16    8.41    9.68
   3   7  16    4.06   16.86
   3  -7 -17   12.51   11.45
   3   7  17    5.12   17.26
   3  -7 -18   12.36   13.20
   3  -7 -19  189.60   24.46
   3   7  19   -1.04   17.25
   3  -7 -20   11.40   14.26
   3  -7 -21  132.46   24.60
   3   7  21   -4.21   18.31
   3   7  23   55.90   26.26
  -3  -7  27    9.26    6.90
  -3  -7  28    7.13    6.24
  -3  -7  29   29.31    7.54
  -3  -7  30    0.58    3.93
  -3   8  29    8.86   19.18
  -3   8  28    6.57   22.15
  -3   8  27    2.60   24.98
  -3   8  26    1.44   28.58
  -3   8  25   18.48   31.66
  -3   8  24    3.20   28.36
  -3   8  23    1.63   30.18
  -3   8  22    3.28   27.61
  -3   8  21   26.03   28.65
  -3   8  20   -3.20   29.09
  -3   8  19   15.63   27.50
  -3   8  18    4.55   25.17
  -3   8  17    7.30   24.08
  -3   8  16   21.02   23.66
  -3   8  15    5.36   21.58
  -3   8  14    3.84   22.68
   3   8 -14  140.67   20.47
  -3   8  13    3.65   20.79
   3   8 -13   45.77   12.90
  -3   8  12   -9.28   20.58
   3   8 -12   37.91   12.32
  -3   8  11   -4.42   18.49
   3   8 -11   59.28   13.89
   3   8 -10   48.29   13.17
   3   8  -9  111.53   17.46
  -3   8   9   -1.01   17.29
   3   8  -8  108.72   17.80
  -3   8   7    3.76   15.64
   3   8  -7   56.96   12.53
  -3   8   6    6.39   16.07
   3  -8   4   91.20   15.86
   3  -8   3  199.81   23.21
   3  -8   2   50.99   12.43
   3  -8   1  379.31   33.49
   3  -8   0   30.22   10.13
   3  -8  -1  378.96   30.44
  -3  -8   1  127.50   46.66
   3  -8  -2   55.00   11.14
   3   8   2   48.73   12.19
   3   8   3  191.87   23.41
   3  -8  -3  187.44   19.88
   3  -8  -4   88.13   13.23
   3   8   4   74.03   14.99
  -3  -8   4   38.24   35.63
   3   8   5   97.32   17.02
   3  -8  -5   97.72   14.08
   3   8   6  243.05   27.67
   3  -8  -6  229.96   22.90
   3  -8  -7   47.14   10.54
   3   8   7   52.55   12.84
   3   8   8  121.28   18.72
   3  -8  -8  114.93   14.82
  -3  -8   8   56.46   40.11
   3   8   8   59.56   21.82
   3   8   9  119.71   18.62
   3  -8  -9  129.53   15.82
  -3  -8   9   36.91   37.61
   3   8   9   39.04   21.45
   3  -8 -10   45.96   10.60
   3   8  10   55.97   13.49
  -3  -8  10    4.48   29.08
   3   8  10   16.14   17.75
   3  -8 -11   64.22   12.65
   3   8  11   64.82   14.97
  -3  -8  11   15.05   31.84
   3   8  11   18.55   18.93
   3  -8 -12   42.71   11.13
   3   8  12   45.10   13.66
  -3  -8  12    4.10   27.53
   3   8  12    2.83   17.14
   3  -8 -13   63.14   12.76
   3   8  13   58.25   15.14
  -3  -8  13   19.37   27.83
   3   8  13    2.86   16.51
   3  -8 -14  176.86   20.96
   3   8  14  142.93   22.44
   3  -8 -15   95.01   16.35
   3   8  15   10.66   18.70
   3  -8 -16  219.28   23.59
   3   8  16   -2.93   18.11
   3   8  17   -0.98   18.19
   3  -8 -17   78.71   16.87
   3  -8 -18   34.37   14.39
   3   8  18    4.94   16.71
   3  -8 -19   46.17   16.91
   3  -8 -20   28.47   15.96
   3   8  20   -4.98   17.52
   3   8  22   25.83   21.16
  -3   9  27   -3.40   22.47
  -3   9  26   -7.67   25.46
  -3   9  25   21.17   28.14
  -3   9  24    1.49   26.96
  -3   9  23   -4.64   28.61
  -3   9  22    9.44   27.31
  -3   9  21    3.17   27.86
  -3   9  20   11.05   28.50
  -3   9  19   -3.12   24.89
  -3   9  18    6.12   26.15
  -3   9  17   -5.96   26.22
  -3   9  16   14.47   26.30
  -3   9  14   -1.35   22.42
  -3   9  13   20.81   22.59
  -3   9  12   -1.25   20.16
  -3   9  11   -2.42   20.39
   3   9 -11   23.55   10.42
   3   9 -10   72.59   15.23
  -3   9   9    4.52   18.77
  -3   9   7   -5.37   17.58
  -3   9   6    6.34   17.95
   3  -9   5  224.03   28.50
   3  -9   4   12.02   11.42
   3  -9   3  314.20   33.31
   3  -9   2   91.44   17.34
   3  -9   1  153.25   21.07
   3  -9   0   51.25   13.20
   3  -9  -1  159.71   20.19
   3   9   1  141.01   20.56
   3  -9  -2   76.40   13.71
   3   9   2   57.47   13.31
  -3  -9   2   38.84   29.93
   3  -9  -3  273.13   25.96
   3   9   3  226.15   27.27
   3  -9  -4    1.05    7.27
   3   9   4    9.44    8.32
  -3  -9   4   -7.42   27.34
   3   9   5  148.38   21.18
   3  -9  -5  150.52   18.47
  -3  -9   5   90.00   40.06
   3  -9  -6   39.98   10.28
   3   9   6   27.78   11.05
  -3  -9   6   19.54   30.49
   3   9   7   88.26   16.93
   3  -9  -7   97.23   14.40
  -3  -9   7   47.31   33.64
   3   9   8  102.90   17.80
   3  -9  -8   97.85   15.11
   3  -9  -9   10.02    8.25
   3   9   9    1.59    7.36
  -3  -9   9   23.20   29.84
   3   9  10   98.88   18.19
   3  -9 -10  109.37   15.74
  -3  -9  10   64.03   34.73
   3  -9 -11   36.40   10.38
   3   9  11   25.81   11.08
  -3  -9  11    7.25   25.72
   3  -9 -12   77.27   14.08
   3   9  12    7.17   16.72
   3  -9 -13   40.67   11.67
   3   9  13    5.41   15.63
   3  -9 -14   60.21   13.57
   3   9  14    7.26   16.33
   3  -9 -15   52.97   13.99
   3  -9 -16   67.89   16.01
   3  -9 -17   -5.67   11.34
   3   9  17    1.84   16.58
   3  -9 -18  134.93   22.53
   3  -9 -19   24.22   14.56
  -3  10  26   -2.15   22.23
  -3  10  25   -2.46   23.29
  -3  10  24   10.73   26.87
  -3  10  23   -1.42   24.92
  -3  10  22   11.75   28.34
  -3  10  21    1.50   27.64
  -3  10  20   16.71   29.81
  -3  10  19  -13.71   28.88
  -3  10  18   13.63   27.36
  -3  10  17    1.50   25.43
  -3  10  16    4.42   24.28
  -3  10  14   -4.23   22.90
  -3  10  13   -1.38   23.22
  -3  10  12   -1.34   22.15
  -3  10  11    2.63   21.63
  -3  10   9    2.52   21.23
   3 -10   7  414.07   37.54
  -3  10   7    1.23   21.16
   3 -10   6  103.80   21.61
  -3  10   6   -3.66   20.86
   3 -10   5  334.32   38.11
   3 -10   4  119.68   23.05
   3 -10   3   97.99   20.78
   3 -10   2   74.14   17.79
   3 -10   1  316.79   34.79
   3 -10   0   39.80   13.81
   3 -10  -1  255.60   27.74
   3  10   1  180.30   25.15
   3 -10  -2   71.44   15.45
   3  10   2   43.75   12.83
   3 -10  -3   95.36   16.11
   3  10   3   61.52   14.64
  -3 -10   3   73.87   33.01
   3 -10  -4   61.67   13.83
   3  10   4   52.16   13.34
  -3 -10   4   45.02   30.47
   3  10   5  174.08   24.33
   3 -10  -5  216.34   23.60
  -3 -10   5  154.68   44.20
   3 -10  -6   90.06   14.92
   3  10   6   71.20   15.91
  -3 -10   6   85.93   37.05
   3 -10  -7  239.54   25.32
   3 -10  -8    5.28    8.67
   3 -10  -9  134.52   18.37
   3 -10 -10  114.12   17.20
   3 -10 -11   13.30    9.60
   3 -10 -12   38.10   11.52
   3 -10 -13   22.35   10.57
   3 -10 -14   82.06   15.72
   3 -10 -15   16.62   10.88
   3 -10 -16   49.96   15.00
   3 -10 -17   54.15   15.15
   3 -10 -18   64.36   16.78
  -3 -10  26    1.67    4.15
  -3  11  24   15.88   24.77
  -3  11  23   18.63   25.54
  -3  11  22  -13.20   27.53
  -3  11  21   -4.14   25.06
  -3  11  20    1.42   27.57
  -3  11  19   -1.45   27.00
  -3  11  18    5.86   26.13
  -3  11  17   -1.47   26.07
  -3  11  16   -1.47   26.56
  -3  11  15   -5.85   26.25
  -3  11  14   10.16   27.53
  -3  11  13   -8.62   22.96
  -3  11  11    4.22   22.84
  -3  11  10   12.56   23.70
  -3  11   9    8.32   22.85
   3 -11   8  252.26   35.03
   3 -11   7   24.07   17.51
   3 -11   6   57.98   19.42
  -3  11   6   -5.56   23.32
   3 -11   5   19.62   17.08
  -3  11   5    2.81   22.42
   3 -11   4   22.69   16.89
   3 -11   3  133.22   25.47
   3 -11   2  110.19   22.69
   3 -11   1  257.32   33.00
   3 -11   0  293.67   34.49
   3 -11  -1  246.44   30.08
   3 -11  -2   66.03   16.51
   3 -11  -3   82.17   17.52
   3 -11  -4   16.86   11.45
   3 -11  -5   13.92   10.34
   3 -11  -6   49.74   13.19
   3 -11  -7   15.28    9.63
   3 -11  -8  178.01   22.27
   3 -11  -9    2.89    8.52
   3 -11 -10   21.83   10.36
   3 -11 -11   32.05   11.51
   3 -11 -12   12.74    9.96
   3 -11 -13   13.07   10.26
   3 -11 -14    6.29    9.72
   3 -11 -15   27.64   12.46
   3 -11 -16  120.56   20.13
  -3 -11  22    0.19    4.71
  -3 -11  23   11.17    5.36
  -3 -11  24    6.70    4.71
  -3  12  22   -1.12   21.83
  -3  12  21    6.04   23.68
  -3  12  20   -6.39   25.86
  -3  12  19   -1.33   24.97
  -3  12  18    1.37   24.98
  -3  12  17   -5.63   26.98
  -3  12  16    7.15   26.95
  -3  12  15   14.46   26.46
  -3  12  13   -1.47   25.06
  -3  12  12    5.89   25.88
  -3  12  11   14.77   26.16
  -3  12  10   -4.45   24.82
   3 -12   9   33.16   17.23
   3 -12   8    7.15   14.76
  -3  12   8   -1.50   25.54
   3 -12   7    7.46   15.55
   3 -12   6  131.99   27.10
   3 -12   5  126.02   25.93
  -3  12   5    4.72   26.99
   3 -12   4  311.52   35.85
  -3  12   4   -6.43   27.88
   3 -12   3  186.79   31.01
   3 -12   2  110.58   24.29
   3 -12   1    5.48   14.22
   3 -12   0   37.70   16.21
   3 -12  -1   22.65   14.60
   3 -12  -2   83.98   19.14
   3 -12  -3  139.28   22.97
   3 -12  -4  246.84   29.51
   3 -12  -5   80.27   17.10
   3 -12  -6   82.08   17.29
   3 -12  -7   12.82   10.41
   3 -12  -8    8.04   10.06
   3 -12  -9   10.94   10.14
   3 -12 -10   25.02   11.49
   3 -12 -11    0.43    9.22
   3 -12 -12   98.61   17.42
   3 -12 -13    0.44    9.75
   3 -12 -14  108.22   18.28
   3 -12 -15    8.99   11.23
  -3 -12  21    7.42    4.90
  -3  13  19    2.32   22.73
  -3  13  18    3.69   23.33
  -3  13  17   -6.45   24.87
  -3  13  16    1.34   24.94
  -3  13  15   -1.38   27.22
  -3  13  14   -1.42   26.05
  -3  13  12    1.48   26.30
  -3  13  11    4.51   26.77
   3 -13  10   50.30   17.15
  -3  13  10   -9.17   25.45
   3 -13   9    7.98   13.87
  -3  13   9    1.56   27.37
   3 -13   8   92.63   22.05
   3 -13   7   15.31   16.54
  -3  13   7    8.09   28.09
   3 -13   6   73.86   22.09
   3 -13   5   19.31   17.80
   3 -13   4    8.98   15.82
  -3  13   4   -3.48   30.00
   3 -13   3   73.96   22.17
  -3  13   3    7.17   31.00
   3 -13   2   55.27   19.94
   3 -13   1  104.21   23.75
   3 -13   0   39.15   16.61
   3 -13  -1   91.34   21.48
   3 -13  -2   61.43   18.51
   3 -13  -3   46.21   16.50
   3 -13  -4    1.09   11.16
   3 -13  -5   19.18   12.94
   3 -13  -6   50.66   15.01
   3 -13  -7    6.69   10.75
   3 -13  -8   70.49   15.77
   3 -13  -9    5.36   10.34
   3 -13 -10   42.60   13.28
   3 -13 -11    8.67   10.93
   3 -13 -12   17.18   11.53
   3 -13 -13    6.37   10.71
  -3  14  16    7.07   23.47
  -3  14  15   -3.74   23.79
  -3  14  14   -2.62   25.68
  -3  14  13    2.73   25.43
  -3  14  12   12.75   27.63
  -3  14  11   13.18   27.28
   3 -14  10   21.74   13.41
  -3  14  10   13.59   27.64
   3 -14   9   15.97   12.76
   3 -14   8   19.39   14.76
  -3  14   8    3.20   30.02
   3 -14   7   39.22   16.85
  -3  14   7    9.88   31.29
   3 -14   6   14.42   15.77
   3 -14   5   71.56   20.95
  -3  14   5    1.74   30.58
   3 -14   4   45.86   18.85
   3 -14   3   14.33   16.34
   3 -14   2    8.16   14.78
  -3  14   2   -3.77   35.35
   3 -14   1   26.76   16.29
  -3  14   1   -1.93   36.37
   3 -14   0   11.72   14.90
   3 -14  -1   25.74   16.00
   3 -14  -2   11.36   14.38
   3 -14  -3   11.42   13.53
   3 -14  -4   33.59   15.07
   3 -14  -5   44.93   15.56
   3 -14  -6   17.69   12.63
   3 -14  -7   35.78   13.81
   3 -14  -8   13.59   11.59
   3 -14  -9    2.62   10.42
   3 -14 -10   14.45   11.75
   3 -14 -11    2.89    9.80
   3 -14 -12   42.15   13.42
  -3  15  12   -1.26   24.56
  -3  15  11   -7.98   25.67
   3 -15  10   45.57   12.87
  -3  15  10    1.40   26.66
   3 -15  10    2.61    9.62
   3 -15   9    3.56   10.80
  -3  15   9    4.38   27.83
   3 -15   9   -0.93    9.10
   3 -15   8   36.83   14.37
  -3  15   8    3.04   29.13
   3 -15   8   -0.98    9.65
   3 -15   7   11.69   12.28
   3 -15   7   -1.04   10.82
   3 -15   6   33.16   15.17
  -3  15   6   -3.26   31.44
   3 -15   5   11.21   14.24
  -3  15   5   -1.68   31.25
   3 -15   4   -4.46   14.04
   3 -15   3   38.42   17.02
  -3  15   3   14.09   35.52
   3 -15   2   14.55   15.25
  -3  15   2    7.17   32.97
   3 -15   1   47.74   17.95
   3 -15   0    8.63   14.12
   3 -15   0   -1.44   14.09
   3 -15  -1   37.71   16.53
  -3  15  -1  -10.84   34.47
   3 -15  -1   -1.45   14.81
   3 -15  -2   31.00   16.16
  -3  15  -2   10.68   34.32
   3 -15  -2   -1.42   13.02
   3 -15  -3   27.28   15.15
  -3  15  -3    1.73   33.45
   3 -15  -4    2.00   12.02
   3 -15  -5    5.23   11.51
   3 -15  -6   25.55   13.18
   3 -15  -7   11.30   11.54
   3 -15  -8   22.05   12.77
   3 -15  -9    1.98   10.31
   3 -15 -10   53.38   14.01
   3 -16   3   58.40   16.00
   3 -16   3   -0.98    8.73
   3 -16   2    9.01   12.66
   3 -16   2    2.04   10.00
   3 -16   1   53.22   15.89
   3 -16   1    1.05   10.39
   3 -16   0    2.30   12.42
   3 -16  -1   44.46   15.04
   3 -16  -2    6.21   11.62
  -4   0   0    2.64   21.20
   4   0   0  572.56   33.80
   4   0  -1   18.45    9.89
  -4   0  -1   -6.78   20.56
  -4   0   1    1.29   16.43
   4   0   1   12.37    8.52
   4   0  -1   22.58    8.76
   4   0   2  534.82   34.16
   4   0  -2  452.01   34.36
   4   0   3   38.09   10.80
   4   0  -3   28.88   11.51
   4   0  -3   48.47   11.64
   4   0   4   25.47    9.74
   4   0  -4   22.24   11.36
   4   0  -4   24.40    9.82
   4   0  -5    3.24    9.74
   4   0  -5   -4.33    8.31
   4   0  -6   45.98   15.03
  -4   0   6    1.18   16.09
   4   0  -7    9.16   11.72
  -4   0   7    7.05   16.29
   4   0  -8  130.05   23.21
   4   0  -9   -4.03   11.91
   4   0 -10  148.25   25.95
   4   0 -11   80.68   19.72
   4   0 -12   16.72   13.33
   4   0 -13   25.00   15.03
   4   0 -14   38.47   16.86
   4   0 -15   11.12   13.31
   4   0 -16   -2.22   12.28
   4   0 -17   -2.20   12.47
   4   0 -18    7.98   13.27
   4   0 -19    0.71   12.77
   4   0 -20   10.39   12.84
   4   0 -21   11.34   13.10
   4   0 -22   43.16   16.46
   4   0 -23    2.98   10.61
   4   0 -24   54.96   15.13
   4   0 -25    4.49    9.51
   4   0 -26   24.39   10.93
   4   0 -27    1.16    7.50
   4   0 -28    4.28    6.87
   4   0 -29    3.01    5.52
   4   0 -30    0.88    4.35
  -4   1  30   42.38    9.42
  -4   1  29    7.30    7.90
   4   1 -28   18.09    7.55
  -4   1  28   41.69   11.74
   4   1 -27   -0.68    6.22
  -4   1  27    3.72    9.07
   4   1 -26    7.79    8.03
  -4   1  26   16.40   11.89
   4   1 -25    6.16    9.18
   4   1 -24    1.46    9.09
   4   1 -23    6.39   10.22
   4   1 -22   52.64   16.08
   4   1 -21   -0.61   10.15
   4   1 -20   64.22   17.51
   4   1 -19   12.53   12.95
   4   1 -18   10.85   12.57
   4   1 -17   20.07   13.77
   4   1 -16   13.34   13.02
   4   1 -15    6.37   13.26
   4   1 -14   41.14   16.77
   4   1 -13    8.48   12.19
  -4   1  13    4.62   16.87
   4   1 -12   74.93   19.55
   4   1 -11    4.13   12.27
  -4   1  11   -4.43   15.03
   4   1 -10    4.77   13.66
   4   1 -10   10.08   11.74
  -4   1  10    5.47   14.67
   4   1  -9   26.49   17.66
   4   1  -9   46.81   16.05
  -4   1   9   -1.08   13.89
   4   1  -8   36.80   17.96
   4   1  -8  102.40   19.70
  -4   1   8   -3.24   15.45
   4   1  -8  118.25   16.16
   4   1  -7   17.84   12.12
   4   1  -7   28.72   10.35
   4   1  -6  364.25   39.13
   4   1  -6  436.32   36.46
   4   1  -5   37.45   13.13
   4   1  -5   53.96   12.25
   4   1  -4  546.39   52.43
   4   1  -4  761.74   52.10
   4   1  -3   28.17   11.36
   4   1  -3   32.43   10.29
   4   1  -2  296.58   32.28
   4   1  -2  379.07   31.72
   4   1  -1    3.02    7.45
   4   1  -1   10.14    7.98
   4   1   0    5.84    7.90
   4   1   0   20.00    8.97
   4   1   1    2.86    8.09
   4  -1  -1    3.29    7.18
   4   1   1    4.95    7.88
   4   1   2  294.31   28.75
   4  -1  -2  245.57   27.75
   4   1   3   38.90   11.18
   4  -1  -3   24.71   11.04
   4  -1  -3   26.35    9.26
   4   1   4  749.54   52.92
   4  -1  -4  523.52   51.26
   4   1   5   39.88   11.82
   4  -1  -5   28.23   12.13
   4   1   6  461.02   32.90
   4  -1  -6  332.91   32.30
   4  -1  -7   30.72   14.96
   4   1   7   42.15   13.58
   4  -1  -8   99.74   22.32
   4   1   8  166.00   23.57
   4  -1  -9   42.71   17.11
   4   1   9   67.52   17.34
   4  -1 -10   15.71   10.07
   4  -1 -10    3.69   12.92
   4   1  10   14.10   13.05
   4  -1 -11    3.79   13.26
   4  -1 -12   69.65   20.03
  -4  -1  12   -1.34   18.20
   4  -1 -13    8.63   14.36
   4  -1 -14   37.26   16.91
   4  -1 -15   11.17   13.95
   4  -1 -16    8.81   14.00
   4  -1 -17   24.84   16.93
   4  -1 -18   14.36   14.97
   4  -1 -19    9.48   14.27
   4  -1 -20   56.59   20.14
   4  -1 -21    4.52   13.15
   4  -1 -22   54.10   19.27
   4  -1 -23   14.29   13.44
   4  -1 -24    6.30   11.46
   4  -1 -25    5.15   10.73
   4  -1 -26   -1.02    8.83
   4  -1 -27    0.89    8.44
   4  -1 -28    7.89    8.91
   4  -1 -29   -2.80    6.39
   4  -1 -30   13.97    6.60
  -4   2  30   -0.29    6.51
  -4   2  29    6.72    8.25
  -4   2  28   19.02   10.92
  -4   2  27    4.66   10.37
  -4   2  26   40.49   15.63
   4   2 -25    4.26    8.04
  -4   2  25    0.68   12.47
   4   2 -24   29.95   11.53
  -4   2  24   42.74   18.44
   4   2 -23    3.35    8.86
   4   2 -22   18.69   11.29
   4   2 -21   11.13   10.93
   4   2 -20   11.79   11.87
   4   2 -20    3.84    6.20
   4   2 -19   12.35   12.59
   4   2 -19   13.83    7.31
   4   2 -18    1.92   11.05
   4   2 -18    7.96    6.89
   4   2 -17   36.29   15.41
   4   2 -17   37.11   10.26
   4   2 -16   46.48   16.30
   4   2 -16   55.50   11.78
   4   2 -15   15.03   13.18
   4   2 -15   29.78    9.76
   4   2 -14   13.76   13.86
   4   2 -14    8.03    8.03
   4   2 -13   41.94   15.99
  -4   2  13   -1.08   14.12
   4   2 -13   41.38   11.46
   4   2 -12   61.41   17.89
   4   2 -12   59.00   13.18
   4   2 -11  110.14   21.61
   4   2 -11  137.59   17.59
   4   2 -10   70.34   23.36
   4   2 -10   67.62   17.68
   4   2 -10   86.62   15.13
   4   2  -9   48.34   15.53
   4   2  -9   58.77   13.21
   4   2  -8  131.40   22.30
   4   2  -8  158.79   19.97
   4   2  -7    1.04   14.44
   4   2  -7    5.31    9.95
  -4   2   7    4.02   12.98
   4  -2   7    1.20    9.78
   4   2  -7    9.79    8.63
   4   2  -6   44.84   11.57
   4   2  -6   31.44   19.01
   4   2  -6   38.27   13.54
   4  -2   6    9.15   12.28
   4   2  -5   14.84   17.26
   4   2  -5   36.43   12.95
   4  -2   5    3.28    9.33
   4   2  -5   54.32   11.87
   4   2  -4   17.21   16.80
   4   2  -4   33.13   11.91
  -4   2   4    2.04   13.09
   4  -2   4    8.37   12.36
   4   2  -4   42.39   11.17
   4   2  -3   51.52   21.35
   4   2  -3   76.25   15.12
  -4   2   3   -2.06   14.92
   4  -2   3   31.07   15.35
   4   2  -3  109.54   15.70
   4   2  -2  201.67   36.40
  -4   2   2    4.19   17.21
   4  -2   2   91.41   23.80
   4   2  -2  359.51   29.35
   4   2  -2  435.17   28.38
   4   2  -1   29.29   10.79
  -4   2   1    2.14   15.04
   4  -2   1   11.11   11.12
   4   2  -1   39.15   11.50
  -4  -2   0   12.58   30.91
   4  -2   0  239.45   38.07
   4   2   0  821.02   45.39
   4   2   0 1047.48   44.93
   4   2   1   44.51   11.86
  -4  -2   1    6.19   22.64
   4  -2  -1   12.10   10.45
   4   2   1   39.37   10.97
  -4  -2   2   -1.52   23.76
   4  -2  -2   87.29   22.44
   4   2   2  373.28   29.59
   4   2   2  449.00   28.74
  -4  -2   3    1.50   19.80
   4  -2  -3   23.71   12.18
  -4  -2   4   -2.97   19.91
   4  -2  -4   11.99    8.87
   4   2   4   41.73   11.99
   4   2   5   24.10   21.37
   4   2   5   60.84   14.63
   4  -2  -5   37.08   14.64
   4  -2  -6   23.44   13.44
   4   2   6   49.05   14.13
   4  -2  -7    2.74   12.78
  -4  -2   7   -7.25   19.43
   4   2   7    6.57   10.57
   4  -2  -8  127.00   25.71
   4   2   8  207.31   27.55
   4  -2  -9  114.53   15.63
   4  -2  -9   66.64   20.57
   4   2   9   89.21   20.40
   4  -2 -10  146.35   17.60
   4   2  10  131.45   25.05
   4  -2 -11  250.10   23.62
   4   2  11  183.35   30.76
   4  -2 -12  125.18   16.73
   4  -2 -12   58.79   22.26
   4   2  12   91.67   24.11
   4  -2 -13   85.95   14.49
   4  -2 -13   39.03   19.57
   4   2  13   53.89   21.21
   4  -2 -14    4.40   15.47
  -4  -2  14    9.20   21.71
   4   2  14    4.80   17.10
  -4  -2  15   -3.13   20.96
   4   2  15   12.85   18.41
   4   2  16   25.78   19.18
   4  -2 -23    1.61   14.05
   4  -2 -24   24.60   17.76
   4  -2 -25    4.72   12.87
   4  -2 -26   31.58   15.04
   4  -2 -27    1.54   10.49
   4  -2 -28    1.72    8.57
   4  -2 -29   -1.40    7.20
   4  -2 -30    2.21    5.63
  -4   3  29    7.13    8.10
  -4   3  28   22.15   11.47
  -4   3  27    0.54   10.57
  -4   3  26   14.15   13.94
  -4   3  25    5.71   13.37
  -4   3  24    2.37   15.24
  -4   3  23   11.47   17.50
  -4   3  22   11.51   18.30
   4   3 -21    1.01    9.11
   4   3 -20   30.26   12.91
   4   3 -19   28.04   12.92
   4   3 -18   53.38   15.76
   4   3 -18   69.19   12.18
   4   3 -17  109.57   21.31
   4   3 -17  114.63   15.77
   4   3 -16   34.00   10.02
   4   3 -16   31.38   14.36
   4   3 -15   23.53   13.46
   4   3 -15   29.87   10.38
   4   3 -14   35.04   14.87
   4   3 -14   31.90   10.66
   4   3 -13   33.83   10.13
   4   3 -13   35.80   14.66
  -4   3  13   -4.12   14.04
   4   3 -12   13.19   13.26
   4   3 -12   21.68    9.37
   4   3 -11    1.17   16.78
   4   3 -11    5.87   11.25
   4   3 -11    3.94    8.48
   4   3 -10   13.98   16.51
   4   3 -10    8.33   11.13
   4   3 -10    8.33    8.67
   4   3  -9   75.42   25.99
   4   3  -9  128.62   22.44
   4   3  -9  137.44   18.69
   4   3  -8   54.50   23.86
   4   3  -8   71.95   17.53
   4   3  -8   80.76   15.02
   4   3  -7  102.32   27.73
  -4   3   7   -0.95   13.09
   4  -3   7   35.92   16.57
   4   3  -7  115.92   19.69
   4   3  -7  156.92   18.61
   4   3  -6   95.92   29.25
   4   3  -6  139.40   21.67
   4   3  -5   40.14   22.75
   4   3  -5   60.10   14.80
  -4   3   5    7.64   14.25
   4  -3   5   15.04   11.62
   4   3  -5   74.47   13.77
   4   3  -4   44.22   21.47
   4   3  -4   81.40   16.34
   4  -3   4   21.22   13.99
   4   3  -4  101.53   15.42
   4   3  -3   99.48   28.74
   4   3  -3  161.65   18.69
   4   3  -3  133.68   19.53
   4   3  -2  178.64   22.36
   4   3  -2  224.64   21.89
   4   3  -1  115.76   30.33
  -4   3   1   -4.97   15.77
   4  -3   1   26.93   12.34
   4   3  -1  136.47   18.71
   4   3  -1  181.17   19.10
   4   3   0    8.43    8.47
   4   3   0   16.70   21.50
  -4   3   0   13.12   14.74
   4  -3   0    1.69    7.72
   4   3   0   10.58    9.18
   4   3   1   85.37   28.97
  -4   3  -1   -1.03   15.87
   4  -3  -1   31.14   13.64
   4   3   1  135.23   18.84
   4   3   1  188.10   18.99
  -4   3  -2   -1.05   15.99
   4  -3  -2   49.51   14.89
   4   3   3  128.85   33.61
   4   3   3  156.35   20.50
   4   3   4   68.23   28.99
   4   3   4  117.35   18.63
   4   3   5   31.13   24.81
   4  -3  -5   18.03   10.97
   4  -3  -6   36.29   13.88
   4   3   6  261.00   28.09
  -4  -3   7   -4.96   22.58
   4  -3  -7   30.06   12.37
   4  -3  -8  106.77   14.91
   4   3   8  103.17   21.89
   4  -3  -9  209.74   21.09
   4   3   9  180.92   29.06
   4  -3 -10    7.26   16.51
   4  -3 -10   16.63    8.57
  -4  -3  10    1.65   21.90
   4   3  10   11.21   14.76
   4  -3 -11    7.73    7.40
   4  -3 -11    7.53   16.79
  -4  -3  11   -6.63   22.23
   4   3  11    0.86   15.45
   4  -3 -12   54.43   11.76
   4  -3 -12   22.29   20.13
  -4  -3  12   -3.33   21.94
   4   3  12   39.78   19.87
   4  -3 -13   52.41   12.13
   4  -3 -13   24.78   20.81
   4   3  13   29.28   20.79
   4  -3 -14   67.19   13.35
   4   3  14   55.19   24.57
   4  -3 -15   51.82   12.40
   4   3  15   13.95   19.14
   4   3  16   17.24   19.10
   4   3  17   54.98   25.69
   4   3  18   20.51   19.81
   4   3  19    2.96   16.90
   4   3  20   -7.58   16.55
   4  -3 -24   -0.91   16.62
   4  -3 -25    4.10   15.38
   4  -3 -26   12.14   14.61
   4  -3 -27    5.42   11.82
   4  -3 -28    5.42   10.08
   4  -3 -29   -2.35    8.27
   4  -3 -30    3.30    6.25
  -4   4  29   11.90    8.53
  -4   4  28    2.36    9.84
  -4   4  27    6.72   11.57
  -4   4  26    2.60   12.82
  -4   4  25    0.74   14.46
  -4   4  24   29.90   19.66
  -4   4  23   20.13   19.20
  -4   4  22    3.98   18.06
  -4   4  21   21.89   20.48
   4   4 -16   63.38   16.09
   4   4 -16   52.84   11.53
   4   4 -15  125.59   22.50
   4   4 -15  157.21   18.84
   4   4 -14   28.53   13.55
   4   4 -14   44.08   10.90
   4   4 -13  171.50   26.54
   4   4 -13  187.98   21.81
   4   4 -12   31.94   13.90
   4   4 -12   40.33   10.95
   4   4 -11  211.47   29.04
   4   4 -11  275.70   26.11
   4   4 -10   29.84   10.09
   4   4 -10    6.43   19.18
   4   4 -10   12.86   11.74
  -4   4  10    5.68   14.65
   4   4 -10   22.81    8.54
   4   4  -9   62.04   25.64
   4   4  -9   55.20   16.11
  -4   4   9    1.88   13.73
   4   4  -9   68.89   12.66
   4   4  -9   64.75   13.54
   4   4  -8   32.50   21.46
   4   4  -8   32.17   13.47
  -4   4   8    0.93   12.42
   4  -4   8    7.32   11.38
   4   4  -8   37.15   11.22
   4   4  -7    7.85   19.67
   4   4  -7    2.84    9.43
   4  -4   7    3.03    9.90
   4   4  -7   15.65    9.74
   4   4  -6    9.24   20.90
   4   4  -6    4.40   10.31
   4  -4   6   -0.97    7.72
   4   4  -6    8.20    8.60
   4   4  -5    6.67   19.08
   4   4  -5   15.48   10.87
  -4   4   5   -0.93   12.23
   4  -4   5    1.88    8.63
   4   4  -5   20.14    9.71
   4   4  -4    1.35   19.57
   4   4  -4   62.90   15.05
  -4   4   4    3.75   12.54
   4  -4   4   10.04   10.37
   4   4  -4   82.78   14.01
   4   4  -3   79.19   28.42
   4   4  -3  126.83   16.89
   4   4  -3  108.68   18.17
   4   4  -2    8.30   20.80
   4   4  -2   19.06   10.86
  -4   4   2   -6.65   13.74
   4  -4   2    2.59    6.84
   4   4  -2   23.18   10.06
   4   4  -1   74.43   28.84
   4   4  -1  105.81   18.03
   4   4  -1  141.70   17.59
   4   4   0  138.29   35.50
   4  -4   0   38.52   14.53
   4   4   1   75.30   31.22
   4  -4  -1   20.82   12.24
   4   4   2   17.66   21.49
  -4   4  -2    0.99   13.34
   4  -4  -2    3.92    7.36
   4   4   2   24.26   11.33
  -4  -4   3    1.95   25.39
   4  -4  -3   19.18   11.05
   4   4   4   36.50   27.13
   4  -4  -4    6.02    7.78
   4  -4  -5    5.92    7.89
   4   4   5   34.47   14.03
   4  -4  -6   -0.73    5.77
   4   4   6   10.76   12.61
   4  -4  -7   10.70    7.62
   4  -4  -7    2.16    6.75
   4   4   7    8.91   13.00
   4  -4  -8   52.68   10.86
   4   4   8   56.32   18.55
   4  -4  -9   91.54   14.23
   4   4   9   87.12   22.65
   4  -4 -10   42.46   10.43
   4   4  10   45.90   20.65
   4  -4 -11  372.76   32.19
   4   4  11  326.22   44.87
   4  -4 -12   68.99   12.60
   4   4  12   31.96   20.40
   4  -4 -13  137.34   37.03
   4   4  13  232.23   39.15
   4  -4 -14   64.33   12.85
   4   4  14   50.92   25.39
   4  -4 -15  300.36   26.96
   4   4  15  101.78   32.65
   4  -4 -16   94.78   15.42
   4   4  16   29.63   23.02
   4  -4 -17   31.79   11.07
   4   4  17   15.62   20.60
   4   4  21    2.87   16.22
   4  -4 -24   25.57   24.04
   4  -4 -25    1.02   18.73
   4  -4 -26    6.08   17.21
   4  -4 -27    2.12   13.58
   4  -4 -28    3.34   11.34
   4  -4 -29   -1.69    8.44
  -4   5  28    0.92    9.62
  -4   5  27    1.12   12.32
  -4   5  26   -5.23   12.62
  -4   5  25   -7.40   15.44
  -4   5  24    5.10   16.21
  -4   5  23    8.44   18.20
  -4   5  22    3.99   17.68
  -4   5  21    1.05   19.14
  -4   5  20    1.09   18.84
  -4   5  19   25.44   21.74
   4   5 -14   -1.02    6.79
   4   5 -13    0.43    6.01
   4   5 -13   -0.35    7.00
   4   5 -12    6.88    7.20
   4   5 -12    7.90    7.82
   4   5 -11   58.23   15.25
   4   5 -11   73.28   13.52
   4   5 -11   73.45   13.50
   4   5 -10   27.23   12.45
  -4   5  10    2.83   13.05
   4   5 -10   36.66   10.60
   4   5 -10   42.12   11.25
   4   5  -9  295.60   33.55
   4   5  -9  319.66   30.15
   4   5  -8   14.34   23.30
   4   5  -8   34.78   13.60
  -4   5   8    2.82   13.38
   4  -5   8    8.01   10.91
   4   5  -8   42.85   11.30
   4   5  -7   52.43   26.08
  -4   5   7    0.94   11.68
   4  -5   7   17.52   12.53
   4   5  -7  114.16   19.03
   4   5  -7  124.03   16.73
   4   5  -6   47.30   26.39
   4   5  -6   86.02   17.12
   4   5  -6   92.25   15.21
   4   5  -5   34.48   25.68
   4   5  -5   49.52   13.98
  -4   5   5   -4.75   13.24
   4  -5   5    6.46    9.71
   4   5  -5   70.06   13.55
   4   5  -4   10.64   20.85
   4   5  -4   16.71   11.02
   4  -5   4    3.61    9.06
   4   5  -4   20.45    9.68
   4   5  -3   10.78   22.48
   4   5  -3   12.48   10.26
  -4   5   3   -2.88   12.74
   4  -5   3    7.06    9.56
   4   5  -2   20.26   25.17
   4   5  -2   74.33   15.72
   4  -5   2   14.70   12.17
   4   5  -1   63.08   31.88
   4  -5   1   33.94   13.90
   4   5   0   15.94   25.68
   4  -5   0    5.83    6.63
   4   5   0   38.79   13.15
   4   5   1  111.16   36.74
   4  -5  -1   25.32   12.88
   4   5   2   58.60   29.99
  -4  -5   2    8.89   31.17
   4  -5  -2    6.41    9.38
   4   5   2   90.46   18.04
   4   5   3    6.59   22.84
  -4  -5   3   11.07   31.99
   4  -5  -3    0.79    6.01
   4   5   3   12.48   11.59
   4   5   4   16.74   25.84
  -4  -5   4    4.41   29.87
   4  -5  -4    3.85    7.40
   4   5   4   15.60   11.84
   4  -5  -5   91.18   12.71
  -4  -5   5    2.19   28.77
   4  -5  -5   10.57    9.04
   4   5   5   79.46   19.34
   4  -5  -6  122.44   14.35
  -4  -5   6    6.53   28.96
   4  -5  -6   14.07    9.02
   4   5   6  123.94   23.38
   4  -5  -7  154.14   15.77
  -4  -5   7    6.47   29.08
   4  -5  -7   10.19    9.30
   4   5   7  174.43   28.17
   4  -5  -8   61.98   11.57
   4   5   8   62.46   20.49
   4  -5  -9  399.19   33.98
   4   5   9  400.68   48.62
   4  -5 -10   44.57   10.57
   4   5  10   34.30   20.30
   4  -5 -11  112.52   15.84
   4   5  11   67.25   24.83
   4  -5 -12    8.25    7.52
   4   5  12   -1.08   19.14
   4  -5 -13   -1.41    7.19
   4   5  13    4.62   19.18
   4  -5 -14    3.98    6.99
   4   5  14    2.34   19.74
   4  -5 -15  160.49   19.08
   4   5  15   53.17   26.05
   4  -5 -16    3.08    7.95
   4   5  16    5.83   19.22
   4  -5 -17  265.06   24.59
   4   5  17   35.29   25.18
   4  -5 -18   34.45   11.41
   4   5  18    3.31   20.51
   4   5  19   10.65   18.36
   4   5  20   10.22   18.35
   4   5  21    0.98   16.32
   4  -5 -23    4.94   29.73
   4  -5 -24    4.46   27.53
   4   5  24   28.31   19.74
   4  -5 -25    2.54   23.65
   4  -5 -26   -5.16   20.00
   4  -5 -27   -3.19   16.25
   4  -5 -28   -0.59   11.70
  -4   6  27   -0.53   10.60
  -4   6  26    5.04   13.56
  -4   6  25   -4.46   15.41
  -4   6  24    5.03   16.72
  -4   6  23    1.85   17.41
  -4   6  22    4.96   18.80
  -4   6  21   -1.05   19.23
  -4   6  20    3.24   18.86
  -4   6  19   -2.21   20.30
  -4   6  18   -7.82   20.80
   4   6 -11  317.13   30.68
   4   6 -11  301.93   28.96
   4   6 -10   20.28    8.78
  -4   6   9    0.97   13.98
   4  -6   9    8.21   10.80
   4  -6   8    1.00    9.65
   4   6  -8   21.42    9.86
  -4   6   7    0.99   13.42
   4  -6   7    3.94    9.00
   4   6  -6   -0.52    8.71
  -4   6   6    2.00   14.17
   4  -6   6    2.90    9.47
   4  -6   5   19.95   12.59
   4   6  -5   97.51   17.28
   4   6  -4    2.61    8.53
   4  -6   4    6.55    9.57
   4  -6   3   18.47   13.69
   4   6  -3  186.02   23.12
   4  -6   2    5.47    8.97
   4   6  -2   29.34   12.32
   4  -6   1    4.50    9.46
   4   6  -1   59.35   14.82
   4  -6   0    3.55    7.51
   4   6   0   35.47   13.44
   4  -6  -1    6.12    8.63
   4   6   1   62.29   16.55
   4  -6  -2    7.72    8.82
   4   6   2   39.89   15.24
   4  -6  -3   23.55   12.71
   4   6   3  205.55   26.57
   4  -6  -4   -0.31    6.68
   4  -6  -4   -0.82    7.88
   4   6   4    2.05   12.43
   4  -6  -5  116.29   14.57
   4   6   5  126.40   24.36
   4  -6  -6    5.38    7.16
   4  -6  -6    3.13    7.67
   4   6   6    6.35   13.57
   4  -6  -7   11.27    7.66
   4  -6  -7    2.29    6.80
   4   6   7   20.48   17.27
   4  -6  -8   28.14    9.63
   4   6   8   30.67   19.84
   4  -6  -9   85.21   13.79
   4   6   9   82.27   25.06
   4  -6 -10   33.40   10.10
   4   6  10   24.32   19.74
   4  -6 -11  438.88   35.62
   4   6  11  302.83   48.21
   4  -6 -12   67.40   12.83
   4   6  12   17.22   21.75
   4  -6 -13  341.92   28.86
   4   6  13  137.65   36.80
   4  -6 -14  103.40   15.53
   4   6  14   40.16   24.55
   4  -6 -15  124.78   16.94
   4   6  15   33.94   24.12
   4  -6 -16   12.97    8.95
   4   6  16   12.62   21.64
   4  -6 -17    9.36    8.30
   4   6  17    4.48   18.16
   4  -6 -18    8.73    9.05
   4   6  20    1.00   17.30
   4   6  22   -7.27   16.82
   4  -6 -24   22.44   35.66
   4  -6 -25    1.41   26.91
   4  -6 -26    5.40   22.30
   4  -6 -27    4.69   15.82
  -4   7  26    0.58   11.75
  -4   7  25   10.48   14.51
  -4   7  24   -0.81   15.80
  -4   7  23    1.79   16.73
  -4   7  22    3.87   18.11
  -4   7  21   10.23   19.86
  -4   7  20    2.13   18.75
  -4   7  19   -5.48   19.67
  -4   7  18   -2.24   18.99
  -4   7  17    2.27   19.94
  -4   7  16    4.57   20.23
   4  -7   9   17.07   13.31
   4  -7   8   -1.05    9.14
  -4   7   7    4.31   14.98
   4  -7   7   31.24   15.67
   4  -7   6    3.09   10.54
   4  -7   5   16.37   12.93
   4  -7   4   -1.02    8.58
   4  -7   3    1.01    8.78
   4  -7   2    4.03    7.98
   4  -7   1   -1.00    9.83
   4   7  -1   39.89   14.18
   4   7   0   39.01   14.35
   4  -7   0    7.93   11.71
   4   7   1   43.39   15.39
   4  -7  -1    2.94   10.63
   4  -7  -2    1.92    8.12
   4   7   2   26.79   14.76
   4  -7  -3   20.35    8.93
   4  -7  -3    2.82    8.84
   4   7   3   11.82   13.20
   4  -7  -4   14.66    8.40
   4  -7  -4    0.92    8.59
   4   7   4   10.39   14.48
   4  -7  -5  148.24   16.64
   4   7   5  146.80   27.20
   4  -7  -6    7.68    7.58
   4  -7  -6   -0.86    8.03
   4   7   6    2.53   13.80
   4  -7  -7  241.76   20.98
   4   7   7  199.86   33.14
   4  -7  -8   15.83    8.83
   4   7   8   15.16   18.19
   4  -7  -9  194.14   21.49
   4   7   9  160.83   33.54
   4  -7 -10   48.95   11.53
   4   7  10   32.58   21.11
   4  -7 -11   64.28   12.86
   4   7  11   33.29   23.05
   4  -7 -12   20.04    9.11
   4   7  12   16.94   20.81
   4  -7 -13   66.09   13.04
   4   7  13   20.42   22.72
   4  -7 -14   10.77    8.61
   4   7  14    7.89   19.96
   4  -7 -15  159.66   18.63
   4   7  15   13.30   21.68
   4  -7 -16   53.29   11.77
   4   7  16   -1.08   18.42
   4  -7 -17  131.64   18.51
   4  -7 -18   20.18    9.76
   4  -7 -19   61.12   13.24
   4   7  21    3.62   16.12
  -4   8  25    2.56   12.96
  -4   8  24    2.28   15.14
  -4   8  23   -0.84   16.73
  -4   8  22    5.59   17.65
  -4   8  21    6.94   18.23
  -4   8  20   -8.35   20.68
  -4   8  19    7.59   21.49
  -4   8  18   -3.35   20.18
  -4   8  17   -1.14   20.40
  -4   8  16   -1.17   19.22
  -4   8  15   -1.18   20.92
   4  -8  10   -1.15   10.54
   4  -8   9    1.15   10.23
   4  -8   8    8.00   12.15
   4  -8   7    1.14    9.03
   4  -8   6    6.84   12.56
   4  -8   5   18.29   13.67
   4  -8   4    1.15   11.25
   4  -8   3    5.76   12.47
   4  -8   2    3.47   10.31
   4  -8   1    1.16    9.16
   4  -8   0    2.31   10.80
   4  -8  -1   24.70   10.80
   4  -8  -1    3.43    9.94
   4  -8  -2   45.23   12.82
   4  -8  -2   -2.24    9.78
   4  -8  -3   87.32   15.00
   4   8   3   63.10   19.68
   4  -8  -4   39.24   11.58
   4  -8  -4    1.06    8.69
   4   8   4   21.08   16.61
   4  -8  -5    6.09   11.81
   4   8   5   43.47   19.05
   4  -8  -6   37.63   10.93
   4  -8  -6    5.81   10.35
   4   8   6   16.45   17.11
   4  -8  -7    3.88    7.77
   4  -8  -7   -2.76    7.97
   4   8   7    4.57   16.90
   4  -8  -8  103.93   16.03
   4   8   8   40.40   21.08
   4  -8  -9   13.02    9.18
   4   8   9   -8.09   17.30
   4  -8 -10   22.15    9.84
   4   8  10    4.13   18.77
   4  -8 -11  170.29   20.05
   4   8  11   55.57   24.82
   4  -8 -12   25.02   10.31
   4   8  12   13.65   19.36
   4  -8 -13  318.63   26.42
   4   8  13   47.82   26.14
   4  -8 -14   61.18   12.89
   4   8  14    6.15   17.95
   4  -8 -15   57.22   12.59
   4   8  15    6.03   17.96
   4  -8 -16    6.02    8.00
   4   8  16    4.91   17.97
   4  -8 -17    1.51    8.04
   4  -8 -18    3.78    8.29
   4   8  18   -5.56   17.36
   4  -8 -19   20.78   10.15
   4   8  20    1.71   16.53
  -4   9  23   -0.78   15.98
  -4   9  22    3.51   18.63
  -4   9  21   -2.84   17.96
  -4   9  20    4.04   18.37
  -4   9  19    2.13   18.83
  -4   9  18   -1.11   20.43
  -4   9  17    4.61   21.32
  -4   9  16   -3.56   22.26
  -4   9  15   -2.44   21.73
  -4   9  14   -9.98   22.67
  -4   9  13    5.08   23.96
   4  -9  10   -1.25   11.72
   4  -9   9    2.51   11.78
   4  -9   8    1.26   10.01
   4  -9   7    7.64   13.29
   4  -9   6   12.87   14.19
   4  -9   5    1.30   12.22
   4  -9   4    2.65   11.48
   4  -9   3    1.34   10.28
   4  -9   2    6.81   13.36
   4  -9   1    1.38   10.14
   4  -9   0    9.55   12.12
   4  -9   0    1.38   10.56
   4  -9  -1    8.81   11.42
   4  -9  -1   -1.37    9.72
   4  -9  -2   64.26   15.33
   4  -9  -2    1.35   11.77
   4  -9  -3    1.96    9.97
   4  -9  -3    1.31   11.97
   4  -9  -4   93.06   16.60
   4  -9  -4   11.30   14.07
   4  -9  -5  113.57   17.41
   4  -9  -5    5.95   12.40
   4  -9  -6  130.52   18.49
   4  -9  -6   10.04   12.60
   4  -9  -7   19.19   11.26
   4  -9  -8   47.65   12.73
   4   9   8   15.59   18.22
   4  -9  -9   56.88   13.36
   4   9   9    3.71   16.80
   4  -9 -10   -0.82    8.56
   4   9  10    1.86   17.24
   4  -9 -11   90.70   15.22
   4   9  11   20.38   19.40
   4  -9 -12   43.22   11.74
   4   9  12   -0.92   15.43
   4  -9 -13   14.92    9.29
   4   9  13    4.53   15.39
   4  -9 -14    6.58    8.89
   4  -9 -15   71.78   13.55
   4   9  15    2.62   16.05
   4  -9 -16    7.09    9.07
   4  -9 -17   69.31   13.38
   4   9  17   -3.31   15.47
   4  -9 -18   16.83    9.80
   4  -9 -19   38.60   11.44
  -4  10  22   -3.97   15.75
  -4  10  21   -0.89   17.85
  -4  10  20    5.79   19.14
  -4  10  19   -6.19   19.57
  -4  10  18    8.75   21.34
  -4  10  17   10.36   23.66
  -4  10  16  -10.84   23.62
  -4  10  15    6.27   22.35
  -4  10  14  -10.41   22.73
  -4  10  13    4.04   24.29
  -4  10  12  -15.26   25.55
   4 -10  10   12.19   15.18
   4 -10   9   -4.12   12.24
   4 -10   8    6.97   12.75
   4 -10   7    4.26   15.36
   4 -10   6    1.45   11.48
   4 -10   5   -4.46   13.25
   4 -10   4   -3.06   14.66
   4 -10   3    4.72   14.73
   4 -10   2    6.46   17.15
   4 -10   1   41.18   18.18
   4 -10   1   -1.65   13.92
   4 -10   0  190.34   26.67
   4 -10   0    8.34   15.58
   4 -10  -1   43.04   17.40
   4 -10  -1    3.34   14.91
   4 -10  -2  136.60   23.26
   4 -10  -2    8.21   17.06
   4 -10  -3   55.03   16.68
   4 -10  -3    3.17   13.43
   4 -10  -4    2.80   11.78
   4 -10  -4    6.02   14.11
   4 -10  -5   16.50   12.33
   4 -10  -5    5.62   14.94
   4 -10  -6    3.07   10.30
   4 -10  -6   -1.29   12.11
   4 -10  -7   13.76   11.57
   4 -10  -8   65.25   15.70
   4 -10  -9    5.93    9.75
   4 -10 -10  125.02   19.51
   4 -10 -11   33.72   12.19
   4 -10 -12   14.89    9.97
   4 -10 -13   98.88   16.68
   4 -10 -14   15.98    9.93
   4 -10 -15   16.61    9.94
   4  10  15    2.17   12.80
   4 -10 -16   47.01   12.14
   4 -10 -17    1.08    8.20
   4 -10 -18   36.37   11.55
  -4  11  19    2.95   19.78
  -4  11  18    1.06   20.82
  -4  11  17    6.82   22.90
  -4  11  16   -1.21   22.80
  -4  11  15    7.68   24.41
  -4  11  14    5.39   25.57
  -4  11  13    4.25   26.54
  -4  11  12   -2.97   26.97
  -4  11  11    1.55   26.36
   4 -11  10    1.42   13.00
   4 -11   9    1.46   12.28
   4 -11   8   -1.49   13.99
   4 -11   7    4.61   16.01
   4 -11   6    6.35   14.52
   4 -11   5    1.65   15.07
   4 -11   4   20.61   19.59
   4 -11   3    5.38   15.98
   4 -11   2  144.99   28.05
   4 -11   2    1.87   14.90
   4 -11   1   88.67   24.06
   4 -11   1    5.81   19.52
   4 -11   0   17.90   18.07
   4 -11   0   -1.98   16.73
   4 -11  -1   85.19   23.21
   4 -11  -1    2.00   18.85
   4 -11  -2  140.33   27.08
   4 -11  -2   13.81   20.06
   4 -11  -3   79.07   20.82
   4 -11  -3   -1.90   17.44
   4 -11  -4  160.65   25.28
   4 -11  -4   10.70   19.33
   4 -11  -5   45.42   16.83
   4 -11  -5    1.64   13.83
   4 -11  -6  109.25   21.53
   4 -11  -7   52.06   16.14
   4 -11  -8   23.44   13.62
   4 -11  -9   26.71   12.97
   4 -11 -10    8.94   11.23
   4 -11 -11    0.89    9.75
   4 -11 -12   44.09   13.27
   4 -11 -13   -4.91    9.96
   4 -11 -14   23.74   10.97
   4 -11 -15    8.92    9.33
   4 -11 -16    5.37    9.25
   4 -11 -17   17.47   10.18
   4 -11 -18   36.67   11.52
  -4  12  16    4.77   22.72
  -4  12  15   -3.86   24.66
  -4  12  14    4.14   27.78
  -4  12  13    8.85   28.28
  -4  12  12   -4.71   29.96
  -4  12  11    1.67   32.74
   4 -12  10    1.40   13.12
   4 -12   9   -4.35   12.93
   4 -12   8    6.01   15.67
   4 -12   7   -6.25   15.32
   4 -12   6    1.63   17.02
   4 -12   5   -1.72   16.45
   4 -12   4    3.63   17.38
   4 -12   3    9.15   20.26
   4 -12   3    3.84   18.84
   4 -12   2  112.60   28.22
   4 -12   2   -2.03   20.02
   4 -12   1   53.77   24.10
   4 -12   1    8.57   21.52
   4 -12   0  341.76   41.99
   4 -12   0   11.14   23.81
   4 -12  -1   54.06   24.56
   4 -12  -1   11.35   20.83
   4 -12  -2  150.78   29.09
   4 -12  -2    4.50   21.32
   4 -12  -3   27.99   20.30
   4 -12  -3   -2.16   20.76
   4 -12  -4   -0.73   16.59
   4 -12  -4    6.03   21.36
   4 -12  -5    1.38   14.73
   4 -12  -5   -5.43   18.89
   4 -12  -6   25.07   16.48
   4 -12  -7    3.01   13.93
   4 -12  -8   66.93   18.21
   4 -12  -9   18.41   13.21
   4 -12 -10   35.78   14.29
   4 -12 -11   18.46   12.56
   4 -12 -12   -0.43   10.00
   4 -12 -13   -1.21    9.72
   4 -12 -14   12.15   10.30
   4 -12 -15   -2.15    9.16
   4 -12 -16   31.05   11.59
  -4  13  12   -1.62   31.52
  -4  13  11  -19.23   34.67
   4 -13  10    2.48   11.36
   4 -13   9    9.16   14.17
   4 -13   8   -2.75   12.88
   4 -13   7    1.45   14.47
   4 -13   6   -3.05   13.96
   4 -13   5    4.86   15.90
   4 -13   4    3.47   15.84
   4 -13   3   -0.80   19.17
   4 -13   3    1.86   16.56
   4 -13   2   43.09   23.28
   4 -13   2    7.98   20.83
   4 -13   1   32.50   23.08
   4 -13   1    2.13   23.04
   4 -13   0   60.75   26.12
   4 -13   0   -2.24   23.42
   4 -13  -1   41.71   24.34
   4 -13  -1   -9.25   24.57
   4 -13  -2   52.11   25.16
   4 -13  -2    4.62   23.66
   4 -13  -3    9.17   20.39
   4 -13  -3    2.22   20.78
   4 -13  -4  107.18   26.79
   4 -13  -4   -4.09   19.26
   4 -13  -5   16.22   18.66
   4 -13  -6  104.93   25.25
   4 -13  -7   17.14   16.90
   4 -13  -8   18.12   16.63
   4 -13  -9   12.38   13.72
   4 -13 -10    5.48   13.13
   4 -13 -11    3.67   11.97
   4 -13 -12    5.47   11.31
   4 -13 -13    8.49   10.50
   4 -14   7   -1.18   13.23
   4 -14   6   -1.26   12.39
   4 -14   5    1.36   12.70
   4 -14   4    1.46   14.62
   4 -14   3    1.94   16.45
   4 -14   3   -6.31   16.44
   4 -14   2   49.47   21.80
   4 -14   2    3.40   15.60
   4 -14   1   10.61   20.68
   4 -14   1    1.83   19.42
   4 -14   0   61.33   25.34
   4 -14   0   -3.87   21.34
   4 -14  -1   14.68   21.29
   4 -14  -1    4.01   18.33
   4 -14  -2   47.23   24.84
   4 -14  -2    6.01   21.33
   4 -14  -3   15.17   21.23
   4 -14  -3    7.67   19.62
   4 -14  -4    9.19   20.59
   4 -14  -5    1.44   18.44
   4 -14  -6   -2.01   17.17
   4 -14  -7   17.27   17.41
   4 -14  -8   45.33   18.29
   5   0   0    2.87    8.30
   5   0   1   13.68    9.53
   5   0  -1   13.65    9.70
   5   0  -2   13.44   10.01
   5   0   2   15.00   10.45
   5   0  -3   89.20   16.91
   5   0   3   98.78   17.03
   5   0  -3   90.39   14.67
   5   0  -4   15.23    8.90
   5   0  -4   11.03    9.57
   5   0  -5  107.45   18.85
   5   0  -5  131.76   17.30
   5   0  -6    3.12   15.18
   5   0  -6    2.21    9.27
   5   0  -6    0.37    7.21
   5   0  -7   40.28   20.13
   5   0  -7   76.62   16.99
   5   0  -7   70.95   13.55
   5   0  -8   13.69   17.23
   5   0  -8   35.27   13.66
   5   0  -8   52.58   12.17
   5   0  -9    3.81   13.91
   5   0  -9    1.17   10.32
   5   0  -9   -0.37    7.10
   5   0 -10   31.64   18.34
   5   0 -10   57.97   15.78
   5   0 -10   63.56   12.27
   5   0 -11   48.65   15.39
   5   0 -11   76.57   13.25
   5   0 -12   37.89   13.85
   5   0 -12   33.70   10.11
   5   0 -13   18.20   12.34
   5   0 -13   31.13    9.28
   5   0 -14   71.81   17.64
   5   0 -14   80.90   13.57
   5   0 -15   21.01   11.89
   5   0 -15   18.21    8.34
   5   0 -16    2.77   10.00
   5   0 -16    1.83    6.19
   5   0 -17    0.54    9.67
   5   0 -17    2.32    5.81
   5   0 -18   -4.63   10.67
   5   0 -18    3.27    5.82
   5   0 -19   19.04   11.03
   5   0 -19   26.52    7.72
   5   0 -20    6.87    9.00
   5   0 -20   10.36    5.90
   5   0 -21   20.76   10.41
   5   0 -21   29.97    7.18
   5   0 -22    5.38    4.75
   5   0 -22   -1.16    7.10
   5   0 -23   14.10    8.50
   5   0 -23   18.31    5.48
   5   0 -24   -0.73    3.66
   5   0 -24    1.20    6.18
   5   0 -25    2.54    5.47
   5   0 -25   -0.49    3.07
   5   1 -25    8.07    5.07
   5   1 -24    0.26    5.19
   5   1 -23    1.80    5.71
   5   1 -23    7.09    4.30
   5   1 -22    4.06    6.67
   5   1 -22    5.58    4.50
   5   1 -21    0.37    6.85
   5   1 -21    2.83    4.56
   5   1 -20    2.45    7.24
   5   1 -20    8.95    5.35
   5   1 -19   15.37    9.61
   5   1 -19   20.79    7.14
   5   1 -18   17.72   10.33
   5   1 -18    8.73    6.39
   5   1 -17   30.38   12.22
   5   1 -17   41.06    9.34
   5   1 -16   41.85   13.00
   5   1 -16   39.96    9.52
   5   1 -15   17.93   10.91
   5   1 -15   22.45    8.29
   5   1 -14   30.32   12.47
   5   1 -14   40.98    9.87
   5   1 -13    5.52    9.90
   5   1 -13    3.43    6.51
   5   1 -12    0.56    9.00
   5   1 -12    5.67    6.52
   5   1 -11   12.65   15.05
   5   1 -11   14.65   10.79
   5   1 -11   17.08    8.26
   5   1 -10   -0.99   13.17
   5   1 -10   -4.52   10.00
   5   1 -10   -1.85    7.07
   5   1  -9  105.18   19.05
   5   1  -9  109.57   16.19
   5   1  -8   16.73   16.84
   5   1  -8   37.30   13.17
   5   1  -8   48.64   11.58
   5   1  -7   44.14   20.29
   5   1  -7   79.74   16.95
   5   1  -7   86.63   14.62
   5   1  -6   35.57   21.73
   5   1  -6   79.06   16.74
   5   1  -6   81.58   14.44
   5   1  -5   19.56   19.55
   5   1  -5   41.45   13.35
   5   1  -5   49.68   11.99
   5   1  -4    1.04    8.96
   5   1  -4    1.19   16.73
   5   1  -4    1.50    7.35
   5   1  -3   39.88   12.96
   5   1  -3   16.14   18.82
   5   1  -3   54.37   11.95
   5   1  -2   20.64   11.28
   5   1  -2    5.17   17.77
   5   1  -2   19.67    9.33
   5   1  -1  112.73   19.18
   5   1  -1  152.02   18.41
   5   1   0   -2.94    8.63
   5   1   0   -1.41   19.94
   5   1   1   70.53   31.21
   5   1   1  163.35   21.80
   5  -1  -2   13.42    9.83
   5   1   2    4.60   21.27
   5   1   2   14.63   10.05
   5  -1  -3   34.98   12.98
   5   1   3   38.32   27.97
   5   1   3   38.52   12.39
   5  -1  -4    4.27    9.52
   5   1   4   -3.32   22.75
   5   1   4    6.05    9.62
   5   1   5   20.62   25.68
   5  -1  -5   34.35   13.22
   5   1   5   48.23   13.77
   5  -1  -5   40.19   10.64
   5   1   6   49.63   32.13
   5  -1  -6   66.44   16.75
   5   1   6   98.87   18.25
   5  -1  -6   79.56   14.04
   5  -1  -7   72.14   17.18
   5   1   7   87.70   18.08
   5  -1  -7   84.45   14.50
   5  -1  -8   46.72   14.63
   5   1   8   50.16   15.94
   5  -1  -8   47.53   11.62
   5  -1  -9  110.73   20.93
   5  -1  -9   99.58   15.33
   5  -1 -10    0.88   11.74
   5  -1 -10   -0.36    6.88
   5  -1 -10    1.88   10.27
   5  -1 -11    8.85   10.98
   5  -1 -11   12.96    7.99
   5  -1 -12    1.90   11.58
   5  -1 -12    3.54    7.21
   5  -1 -13    4.42   10.72
   5  -1 -13    0.35    6.36
   5  -1 -14   16.28   13.09
   5  -1 -14   31.87    9.63
   5  -1 -15   17.93   12.74
   5  -1 -15   17.09    7.93
   5  -1 -16   25.43   13.46
   5  -1 -16   34.49    9.42
   5  -1 -17   23.62   13.59
   5  -1 -17   39.00    9.50
   5  -1 -18   10.85   11.34
   5  -1 -18   10.57    6.89
   5  -1 -19   11.48   11.34
   5  -1 -19   22.47    7.66
   5  -1 -20    2.07    9.87
   5  -1 -20    9.63    6.05
   5  -1 -21   -0.48    8.65
   5  -1 -21   -0.45    4.95
   5  -1 -22   10.58    9.37
   5  -1 -22    3.06    4.57
   5  -1 -23    1.18    7.74
   5  -1 -23    4.88    4.59
   5  -1 -24    0.34    6.68
   5  -1 -24    2.67    4.00
   5  -1 -25    9.33    6.86
   5  -1 -25    7.59    4.03
   5   2 -24    2.21    4.40
   5   2 -23    7.22    6.14
   5   2 -22    1.77    5.59
   5   2 -22    1.33    4.12
   5   2 -21   22.79    8.61
   5   2 -21   16.43    5.82
   5   2 -20    4.73    6.90
   5   2 -20    3.58    5.07
   5   2 -19   17.39    8.88
   5   2 -19   18.58    6.56
   5   2 -18    5.09    7.76
   5   2 -18    6.84    5.71
   5   2 -17    0.45    7.96
   5   2 -17    1.37    5.67
   5   2 -16    6.62    9.08
   5   2 -16    9.07    6.57
   5   2 -15    5.91    9.18
   5   2 -15    7.45    6.49
   5   2 -14   15.77   10.40
   5   2 -14   18.95    8.03
   5   2 -13   25.07   11.33
   5   2 -13   40.62   10.14
   5   2 -12   71.82   16.35
   5   2 -12   91.11   14.55
   5   2 -11   15.54   17.77
   5   2 -11   49.04   14.46
   5   2 -11   50.14   11.60
   5   2 -10   27.61   19.63
   5   2 -10   49.39   14.37
   5   2 -10   55.52   11.90
   5   2  -9    5.45   15.63
   5   2  -9   12.51   10.70
   5   2  -9   19.53    9.34
   5   2  -8   34.77   21.01
   5   2  -8   77.12   16.71
   5   2  -8   73.09   14.00
   5   2  -7   12.72   16.94
   5   2  -7   22.69   11.08
   5   2  -7   29.43   10.43
   5   2  -6   10.76   18.80
   5   2  -6   16.62   10.91
   5   2  -6   23.61    9.82
   5   2  -5   82.95   27.47
   5   2  -5   92.58   17.79
   5   2  -5   99.50   16.36
   5   2  -4   19.28   21.08
   5   2  -4   50.33   14.11
   5   2  -4   68.26   13.77
   5   2  -3  127.78   20.57
   5   2  -3  163.62   19.87
   5   2  -2   10.30    9.96
   5   2  -2    5.57   19.95
   5   2  -2   17.33    9.31
   5   2  -1   56.69   14.76
   5   2  -1   27.61   25.07
   5   2  -1   62.23   12.89
   5   2   0   13.65   24.43
   5   2   0   11.20   10.38
   5   2   1   20.58   25.18
   5   2   1   45.89   13.24
   5   2   2    1.65   23.14
   5   2   2   15.95   10.28
   5   2   3  116.73   40.66
   5   2   3  157.37   22.67
   5   2   4   24.93   28.04
   5   2   4   88.38   17.67
   5   2   5   55.22   33.99
   5   2   5  118.61   20.35
   5   2   6   29.19   13.09
   5  -2  -7   22.84   13.62
   5   2   7   30.17   14.14
   5  -2  -7   24.69    9.62
   5  -2  -8   59.42   17.20
   5   2   8   75.53   18.45
   5  -2  -8   68.45   13.21
   5  -2  -9   13.11   13.04
   5   2   9   28.50   14.44
   5  -2  -9   16.69    9.04
   5  -2 -10   41.47   15.88
   5   2  10   61.67   18.19
   5  -2 -10   51.81   11.81
   5  -2 -11   41.32   16.45
   5   2  11   35.82   16.30
   5  -2 -11   44.85   11.37
   5  -2 -12   70.29   18.83
   5   2  12   54.64   18.67
   5  -2 -12   72.65   13.44
   5  -2 -13   17.78   13.75
   5   2  13   12.80   14.90
   5  -2 -13   25.06    9.45
   5  -2 -14   17.03   13.75
   5  -2 -14   15.44    8.01
   5  -2 -15    6.77   13.00
   5  -2 -15   11.63    7.87
   5  -2 -16    8.03   13.56
   5  -2 -16    8.94    7.28
   5  -2 -17    3.28   11.23
   5  -2 -17    4.46    6.83
   5  -2 -18    9.60   12.01
   5  -2 -18   12.12    7.23
   5  -2 -19   14.20   12.33
   5  -2 -19   13.97    7.11
   5  -2 -20    4.71   11.31
   5  -2 -20    6.61    6.20
   5  -2 -21    4.96   11.53
   5  -2 -21   17.20    6.64
   5  -2 -22   -4.56    9.55
   5  -2 -22    3.92    5.08
   5  -2 -23   -1.81    8.59
   5  -2 -23    4.04    4.63
   5  -2 -24    1.57    7.46
   5  -2 -24    4.18    4.39
   5  -2 -25   -3.30    7.04
   5  -2 -25    2.41    3.79
   5   3 -22    7.59    5.73
   5   3 -21    2.30    5.44
   5   3 -20   10.26    7.14
   5   3 -20    9.60    5.24
   5   3 -19   10.91    7.59
   5   3 -19   15.88    6.19
   5   3 -18    4.59    7.44
   5   3 -18   11.52    6.17
   5   3 -17   18.87    9.11
   5   3 -17   27.69    7.90
   5   3 -16    6.97    8.24
   5   3 -16   15.49    7.29
   5   3 -15    4.11    8.63
   5   3 -15   12.67    7.16
   5   3 -14   11.93    9.08
   5   3 -14   15.37    7.70
   5   3 -13   -1.48    8.63
   5   3 -13    9.44    7.83
   5   3 -12   43.62   12.97
   5   3 -12   32.74   10.16
   5   3 -11    7.61   16.82
   5   3 -11   19.16   10.95
   5   3 -11   19.39    9.22
   5   3 -10   10.11   16.98
   5   3 -10   36.79   13.21
   5   3 -10   39.94   11.07
   5   3  -9   17.39   18.30
   5   3  -9   30.27   12.09
   5   3  -9   37.53   10.89
   5   3  -8   20.36   19.62
   5   3  -8   45.90   14.06
   5   3  -8   54.24   12.11
   5   3  -7   30.98   22.12
   5   3  -7   43.84   14.33
   5   3  -7   58.00   12.73
   5   3  -6   12.83   20.09
   5   3  -6   36.94   12.93
   5   3  -6   41.55   11.76
   5   3  -5   27.96   22.38
   5   3  -5   43.87   13.65
   5   3  -5   33.61   11.04
   5   3  -4   67.32   15.83
   5   3  -4   87.82   15.01
   5   3  -3   42.06   13.60
   5   3  -3    8.64   20.51
   5   3  -3   44.18   12.35
   5   3  -2   81.34   16.72
   5   3  -2   30.00   24.45
   5   3  -1   29.72   27.12
   5   3  -1   59.59   15.00
   5   3   0    6.53   22.40
   5   3   0   22.98   11.87
   5   3   1   49.33   30.92
   5   3   1   63.75   15.64
   5   3   2   26.57   28.08
   5   3   2  121.84   20.23
   5   3   3   14.71   26.71
   5   3   3   54.78   15.50
   5   3   4   58.93   32.85
   5   3   4   85.39   18.68
   5   3   5   33.26   33.82
   5   3   5   50.66   15.16
   5   3   6   49.64   15.85
   5   3   7   62.92   18.36
   5   3   8   58.37   18.24
   5   3   9   37.79   16.59
   5  -3  -9   27.99   10.26
   5   3  10   44.50   17.90
   5  -3 -10   37.17   11.12
   5  -3 -11    9.35   12.92
   5   3  11    3.76   13.42
   5  -3 -11   17.16    9.02
   5  -3 -12   24.06   15.58
   5   3  12   33.70   17.92
   5  -3 -13    5.15   13.78
   5   3  13    3.20   14.45
   5  -3 -14    5.90   13.66
   5   3  14    6.28   13.53
   5  -3 -15   14.03   14.80
   5   3  15    6.08   13.99
   5  -3 -16    2.94   13.33
   5   3  16   -2.89   12.44
   5  -3 -17    8.72   14.42
   5  -3 -18    3.57   13.47
   5  -3 -19    2.08   13.12
   5  -3 -19   17.54    8.07
   5  -3 -20    4.66   12.85
   5  -3 -20    9.17    6.75
   5  -3 -21   -2.51   11.62
   5  -3 -21    2.10    6.02
   5  -3 -22    1.73   11.46
   5  -3 -22    6.83    5.79
   5  -3 -23    1.54   10.05
   5  -3 -23    4.97    5.28
   5  -3 -24    3.51    8.89
   5  -3 -24    1.24    4.16
   5  -3 -25    3.25    7.67
   5  -3 -25    2.98    3.85
   5   4 -18   20.04    8.50
   5   4 -18   24.20    6.86
   5   4 -17   -1.11    6.91
   5   4 -17    2.96    5.38
   5   4 -16   25.36    9.63
   5   4 -16   37.55    8.96
   5   4 -15    1.69    7.95
   5   4 -15    5.79    6.21
   5   4 -14   20.88    9.63
   5   4 -14   25.69    8.67
   5   4 -13   29.71   11.36
   5   4 -13   27.93    9.27
   5   4 -12    7.23    8.89
   5   4 -12   13.51    8.04
   5   4 -11    7.94    9.26
   5   4 -11   11.61    8.38
   5   4 -10   43.70   12.99
   5   4 -10   52.07   11.96
   5   4  -9    4.83   16.04
   5   4  -9   19.71   11.27
   5   4  -9   21.46    9.40
   5   4  -8   23.89   22.05
   5   4  -8   58.52   15.09
   5   4  -8   63.33   13.26
   5   4  -7    1.31   17.93
   5   4  -7    4.81    9.83
   5   4  -7    5.32    7.99
   5   4  -6   24.48   24.65
   5   4  -6   56.09   14.76
   5   4  -6   74.14   14.20
   5   4  -5   24.05   23.27
   5   4  -5   47.20   13.93
   5   4  -4    0.55    9.00
   5   4  -4    2.95   21.92
   5   4  -3   32.95   12.90
   5   4  -3   10.73   23.09
   5   4  -2    4.79   22.24
   5   4  -2   46.48   14.14
   5   4  -1    1.66   23.34
   5   4  -1   26.80   12.62
   5   4   0   31.17   28.80
   5   4   0  188.16   24.75
   5   4   1   18.02   26.65
   5   4   1   39.93   14.35
   5   4   2   28.09   29.28
   5   4   2   51.01   15.20
   5   4   3    3.88   26.35
   5   4   3   28.06   13.27
   5   4   4    2.00   28.02
   5   4   4    7.61   11.31
   5   4   5   29.16   14.44
   5   4   6   82.33   19.94
   5   4   7   -2.16   12.15
   5   4   8   93.94   23.02
   5   4   9   14.62   15.20
   5   4  10   51.28   19.12
   5   4  11   14.75   16.52
   5   4  12   15.85   15.84
   5   4  13   22.61   17.08
   5   4  14   14.77   15.31
   5   4  15   -1.57   13.92
   5   4  16   -0.74   13.69
   5  -4 -17   -1.56   14.75
   5   4  17    6.99   12.94
   5  -4 -18    6.16   14.95
   5   4  18    5.87   12.58
   5  -4 -19    5.28   14.14
   5   4  19    1.21   11.31
   5  -4 -20   12.35   14.63
   5   4  20   -2.77   11.16
   5  -4 -21    6.83   14.33
   5  -4 -21   11.22    7.53
   5  -4 -22    5.00   12.77
   5  -4 -22    2.06    6.09
   5  -4 -23    5.48   11.81
   5  -4 -23    5.37    5.83
   5  -4 -24    0.92    9.00
   5  -4 -24    1.70    4.55
   5   5 -14   41.47   11.83
   5   5 -13    0.43    7.87
   5   5 -12   45.21   12.68
   5   5 -11   10.38    9.76
   5   5 -10    9.29    9.66
   5   5  -9   17.15   10.66
   5   5  -8    1.03    8.90
   5   5  -7   30.64   12.16
   5   5  -6   47.92   14.12
   5  -5   6   12.08   13.87
   5  -5   5    4.78   11.24
   5   5  -5   36.18   13.35
   5  -5   4    9.45   12.90
   5   5  -4   57.41   15.13
   5  -5   3    5.84    9.89
   5   5  -3   38.51   13.83
   5   5  -2    3.30   23.68
   5  -5   2   11.53   11.86
   5   5  -2   51.96   15.13
   5   5  -1    6.87   22.19
   5  -5   1   -1.14   10.65
   5   5  -1   -0.59   10.13
   5   5   0   -1.78   25.47
   5  -5   0    1.12    8.55
   5   5   0   -1.22   10.62
   5   5   1    9.21   28.17
   5  -5  -1   -1.10    9.52
   5   5   1    8.13   11.08
   5   5   2    1.90   24.90
   5   5   2   34.56   14.71
   5   5   3   37.03   15.69
   5   5   4   89.52   20.98
   5   5   5   39.51   17.03
   5   5   6   65.20   20.23
   5   5   7   37.61   18.04
   5   5   8    8.83   14.50
   5   5   9   23.89   17.15
   5  -5 -10   21.68    9.94
   5   5  10   12.63   16.28
   5  -5 -11    6.18    7.85
   5   5  11   14.88   16.40
   5  -5 -12  112.78   15.73
   5   5  12   38.49   20.63
   5   5  13    5.19   15.72
   5   5  14   43.29   19.64
   5   5  15   11.10   15.05
   5   5  17   -1.40   12.82
   5   5  18    1.96   11.62
   5   5  21   -0.50    9.68
   5  -5 -21    4.45    7.71
   5  -5 -22    6.74    7.65
   5  -5 -23    1.68    5.70
   5   6 -10   52.79   13.57
   5   6  -9    6.23    9.85
   5  -6   8   24.48   17.32
   5   6  -8   89.64   16.47
   5  -6   7    6.11   11.17
   5   6  -7    7.73    9.89
   5  -6   6    1.22   12.20
   5   6  -6   13.29   10.03
   5  -6   5    2.43    9.61
   5   6  -5    8.23   10.53
   5  -6   4    7.26   11.87
   5   6  -4   13.01   10.93
   5  -6   3   21.70   15.38
   5   6  -3   62.17   16.31
   5  -6   2    7.20   11.82
   5   6  -2   35.57   14.57
   5  -6   1    2.38   11.71
   5   6  -1   26.21   14.28
   5  -6   0   12.99   14.43
   5   6   0   64.12   17.11
   5  -6  -1    3.50   10.13
   5   6   1   31.93   15.64
   5  -6  -2    8.00   13.05
   5   6   2   31.99   15.67
   5  -6  -3    6.69   12.15
   5   6   3   84.52   21.02
   5   6   4   19.09   14.61
   5   6   5   -1.57   13.45
   5   6   6   14.49   15.29
   5   6   7   16.74   16.44
   5   6   8   79.96   23.35
   5  -6  -9    9.31    9.23
   5   6   9    7.01   15.63
   5  -6 -10   95.09   15.63
   5   6  10   42.95   21.03
   5  -6 -11   15.06    9.39
   5   6  11    3.58   15.77
   5  -6 -12   11.41    9.13
   5   6  12   -2.66   16.34
   5  -6 -13    2.88    8.32
   5   6  13    2.57   16.33
   5   6  14   -0.82   14.87
   5   6  15    3.88   13.82
   5   6  16    2.92   13.17
   5   6  17    4.77   13.22
   5   6  18    0.63   11.85
   5   6  19    2.92   11.74
   5  -6 -21    8.64    8.58
   5  -6 -22    1.20    7.44
   5  -7   9   -2.49   11.68
   5  -7   8    1.25   11.47
   5  -7   7   -2.52   10.63
   5  -7   6   10.14   15.11
   5  -7   5   20.39   17.32
   5   7  -5   75.53   16.73
   5  -7   4   17.95   15.43
   5   7  -4   54.46   16.00
   5  -7   3    9.03   14.24
   5   7  -3   24.74   13.01
   5  -7   2    3.89   10.29
   5   7  -2   28.98   14.33
   5  -7   1    2.60   12.75
   5   7  -1    9.63   13.58
   5  -7   0    5.19   12.99
   5   7   0    0.68   11.80
   5  -7  -1    1.29   10.85
   5   7   1    5.61   13.07
   5  -7  -2   -1.27   10.99
   5   7   2   19.92   15.46
   5  -7  -3    1.24   10.73
   5   7   3   33.61   17.61
   5  -7  -4    7.16   14.29
   5   7   4   55.97   19.72
   5  -7  -5   11.40   12.66
   5   7   5   85.09   22.72
   5   7   6   64.30   21.79
   5   7   7    6.00   15.49
   5  -7  -8    3.42    9.46
   5   7   8    0.88   16.18
   5  -7  -9   -0.42    9.08
   5   7   9    1.80   16.32
   5  -7 -10   75.22   15.11
   5   7  10   32.90   19.89
   5  -7 -11    1.20    8.38
   5   7  11   -0.88   15.92
   5  -7 -12   96.04   15.48
   5   7  12   16.13   17.82
   5  -7 -13    6.32    8.70
   5   7  13   -8.12   15.57
   5   7  14   10.80   15.30
   5   7  15    1.46   12.98
   5   7  16   -2.05   13.84
   5   7  17   -2.55   11.51
   5   7  18   -1.18   11.89
   5   7  21   20.88   11.73
   5  -8   9   10.42   13.59
   5  -8   8   17.16   15.77
   5  -8   7    4.01   11.92
   5  -8   6   10.85   14.42
   5  -8   5    4.13   14.09
   5  -8   4   -1.40   12.82
   5  -8   3    2.85   12.38
   5  -8   2   -1.45   13.60
   5  -8   1    4.41   14.10
   5  -8   0   19.26   19.49
   5   8   0   45.32   17.05
   5  -8  -1    7.40   16.33
   5   8   1   33.16   16.55
   5  -8  -2    4.38   14.63
   5   8   2    5.08   13.61
   5  -8  -3    5.69   14.85
   5   8   3   11.37   15.11
   5  -8  -4   -2.73   12.81
   5   8   4   10.92   15.22
   5  -8  -5    9.06   13.25
   5   8   5   15.19   15.86
   5   8   6    9.08   16.97
   5  -8  -7   40.40   14.53
   5   8   7    6.80   15.90
   5  -8  -8  157.99   21.68
   5   8   8   24.59   18.89
   5  -8  -9   22.34   12.52
   5   8   9   10.11   16.00
   5  -8 -10   61.01   14.96
   5   8  10    8.22   15.45
   5  -8 -11    4.30   10.67
   5   8  11    0.80   14.81
   5  -8 -12   16.88   10.43
   5   8  12   -2.29   13.34
   5  -8 -13    3.53    9.17
   5   8  13    5.10   13.65
   5  -8 -14   39.48   12.05
   5   8  15   -0.65   12.14
   5  -9   9    1.38   12.91
   5  -9   8    1.41   13.51
   5  -9   7    2.88   14.73
   5  -9   6    1.48   12.08
   5  -9   5   -1.52   13.54
   5  -9   4    4.70   17.56
   5  -9   3   -1.62   14.05
   5  -9   2   -3.34   14.90
   5  -9   1    5.16   17.92
   5  -9   0   -1.75   16.82
   5  -9  -1    3.54   17.71
   5  -9  -2    3.51   18.64
   5  -9  -3   -1.71   17.45
   5  -9  -4   -3.25   15.24
   5  -9  -5    1.52   15.81
   5   9   5   -3.70   13.79
   5  -9  -6   39.88   17.63
   5   9   6    3.74   13.62
   5  -9  -7   50.73   18.06
   5   9   7   15.64   15.17
   5  -9  -8   12.35   14.15
   5   9   8    0.73   14.86
   5  -9  -9   65.64   17.92
   5   9   9    9.31   14.00
   5  -9 -10   34.39   14.57
   5   9  10   -2.08   12.88
   5  -9 -11   10.97   12.16
   5   9  11   10.72   14.58
   5  -9 -12   37.70   13.70
   5  -9 -13    7.14   10.34
   5   9  13    6.13   12.29
   5  -9 -14   51.46   13.41
   5   9  14   -2.91   11.15
   5   9  15   -1.10   10.88
   5 -10   9    2.88   14.71
   5 -10   8    4.47   17.23
   5 -10   7    1.54   15.45
   5 -10   6   -1.60   14.66
   5 -10   5    8.37   17.47
   5 -10   4    3.52   17.97
   5 -10   3    3.70   17.75
   5 -10   2   -1.95   20.33
   5 -10   1    4.10   22.93
   5 -10   0   19.17   25.41
   5 -10  -1   -6.54   22.28
   5 -10  -2   -6.54   23.99
   5 -10  -3    6.35   22.90
   5 -10  -4   -1.99   18.66
   5 -10  -5    9.07   19.64
   5 -10  -6   22.99   20.41
   5 -10  -7   54.28   22.13
   5 -10  -8   46.12   20.84
   5 -10  -9    5.05   15.86
   5 -10 -10   53.40   19.08
   5 -10 -11   14.66   14.59
   5 -10 -12   24.44   14.74
   5 -10 -13   41.29   15.06
   5 -11   8    8.93   18.51
   5 -11   7    7.85   17.57
   5 -11   6    3.32   16.63
   5 -11   5   -3.53   17.33
   5 -11   4    5.69   19.37
   5 -11   3    2.04   21.72
   5 -11   2   -4.43   25.20
   5 -11   1    9.57   25.87
   5 -11   0   -7.67   25.07
   5 -11  -1    5.35   26.25
   5 -11  -2   10.85   26.01
   5 -11  -3    2.63   24.63
   5 -11  -4   -2.43   22.19
   5 -11  -6   72.72   31.22
   5 -11  -7   52.38   27.27
   5 -11  -8   53.29   25.73
   5 -11  -9   64.22   25.44
   5 -11 -10   11.23   19.15
   5 -11 -11   43.50   20.13
   5 -12   5   -3.30   15.82
   5 -12   4    1.81   16.56
   5 -12   3   -2.00   19.65
   5 -12   2   17.85   26.22
   5 -12   1   -2.48   26.86
   5 -12   0   -2.74   25.64
   5 -12  -1   -2.94   28.84
   6   0   0    1.15   16.52
   6   0  -1    7.79   17.34
   6   0   1   16.70   19.21
   6   0  -1    6.89    9.72
   6   0  -2    1.07   17.37
   6   0   2   -6.15   18.63
   6   0  -2    0.96    8.41
   6   0  -3    3.08   16.13
   6   0   3   -3.78   18.95
   6   0  -3    8.00    9.86
   6   0  -4    1.96   15.03
   6   0   4    2.58   18.62
   6   0  -4    5.53    8.94
   6   0  -5   -0.94   13.28
   6   0   5    3.92   18.52
   6   0  -5    4.52    8.86
   6   0  -6    1.78   13.54
   6   0  -6   15.46    9.49
   6   0  -7    7.33    8.56
   6   0  -7    5.92   13.18
   6   0  -7    8.93    6.67
   6   0  -8   19.74   10.10
   6   0  -8   21.61   14.51
   6   0  -8   23.69    7.80
   6   0  -9   32.64   11.27
   6   0  -9   22.63   14.43
   6   0  -9   58.80   10.33
   6   0 -10   -0.71   10.83
   6   0 -10    0.79    7.63
   6   0 -10    3.08    6.02
   6   0 -11    6.49    8.31
   6   0 -11    8.15    6.12
   6   0 -12    0.37    6.75
   6   0 -12   -0.24    5.24
   6   0 -13    7.73    7.15
   6   0 -13    1.13    5.10
   6   0 -14    2.34    6.31
   6   0 -14   -0.64    4.87
   6   0 -15    7.61    7.14
   6   0 -15   15.28    5.87
   6   0 -16    6.25    6.83
   6   0 -16   13.47    5.60
   6   0 -17   10.79    7.17
   6   0 -17   39.24    7.18
   6   0 -18   -1.77    5.33
   6   0 -18    1.25    3.75
   6   1 -18    0.69    4.58
   6   1 -17   -0.25    5.18
   6   1 -17    0.16    3.81
   6   1 -16    4.38    5.94
   6   1 -16    9.37    5.15
   6   1 -15    7.06    6.49
   6   1 -15   16.10    5.72
   6   1 -14    5.01    6.76
   6   1 -14   11.32    5.70
   6   1 -13   27.44    9.46
   6   1 -13   31.30    7.49
   6   1 -12    4.86    7.22
   6   1 -12   11.77    6.08
   6   1 -11   42.12   11.01
   6   1 -11   48.20    9.35
   6   1 -10    7.22   10.78
   6   1 -10   13.21    8.53
   6   1 -10   19.21    6.89
   6   1  -9    9.39    7.81
   6   1  -9    4.63   11.72
   6   1  -8   -1.62    7.30
   6   1  -8    7.40   14.17
   6   1  -7   16.58   14.53
   6   1  -7   16.68    9.70
   6   1  -6    2.77   13.48
   6  -1   6   -2.43   18.25
   6   1  -6    2.15    7.94
   6   1  -5    7.79   16.55
   6  -1   5    9.66   18.15
   6   1  -5    7.92    8.83
   6   1  -4    5.13   15.97
   6  -1   4    3.58   17.43
   6   1  -4    7.23    9.24
   6   1  -3    9.69   18.46
   6  -1   3   19.96   20.69
   6   1  -3   28.24   11.67
   6   1  -2    5.64   17.11
   6  -1   2    3.45   16.63
   6   1  -2   10.49    9.90
   6   1  -1    1.18   16.88
   6  -1   1    7.86   17.02
   6   1  -1   12.63   10.14
   6   1   0   11.06   18.80
   6  -1   0   -1.09   15.94
   6   1   0    1.49    9.32
   6   1   1    7.66   19.71
   6  -1  -1    6.35   15.00
   6   1   1   11.65   10.63
   6   1   2    7.93   20.39
   6  -1  -2   -1.02   15.38
   6   1   2   14.58   10.76
   6   1   3    9.53   21.04
   6  -1  -3   11.83   15.66
   6   1   3   31.55   13.53
   6   1   4   -8.36   19.54
   6  -1  -4    0.95   13.69
   6   1   4    8.77   11.59
   6   1   5    9.92   23.18
   6  -1  -5    4.53   12.71
   6  -1  -6    1.73   12.50
   6  -1  -6    4.08    8.64
   6  -1  -7   14.64   10.53
   6  -1  -7    9.04   13.68
   6  -1  -8    3.04    8.55
   6  -1  -8    4.67   12.23
   6  -1  -9    4.66    8.27
   6  -1  -9    5.88   11.05
   6  -1  -9    9.65    6.59
   6  -1 -10    9.05    8.90
   6  -1 -10   14.50   12.96
   6  -1 -10   18.74    7.46
   6  -1 -11   29.10   10.62
   6  -1 -11   45.60    9.32
   6  -1 -12    4.62    7.96
   6  -1 -12    9.46    6.48
   6  -1 -13    9.27    8.48
   6  -1 -13   34.20    7.79
   6  -1 -14    4.62    7.38
   6  -1 -14    6.21    5.55
   6  -1 -15    1.69    6.69
   6  -1 -15   14.29    6.08
   6  -1 -16    3.20    7.12
   6  -1 -16   11.43    5.83
   6  -1 -17   -2.99    5.90
   6  -1 -17   -0.18    4.38
   6  -1 -18    1.65    5.69
   6  -1 -18    0.67    3.98
   6   2 -18    1.22    4.28
   6   2 -17    3.41    5.05
   6   2 -16    2.99    5.15
   6   2 -15   11.62    6.60
   6   2 -14    3.48    5.88
   6   2 -13    0.93    6.16
   6   2 -12    6.21    6.82
   6   2 -11    3.44    6.93
   6   2 -10    1.08    6.86
   6   2  -9   34.54   10.55
   6   2  -8    2.51   12.47
   6   2  -8   12.10    8.64
   6   2  -7   20.54   16.90
   6   2  -7   50.94   12.27
   6   2  -6    6.65   14.42
   6  -2   6    4.52   17.01
   6   2  -6   21.29    9.69
   6   2  -5   20.14   17.99
   6  -2   5    6.77   17.76
   6   2  -5   27.60   10.84
   6   2  -4   14.92   18.40
   6  -2   4    4.48   16.72
   6   2  -4   32.45   11.35
   6   2  -3    7.87   18.68
   6  -2   3    2.21   15.85
   6   2  -3   10.98    9.03
   6   2  -2    2.37   17.95
   6  -2   2    4.36   15.93
   6   2  -2    7.07    9.10
   6   2  -1   18.65   21.78
   6  -2   1   10.71   14.78
   6   2  -1   46.25   13.28
   6   2   0    3.91   20.09
   6  -2   0    1.05   14.99
   6   2   0    0.49    9.05
   6   2   1   23.09   24.75
   6  -2  -1   12.25   17.19
   6   2   1   47.25   14.17
   6   2   2    2.82   22.34
   6  -2  -2   -0.99   15.31
   6   2   2   12.58   10.88
   6   2   3    2.91   22.08
   6  -2  -3    4.80   15.20
   6   2   3    5.94   10.24
   6   2   4    7.46   22.24
   6  -2  -4   12.02   14.70
   6   2   4   34.42   13.77
   6  -2  -5    9.76   14.21
   6   2   5   26.59   13.63
   6  -2  -6    5.09   13.77
   6   2   6   17.06   12.96
   6  -2  -7   16.13   14.01
   6   2   7   50.30   16.35
   6  -2  -8   -1.53   11.68
   6   2   8    3.47   11.60
   6  -2  -9    5.04   12.14
   6  -2 -11    5.91    6.29
   6  -2 -12    2.74    5.78
   6  -2 -13   -0.38    7.70
   6  -2 -13    2.16    5.36
   6  -2 -14    0.74    6.99
   6  -2 -14    1.62    5.50
   6  -2 -15    2.82    7.29
   6  -2 -15    8.36    6.11
   6  -2 -16   -0.33    6.71
   6  -2 -16    5.40    5.63
   6  -2 -17    5.34    6.66
   6  -2 -17    5.42    5.26
   6  -2 -18    3.38    4.72
   6   3 -17   -0.20    4.27
   6   3 -16    3.81    5.06
   6   3 -15    3.20    5.23
   6   3 -14   11.23    6.52
   6   3 -13   19.27    7.50
   6   3 -12    6.75    6.59
   6   3 -11   10.10    7.07
   6   3 -10    7.56    7.14
   6   3  -9   10.82    7.69
   6   3  -8    6.79    8.02
   6   3  -7    1.18    7.55
   6  -3   6    9.64   17.11
   6   3  -6   12.31    8.94
   6  -3   5   16.09   18.05
   6   3  -5   37.52   12.28
   6   3  -4    1.09   17.08
   6  -3   4    9.63   16.67
   6   3  -4    9.73    9.05
   6   3  -3    2.31   16.52
   6   3  -3   16.86    9.58
   6   3  -2    7.32   17.35
   6   3  -2   36.79   12.63
   6   3  -1    3.86   19.35
   6   3  -1   19.34   10.77
   6   3   0   17.57   21.81
   6   3   0   27.44   12.29
   6   3   1    4.24   20.43
   6  -3  -1    2.01   14.10
   6   3   1   11.38   10.37
   6   3   2   22.03   25.33
   6  -3  -2    8.83   15.72
   6   3   2   26.95   12.47
   6   3   3    3.03   22.12
   6  -3  -3    1.91   15.48
   6   3   3   12.00   11.60
   6   3   4    7.73   22.57
   6  -3  -4   -1.84   14.71
   6   3   4    6.75   11.90
   6  -3  -5    8.85   14.41
   6   3   5   28.44   13.51
   6  -3  -6    9.30   14.27
   6   3   6   12.58   12.16
   6  -3  -7    0.80   11.84
   6   3   7    4.65   11.27
   6  -3  -8    9.10   12.89
   6   3   8    8.21   12.17
   6  -3  -9    3.56   11.47
   6   3   9    3.51   11.16
   6   3  10    1.73   11.24
   6   3  11    1.66   10.61
   6  -3 -14    6.49    6.28
   6  -3 -15    1.84    5.52
   6  -3 -16    4.16    5.70
   6  -3 -17   -0.20    5.12
   6   4 -16    2.56    4.27
   6   4 -15    1.76    4.34
   6   4 -14    2.91    5.13
   6   4 -13    1.06    5.27
   6   4 -12    6.00    6.16
   6   4 -11    3.99    6.25
   6   4 -10    7.19    6.83
   6   4  -9    9.03    7.66
   6   4  -8    2.20    7.24
   6   4  -7   18.86    9.21
   6   4  -6   31.52   10.90
   6   4  -5    9.27    8.93
   6   4  -4   28.21   11.30
   6   4  -3   12.78    9.81
   6   4  -2   20.71   11.08
   6   4  -1    7.38   10.26
   6   4   0   -2.03    9.27
   6   4   1   12.66   10.75
   6   4   2   14.24   11.62
   6   4   3    2.24   10.16
   6   4   4   16.47   12.60
   6  -4  -5    2.71   14.21
   6   4   5    2.87   10.83
   6  -4  -6   18.12   16.14
   6   4   6   32.55   14.44
   6  -4  -7    0.82   11.93
   6   4   7   12.29   12.21
   6  -4  -8   -2.30   11.52
   6   4   8    1.80   12.05
   6   4   9    2.94   11.16
   6   4  10    0.57   11.03
   6   4  11    3.80   10.35
   6   4  12   -5.09   10.40
   6   4  13    1.89    9.16
   6   4  14   -1.74    8.75
   6   5 -14    0.43    4.41
   6   5 -13    2.16    5.01
   6   5 -12   -1.05    5.60
   6   5 -11    3.45    6.08
   6   5 -10   10.84    7.41
   6   5  -9    0.66    6.35
   6   5  -8   15.17    8.49
   6   5  -7    6.01    8.02
   6   5  -6   -1.19    7.72
   6   5  -5    4.57    8.46
   6   5  -4    3.93    8.38
   6   5  -3   16.46   10.24
   6   5  -2   24.29   12.09
   6   5  -1    9.02   10.00
   6   5   0   46.10   14.39
   6   5   1    9.76   11.21
   6   5   2   14.33   12.48
   6   5   3   18.01   12.65
   6   5   4    6.91   11.84
   6   5   5    1.74   11.34
   6   5   6    7.12   12.08
   6  -5  -7    0.85   13.59
   6   5   7    7.19   12.25
   6  -5  -8    3.17   14.22
   6   5   8   13.61   12.41
   6   5   9   -4.02   11.57
   6   5  10   10.44   11.74
   6   5  11   -2.59    9.66
   6   5  12    0.48    9.12
   6   5  13   -2.24    8.74
   6   5  14    0.41    8.07
   6   6 -10   -1.70    5.75
   6   6  -9    2.47    6.33
   6   6  -8    3.98    7.01
   6   6  -7    5.72    8.09
   6   6  -6   18.79   10.16
   6   6  -5   32.31   11.62
   6   6  -4   48.14   13.22
   6   6  -3    3.66    9.06
   6   6  -2    8.16   10.16
   6   6  -1    5.51   10.50
   6   6   0   -1.03   10.33
   6   6   1   -0.53   10.45
   6   6   2   16.55   12.54
   6   6   3    7.79   11.44
   6   6   4   20.51   13.64
   6   6   5   18.58   13.37
   6   6   6   12.96   13.32
   6  -6  -7   -0.91   14.47
   6   6   7   -6.36   11.64
   6   6   8    3.38   10.88
   6   6   9   -1.62   10.46
   6   6  10    1.02    9.85
   6   6  11    2.39    9.79
   6   6  12   -2.67    8.82
   6   7  -5    2.68    8.37
   6   7  -4    3.67    8.51
   6   7  -3    2.15    8.63
   6   7  -2   23.50   11.62
   6   7  -1   -0.47    9.90
   6   7   0   32.14   13.28
   6   7   1    2.53   10.51
   6   7   2   22.27   12.80
   6   7   3    7.54   10.80
   6   7   4    5.54   11.45
   6   7   5   -3.29   11.37
   6   7   6    9.74   11.30
   6   7   7    0.53   10.37
   6   7   8    2.52   10.37
   6   7   9   -1.44    9.98
   6   7  10    8.56    9.93
   6   7  11    3.78    8.77
   6   8   0   -4.43   10.00
   6   8   1   -3.21    9.62
   6   8   2    4.69   10.24
   6   8   3    1.42    9.71
   6   8   4    1.89    9.46
   6   8   5    6.96   10.13
   6   8   6    2.71    9.46
   6   8   7    6.08    8.84
   0   0   0    0.00    0.00


TITL YWT20231109_auto in P2(1)2(1)2(1)
REM P2(1)2(1)2(1) (#19 in standard setting)
CELL 1.54184   5.745546  14.800944  31.275864  90.0000  90.0000  90.0000
ZERR   50.00   0.000389   0.000751   0.001617   0.0000   0.0000   0.0000
LATT -1
SYMM -x+1/2,-y, z+1/2
SYMM -x, y+1/2,-z+1/2
SYMM  x+1/2,-y+1/2,-z
SFAC C H N Se
UNIT 50.00 50.00 50.00 50.00
TREF
HKLF 4
END
_computing_structure_solution     'SHELXT 2014/5 (Sheldrick, 2014)'
_computing_structure_solution     'SHELXT 2014/5 (Sheldrick, 2014)'
;
_shelx_hkl_checksum                12958
_olex2_submission_special_instructions  'No special instructions were received'
_oxdiff_exptl_absorpt_empirical_details
;
Empirical correction (ABSPACK) includes:
- Absorption correction using spherical harmonics
- Frame scaling
;
_oxdiff_exptl_absorpt_empirical_full_max  21.107
_oxdiff_exptl_absorpt_empirical_full_min  0.246
