# Supplementary material for: Photoactivatable Electrophilic Glycosylselenosulfonates for Ultrafast Modification of Alkynes and Thiols
Source: ACS Cent Sci. 2025 Jul 7;11(8):1400–7. doi: 10.1021/acscentsci.5c00650 (PMC12395299; doi:10.1021/acscentsci.5c00650)
Supplement: Supplementary file 2 [file oc5c00650_si_002.zip › YWT20231109_auto.fcf]

#
# h,k,l, Fc-squared, Fo-squared, sigma(Fo-squared), status flag
#
data_ywt20231109_auto
_shelx_title ' ywt20231109_auto_a.res in P2(1)2(1)2(1)'
_shelx_refln_list_code          4
_shelx_F_calc_maximum      215.38
_exptl_crystal_F_000      1160.00
_reflns_d_resolution_high  0.8501

loop_
 _space_group_symop_operation_xyz
 'x, y, z'
 '-x+1/2, -y, z+1/2'
 '-x, y+1/2, -z+1/2'
 'x+1/2, -y+1/2, -z'

_cell_length_a     5.7455
_cell_length_b    14.8009
_cell_length_c    31.2759
_cell_angle_alpha  90.000
_cell_angle_beta   90.000
_cell_angle_gamma  90.000

_shelx_F_squared_multiplier     1.000

loop_
 _refln_index_h
 _refln_index_k
 _refln_index_l
 _refln_F_squared_calc
 _refln_F_squared_meas
 _refln_F_squared_sigma
 _refln_observed_status
   2   0   0        127.39         25.30        51.56 o
   4   0   0       2593.32       2074.99      1322.58 o
   6   0   0          0.09          5.34        76.67 o
   1   1   0        754.37        708.19        39.68 o
   2   1   0        224.89        156.61        79.60 o
   4   1   0         54.58         57.88        32.86 o
   5   1   0         22.73        -11.50        36.76 o
   6   1   0          2.26         14.13        34.33 o
   0   2   0       1290.81       1541.34        84.91 o
   1   2   0        187.69        201.94        26.13 o
   2   2   0        131.05        182.99        31.40 o
   4   2   0       4051.61       3586.18      1082.90 o
   5   2   0         20.19         55.37        44.34 o
   6   2   0          0.98          6.52        33.55 o
   1   3   0        101.77        114.59        40.24 o
   2   3   0      16184.84      19940.31      2395.21 o
   3   3   0         43.27          9.47        20.51 o
   4   3   0         28.34         39.76        20.89 o
   5   3   0        108.37         80.21        48.68 o
   6   3   0         46.01        110.85        49.69 o
   0   4   0       9731.09      12552.30       443.90 o
   1   4   0       7314.73      10245.76       636.79 o
   2   4   0       1746.19       1898.08       200.83 o
   3   4   0         96.32         96.75        27.95 o
   4   4   0        967.37        339.48       231.53 o
   5   4   0        568.79        688.79       364.32 o
   6   4   0          2.49         -9.42        43.02 o
   1   5   0       1831.87       1870.30       145.78 o
   2   5   0       5411.94       4896.80       326.28 o
   3   5   0        462.12        518.34        71.16 o
   4   5   0        104.90         77.70        36.93 o
   5   5   0          0.82         -1.00        29.91 o
   6   5   0         77.82        213.96        66.79 o
   0   6   0        146.88        176.19        34.70 o
   1   6   0         64.83         75.60        29.77 o
   2   6   0        174.48        150.42        36.11 o
   3   6   0        514.12        509.58        48.63 o
   4   6   0        189.91         69.58        74.08 o
   5   6   0        197.42        182.04       118.65 o
   6   6   0          3.34         -4.78        47.94 o
   1   7   0       3129.64       2686.86       550.99 o
   2   7   0       5199.83       5006.64       232.16 o
   3   7   0        160.79        183.38        43.58 o
   4   7   0        220.67        101.62        72.13 o
   5   7   0          0.03         13.12        40.54 o
   6   7   0        134.01        149.17        61.64 o
   0   8   0       5885.70       7433.74       547.02 o
   1   8   0        722.14        761.14        59.94 o
   2   8   0        864.94        875.77        62.87 o
   3   8   0        217.83        140.26        47.02 o
   4   8   0        134.65         10.72        50.13 o
   5   8   0         92.56        153.91        60.48 o
   6   8   0          0.08        -20.56        46.41 o
   1   9   0        128.91        180.88        30.90 o
   2   9   0       1520.04       1459.03       111.40 o
   3   9   0        156.15        237.87        61.27 o
   4   9   0         38.08         24.06        36.95 o
   5   9   0         50.19         -8.12        78.07 o
   0  10   0       3342.48       3872.47       308.79 o
   1  10   0         58.26         59.26        24.39 o
   2  10   0         61.63         50.97        26.59 o
   3  10   0        149.56        184.72        64.10 o
   4  10   0        324.57        529.95       422.36 o
   5  10   0         60.40         88.97       117.94 o
   1  11   0         94.11         73.49        28.58 o
   2  11   0        285.21        286.84        47.23 o
   3  11   0        891.99       1363.01       160.08 o
   4  11   0          5.69         35.17        56.98 o
   5  11   0          0.14        -35.60       116.36 o
   0  12   0       1551.34       1727.58       269.20 o
   1  12   0        827.69        749.89        63.77 o
   2  12   0          0.75         21.26        46.78 o
   3  12   0        165.42        174.98        75.24 o
   4  12   0        476.54        981.69       767.25 o
   1  13   0        316.06        324.39        57.78 o
   2  13   0         85.97         85.86        54.63 o
   3  13   0        110.76        181.71        77.09 o
   4  13   0         47.00        127.81       146.18 o
   0  14   0       1296.24       1019.60       210.11 o
   1  14   0         67.11         34.21        41.79 o
   2  14   0          0.09          2.51        49.20 o
   3  14   0          1.44         54.40        69.16 o
   4  14   0         69.77        120.38       151.31 o
   1  15   0         27.55         20.65        40.30 o
   2  15   0        866.18       1020.58       129.03 o
   3  15   0         14.85         16.66        46.29 o
   0  16   0        242.00        164.81        99.46 o
   1  16   0         22.43         19.00        56.91 o
   2  16   0          0.05          3.95        46.37 o
   1  17   0          2.88         -3.70        46.20 o
   1   0   1       3530.55       3323.19       117.48 o
   2   0   1       1621.76       1494.20       844.65 o
   3   0   1        153.59         -2.06        44.78 o
   4   0   1         63.64         59.24        22.36 o
   5   0   1         32.24         63.42        31.55 o
   6   0   1         26.65         44.26        36.00 o
  -6   1   1         39.83         38.08        35.93 o
  -5   1   1        410.57        631.55        91.18 o
  -4   1   1          8.03         29.97        25.28 o
  -3   1   1       1779.23         22.51        52.59 o
  -2   1   1       2767.01       2294.15      1301.07 o
  -1   1   1      14704.02      14999.96       446.23 o
   0   1   1        825.30        836.00        29.72 o
   1   1   1      13778.77      13693.36       407.26 o
   4   1   1         11.57         17.15        20.60 o
   5   1   1        438.64        664.01       215.40 o
   6   1   1         41.55         41.87        36.84 o
  -6   2   1        156.36        129.87        49.09 o
  -5   2   1        209.48        254.47        42.02 o
  -4   2   1        148.19        103.02        36.97 o
  -3   2   1       2184.90         -4.64        77.74 o
  -2   2   1       1626.75       1576.60       117.56 o
  -1   2   1        241.56        198.61        21.80 o
   0   2   1        994.67       1019.88        41.96 o
   1   2   1        344.35        288.06        25.01 o
   2   2   1       1624.75       1877.41       133.58 o
   4   2   1        159.68        136.46        43.94 o
   5   2   1        206.03        176.25        58.74 o
   6   2   1        157.34        140.32        46.42 o
  -6   3   1         45.64         64.07        43.68 o
  -5   3   1        170.70        235.73        69.32 o
  -4   3   1        545.97        524.42       138.52 o
  -3   3   1       1065.20       1415.04       299.32 o
  -2   3   1        216.21        461.77        70.57 o
  -1   3   1       9520.05      11475.69       876.77 o
   0   3   1          8.73         20.87         9.99 o
   1   3   1       8578.42       9832.60       570.21 o
   2   3   1        171.49        458.75        51.52 o
   3   3   1        985.95        105.98        75.84 o
   4   3   1        527.07        541.59       150.63 o
   5   3   1        170.45        277.73        64.77 o
   6   3   1         40.86         31.06        35.89 o
  -6   4   1          9.18         34.25        47.62 o
  -5   4   1         85.50         83.44        58.34 o
  -4   4   1        420.65        559.98        89.83 o
  -3   4   1       1372.97       1413.67       128.82 o
  -2   4   1       2746.37       2925.95       250.86 o
  -1   4   1       5946.26       6526.37       418.41 o
   0   4   1       5295.48       6519.42       277.55 o
   1   4   1       6088.39       5664.00       610.33 o
   2   4   1       2813.92       2846.51       199.85 o
   3   4   1       1483.22       1304.58       292.51 o
   4   4   1        441.77        167.85       126.43 o
   5   4   1         64.94        149.74        58.64 o
   6   4   1         10.73         58.76        49.89 o
  -6   5   1         16.13         41.86        46.41 o
  -5   5   1         12.07          2.82        32.34 o
  -4   5   1        707.21        198.59        67.62 o
  -3   5   1        269.65        253.58        37.31 o
  -2   5   1        577.09        753.66        48.20 o
  -1   5   1       2673.23       2905.73       326.31 o
   0   5   1       4108.75       4827.94       193.37 o
   1   5   1       2822.58       3028.17       211.36 o
   2   5   1        527.33        651.82        69.57 o
   3   5   1        228.49        203.11        47.13 o
   4   5   1        740.83        221.59       199.20 o
   5   5   1          9.26         19.01        32.46 o
   6   5   1         17.72         45.30        52.03 o
  -6   6   1          9.34         25.57        48.73 o
  -5   6   1        102.90         60.88        55.30 o
  -4   6   1        265.54        138.01       127.29 o
  -2   6   1        239.52        245.39        46.00 o
  -1   6   1       3492.36       3832.02       168.20 o
   0   6   1       4715.91       8540.94       357.50 o
   1   6   1       3255.42       3099.37       194.21 o
   2   6   1        248.72        237.17        43.63 o
   3   6   1       2852.25       3300.97       173.07 o
   4   6   1        258.63        131.51       130.35 o
   5   6   1         95.28         68.11        65.98 o
   6   6   1         10.65         -2.46        48.50 o
  -6   7   1         18.99         -2.18        45.95 o
  -5   7   1         37.70         27.87        43.14 o
  -4   7   1        175.84         73.06        94.89 o
  -3   7   1        179.16        186.44        43.72 o
  -2   7   1        239.09        251.79        32.60 o
  -1   7   1        368.40        768.37       167.18 o
   0   7   1         44.94         66.93        26.00 o
   1   7   1        365.30        513.20       140.21 o
   2   7   1        204.69        193.84        27.98 o
   3   7   1        157.51        110.98        42.31 o
   4   7   1        183.86         90.34        93.87 o
   5   7   1         36.87         15.08        38.75 o
   6   7   1         18.35         11.74        48.78 o
  -5   8   1         82.46         20.47        65.44 o
  -4   8   1         50.47          5.38        42.51 o
  -3   8   1       1374.93       1760.49       155.44 o
  -2   8   1         50.16         55.23        22.24 o
  -1   8   1       3207.90       3483.72       182.39 o
   0   8   1       2248.53       2674.43       281.70 o
   1   8   1       3264.01       3338.64       173.36 o
   2   8   1         61.63         57.89        21.92 o
   3   8   1       1405.23       1600.32       583.55 o
   4   8   1         60.78         63.23        49.36 o
   5   8   1         84.72         93.73        59.78 o
   6   8   1          6.00        -14.90        44.65 o
  -5   9   1        102.85         23.95        83.17 o
  -4   9   1         22.69          6.40        47.06 o
  -3   9   1        609.56        711.28        97.79 o
  -2   9   1        810.02        780.75        67.02 o
  -1   9   1       2961.19       3383.34       190.65 o
   0   9   1       2283.30       2149.94       254.46 o
   1   9   1       3016.70       3209.77       264.92 o
   2   9   1        845.99        715.51        62.64 o
   3   9   1        661.31        701.35        66.86 o
   4   9   1         32.78         15.37        34.35 o
   5   9   1        110.36         16.43        82.20 o
  -5  10   1         13.54         19.03       106.43 o
  -4  10   1         91.96         78.54        99.39 o
  -3  10   1        889.31       1470.32       161.47 o
  -2  10   1        302.11        345.44        57.02 o
  -1  10   1       1258.52       1325.70        83.37 o
   0  10   1          8.37          7.71        20.64 o
   1  10   1       1231.25       1266.01       143.73 o
   2  10   1        269.95        288.44        39.56 o
   3  10   1        857.64       1024.91       174.74 o
   4  10   1         89.75        100.53        92.13 o
   5  10   1         11.34        -30.35       103.41 o
  -5  11   1         40.24         44.42       120.07 o
  -4  11   1        170.31        218.93       192.29 o
  -3  11   1        831.71       1194.30       153.16 o
  -2  11   1         54.21         11.81        27.82 o
  -1  11   1       2663.48       2845.59       122.65 o
   0  11   1        144.91        153.96        45.89 o
   1  11   1       2738.54       2930.85       144.64 o
   2  11   1         70.17         50.12        32.40 o
   3  11   1        843.45       1143.80       139.61 o
   4  11   1        172.79        201.72       193.05 o
   5  11   1         40.56         24.83       121.83 o
  -4  12   1        100.35        138.74       104.89 o
  -3  12   1         56.10         25.43        66.00 o
  -2  12   1        236.64        345.27        78.86 o
  -1  12   1        347.07        312.02        45.86 o
   0  12   1         10.15         13.40        75.19 o
   1  12   1        355.47        304.65        43.23 o
   2  12   1        276.58        318.81        74.40 o
   3  12   1         65.92        105.13        67.76 o
   4  12   1        100.94        143.65        99.11 o
  -4  13   1         52.58         80.30        75.68 o
  -3  13   1        266.01        483.67       110.23 o
  -2  13   1         91.56        167.09        66.46 o
  -1  13   1       1271.68       1148.12        99.35 o
   0  13   1          4.46          3.14        75.06 o
   1  13   1       1223.70       1043.63        92.98 o
   2  13   1         78.03        148.94        62.94 o
   3  13   1        262.73        423.94        99.70 o
   4  13   1         50.63         75.88       118.26 o
  -4  14   1         15.10         28.23        65.70 o
  -3  14   1         64.91         83.01        69.00 o
  -2  14   1        139.56        175.58        72.82 o
  -1  14   1        416.48        323.63        59.20 o
   0  14   1         22.56          9.70        76.80 o
   1  14   1        401.50        318.40        57.35 o
   2  14   1        135.59        174.10        66.56 o
   3  14   1         60.24        119.47        74.26 o
   4  14   1         14.11         41.52        64.47 o
  -3  15   1        109.28        221.58        83.31 o
  -2  15   1         30.05         48.04        56.48 o
  -1  15   1        552.56        541.38        67.34 o
   0  15   1         80.21         62.59        69.05 o
   1  15   1        546.60        539.26        76.99 o
   2  15   1         36.15         94.31        55.37 o
   3  15   1        113.48         55.24        67.72 o
  -2  16   1         78.66         67.95        49.39 o
  -1  16   1        178.01        148.72        43.64 o
   0  16   1         58.64         31.90        59.30 o
   1  16   1        194.73        101.50        62.64 o
   2  16   1         68.44        108.75        56.62 o
  -1  17   1         35.80         10.78        53.93 o
   0  17   1         57.38          0.01        46.35 o
   1  17   1         31.16         38.62        74.91 o
   0   0   2       9103.53       9453.12       562.15 o
   1   0   2       5022.09       5261.47       173.29 o
   2   0   2        181.71          5.63        33.64 o
   3   0   2        374.60        -14.90        65.40 o
   4   0   2       2178.85       2307.33       192.17 o
   5   0   2         91.54         65.92        33.55 o
   6   0   2          1.36         -3.11        32.55 o
  -6   1   2         36.06         33.75        35.35 o
  -5   1   2         57.76         77.86        30.93 o
  -4   1   2       1552.16       1594.61       191.43 o
  -3   1   2        616.58         28.87        57.92 o
  -2   1   2        370.84        344.90       180.99 o
  -1   1   2       3161.31       3060.46       118.88 o
   0   1   2      42144.52      40458.26      3353.34 o
   1   1   2       3040.23       2791.82       123.16 o
   2   1   2        374.12        501.49        48.73 o
   4   1   2       1522.06       1259.10       113.11 o
   5   1   2         51.48         56.78        30.97 o
   6   1   2         33.35         37.62        37.56 o
  -6   2   2          7.48         24.04        33.57 o
  -5   2   2         29.28         57.13        29.88 o
  -4   2   2       1750.47       1384.93       369.36 o
  -3   2   2        387.76          4.64        84.47 o
  -2   2   2        251.62        235.55        35.37 o
  -1   2   2       3931.23       3628.65       201.78 o
   0   2   2       8515.17      10185.97       306.84 o
   1   2   2       4218.14       3340.25       112.49 o
   2   2   2        173.73        195.63        31.65 o
   4   2   2       1738.28       1528.73       493.40 o
   5   2   2         32.50         53.61        43.60 o
   6   2   2          7.61         27.98        38.26 o
  -6   3   2         58.81        113.13        68.39 o
  -5   3   2        273.49        306.84       119.14 o
  -4   3   2        752.33        950.28       106.75 o
  -3   3   2         86.51         62.91        19.65 o
  -2   3   2       5209.50       6230.07       562.87 o
  -1   3   2       1312.60       1660.06        71.82 o
   0   3   2       4702.47       5330.58       243.13 o
   1   3   2       1301.71       1481.47        81.49 o
   2   3   2       4967.31       6255.92       397.90 o
   3   3   2         72.42         30.87        22.71 o
   4   3   2        764.82        122.65       117.33 o
   5   3   2        285.20        448.72       221.09 o
   6   3   2         60.10         90.98        42.31 o
  -6   4   2         38.16         96.12        51.43 o
  -5   4   2        161.28        144.68        96.75 o
  -4   4   2         98.63         44.06        22.04 o
  -3   4   2        738.96        834.27        72.61 o
  -2   4   2       2365.82       2643.95       222.76 o
  -1   4   2       1313.11       1417.51       110.72 o
   0   4   2      17432.28      24312.48      1631.07 o
   1   4   2       1175.32        444.90       514.26 o
   2   4   2       2405.54       2775.36       196.33 o
   3   4   2        690.74        474.39       199.60 o
   4   4   2        112.25         47.94        25.16 o
   5   4   2        174.49        203.03        62.61 o
   6   4   2         36.94         66.09        53.93 o
  -6   5   2         38.71        112.74        56.11 o
  -5   5   2        117.37        115.75        67.90 o
  -4   5   2        331.17        197.75        89.68 o
  -3   5   2        337.03        330.77        40.47 o
  -2   5   2       7926.30       7899.19       410.13 o
  -1   5   2       7452.12       9029.08       739.38 o
   0   5   2       4652.18       6592.97       301.05 o
   1   5   2       7468.61       7456.67       471.93 o
   2   5   2       7776.97       7345.83       471.32 o
   3   5   2        317.81        315.70        48.65 o
   4   5   2        329.97        198.21        89.61 o
   5   5   2        104.07        104.11        75.79 o
   6   5   2         30.81         66.51        57.92 o
  -6   6   2         53.01         37.87        47.16 o
  -5   6   2        116.51         92.39        65.84 o
  -4   6   2        152.00         72.07        55.39 o
  -2   6   2        906.44       1008.94        57.95 o
  -1   6   2       1319.25       1329.20        75.92 o
   0   6   2         40.45         51.68        19.00 o
   1   6   2       1360.81       1210.50       106.96 o
   2   6   2       1016.10       1156.43       105.54 o
   3   6   2         60.14         91.22        26.81 o
   4   6   2        155.90         90.57        74.66 o
   5   6   2        105.27         87.72        55.67 o
   6   6   2         59.68         76.81        58.20 o
  -6   7   2         95.05        109.07        53.93 o
  -5   7   2        145.08         66.73        58.23 o
  -4   7   2         44.14         18.70        37.04 o
  -3   7   2        457.38        556.58        70.78 o
  -2   7   2       3920.19       4137.13       198.21 o
  -1   7   2        119.99        186.52        42.63 o
   0   7   2         38.30         22.36        19.39 o
   1   7   2         95.39        137.52        36.04 o
   2   7   2       3882.22       3626.53       179.07 o
   3   7   2        469.95        485.61       247.47 o
   4   7   2         47.61         49.88        57.71 o
   5   7   2        128.07         34.97        49.17 o
   6   7   2         95.44        103.36        59.41 o
  -5   8   2         40.06         -6.73        63.12 o
  -4   8   2        101.43         16.11        47.85 o
  -3   8   2        190.78        236.66        57.69 o
  -2   8   2       1358.59       1347.23        89.81 o
  -1   8   2        629.49        659.38        62.41 o
   0   8   2        775.52       1544.21       219.35 o
   1   8   2        632.87        549.46        48.43 o
   2   8   2       1329.09       1172.76       120.83 o
   3   8   2        200.01        242.90        38.17 o
   4   8   2        109.08         93.79       110.16 o
   5   8   2         45.40         22.01        46.25 o
  -5   9   2         24.71        -15.50        69.16 o
  -4   9   2        169.04         31.61        62.01 o
  -3   9   2        347.66        424.40        80.48 o
  -2   9   2       2414.12       2921.40       394.02 o
  -1   9   2       1274.76       1602.50        88.45 o
   0   9   2       2524.08       2504.66       244.90 o
   1   9   2       1237.93       1425.36       110.59 o
   2   9   2       2430.73       2518.31       143.87 o
   3   9   2        334.94        299.28        48.76 o
   4   9   2        150.34        157.38       145.99 o
   5   9   2         24.48         16.29        86.51 o
  -5  10   2         18.07         -9.05        94.36 o
  -4  10   2        193.23         29.98        79.60 o
  -3  10   2        310.55        344.11        82.57 o
  -2  10   2        213.41        233.78        41.19 o
  -1  10   2        473.97        423.19        44.24 o
   0  10   2       3212.15       3796.76       700.74 o
   1  10   2        521.63        431.13        43.25 o
   2  10   2        232.21        218.92        36.59 o
   3  10   2        297.47        271.13        64.26 o
   4  10   2        198.26        389.36       297.95 o
   5  10   2         16.76        -30.35       111.34 o
  -5  11   2         16.66        -20.56       116.96 o
  -4  11   2        258.81        326.11       332.13 o
  -3  11   2        358.87        511.42       105.31 o
  -2  11   2        182.81        186.10        85.33 o
  -1  11   2        126.06        147.70        36.55 o
   0  11   2        426.13        375.51        49.11 o
   1  11   2        117.63        139.00        32.64 o
   2  11   2        208.75        219.95        38.89 o
   3  11   2        318.28        306.47        76.63 o
   4  11   2        262.97        393.71       293.61 o
   5  11   2         14.77         50.36       120.72 o
  -4  12   2        161.26        248.87       266.02 o
  -3  12   2        241.88        513.24       112.74 o
  -2  12   2        451.78        586.61       102.34 o
  -1  12   2        125.46         91.73        33.88 o
   0  12   2       1436.55       1424.79       108.71 o
   1  12   2        115.76         96.70        32.06 o
   2  12   2        457.19        479.26        82.85 o
   3  12   2        242.30        389.78        88.83 o
   4  12   2        176.89        400.23       339.46 o
  -4  13   2         52.23        113.99        81.48 o
  -3  13   2        139.59        256.52        92.55 o
  -2  13   2        129.22         99.83        63.91 o
  -1  13   2        138.44         90.19        43.68 o
   0  13   2        609.30        478.56       113.42 o
   1  13   2        149.58        136.73        44.98 o
   2  13   2        117.34        106.15        55.74 o
   3  13   2        138.30        285.12        85.91 o
   4  13   2         53.25        128.26       110.21 o
  -4  14   2         50.13        104.97       106.91 o
  -3  14   2         28.63         21.55        63.29 o
  -2  14   2        255.46        296.16        82.38 o
  -1  14   2         49.24         13.89        39.68 o
   0  14   2        856.77        711.94       128.24 o
   1  14   2         49.78         35.26        40.28 o
   2  14   2        261.02        266.60        72.03 o
   3  14   2         25.60         52.73        66.74 o
   4  14   2         50.92        116.28        95.66 o
  -3  15   2         53.19         56.70        64.24 o
  -2  15   2        208.12        216.80        73.94 o
  -1  15   2         19.24         31.95        38.74 o
   0  15   2        293.44        194.98        82.89 o
   1  15   2         18.88          3.85        66.49 o
   2  15   2        232.35        220.83        68.23 o
   3  15   2         49.69         58.64        45.13 o
  -2  16   2         69.32         32.97        60.20 o
  -1  16   2         29.02          0.27        33.92 o
   0  16   2         67.69         45.35        60.56 o
   1  16   2         33.19         31.13        58.24 o
   2  16   2         67.33         77.51        51.66 o
  -1  17   2         24.69         13.90        49.58 o
   0  17   2         66.64         52.63        72.17 o
   1  17   2         27.89          7.66        68.00 o
   1   0   3      38178.17      42670.02      1246.35 o
   2   0   3         12.13         -7.86        15.75 o
   3   0   3        340.20         52.82        74.40 o
   4   0   3         77.51        183.24        30.28 o
   5   0   3        340.50        430.29        43.11 o
   6   0   3          0.24         17.24        35.69 o
  -6   1   3         63.73         96.42        41.33 o
  -5   1   3         97.44        195.44        44.26 o
  -4   1   3         70.71        141.36        35.40 o
  -3   1   3        132.67         -5.97        39.44 o
  -2   1   3       3501.72       3901.25       254.48 o
  -1   1   3      33520.88      31415.59      1074.53 o
   0   1   3      12961.89      12723.94       756.81 o
   1   1   3      34372.52      36163.87      1517.27 o
   2   1   3       3118.90       4193.88       270.59 o
   3   1   3         71.89          4.13        61.96 o
   4   1   3         70.06        140.01        27.80 o
   5   1   3         87.03        172.17        39.61 o
   6   1   3         67.76         88.68        42.73 o
  -6   2   3         22.38         36.27        33.57 o
  -5   2   3        442.19        689.29        83.17 o
  -4   2   3        319.14        307.11        79.57 o
  -3   2   3       3963.79       4118.83       278.57 o
  -2   2   3       1116.32        927.36       543.01 o
  -1   2   3       8588.29       8844.00       537.74 o
   0   2   3       3044.22       3524.34       148.04 o
   1   2   3       7655.93       7292.74       446.54 o
   2   2   3       1106.60       1286.71       100.99 o
   3   2   3       3963.84         38.52        81.22 o
   4   2   3        352.56         70.78        51.54 o
   5   2   3        452.00        693.78        94.31 o
   6   2   3         24.27         22.85        36.79 o
  -6   3   3         51.99         53.47        38.46 o
  -5   3   3        189.66        165.31        45.93 o
  -4   3   3        496.32        664.32        78.35 o
  -3   3   3        508.41        601.69        54.85 o
  -2   3   3       3702.17       4738.14       621.59 o
  -1   3   3       3253.16       3559.81       137.18 o
   0   3   3          1.53          1.13        13.86 o
   1   3   3       3124.90       3230.91       156.05 o
   2   3   3       3792.89       4801.10       312.92 o
   3   3   3        503.33         48.94        48.25 o
   4   3   3        512.57        695.72        81.23 o
   5   3   3        194.87        192.87        92.99 o
   6   3   3         51.96         30.66        39.73 o
  -6   4   3         28.27         59.32        45.53 o
  -5   4   3         31.84        115.97        52.27 o
  -4   4   3        379.72        530.58        58.28 o
  -3   4   3       1145.50       1098.74        59.93 o
  -2   4   3        716.36        906.68        82.78 o
  -1   4   3       6973.33       7432.04       340.72 o
   0   4   3      29397.04      35278.18      1248.95 o
   1   4   3       6814.12       6346.14       424.17 o
   2   4   3        765.50        979.96        87.95 o
   3   4   3       1240.46       1098.61       269.15 o
   4   4   3        402.54         64.77        47.03 o
   5   4   3         31.97         92.65        56.11 o
   6   4   3         29.23         10.40        47.16 o
  -6   5   3         46.13         76.40        47.53 o
  -5   5   3        108.73         90.33        75.82 o
  -4   5   3         20.41         31.53        27.45 o
  -3   5   3       1583.48       1429.78        87.73 o
  -2   5   3         57.75         51.39        19.78 o
  -1   5   3       1103.82        934.64        55.70 o
   0   5   3        283.20        439.49        32.56 o
   1   5   3       1253.74        897.77        64.20 o
   2   5   3         40.33         18.29        23.39 o
   3   5   3       1445.57       1561.85        96.55 o
   4   5   3         18.83         26.10        23.80 o
   5   5   3         97.83        171.87        72.82 o
   6   5   3         45.47         83.59        58.71 o
  -6   6   3          6.16         16.99        42.05 o
  -5   6   3        192.15        203.10        93.92 o
  -4   6   3        633.10        562.90       388.82 o
  -2   6   3        142.86        191.85        30.82 o
  -1   6   3       7026.64       8677.88       331.03 o
   0   6   3      14337.31      17347.60       568.69 o
   1   6   3       7195.07       6889.50       371.77 o
   2   6   3        141.80        159.10        38.11 o
   3   6   3       1081.08       1037.27        89.07 o
   4   6   3        663.56        575.83       422.36 o
   5   6   3        192.30        188.74       180.62 o
   6   6   3          7.18         36.16        53.10 o
  -6   7   3         24.03          9.98        40.05 o
  -5   7   3         87.38         80.01        44.58 o
  -4   7   3         76.80          4.69        40.75 o
  -2   7   3        161.12        179.13        25.46 o
  -1   7   3       5266.35       6608.74       288.11 o
   0   7   3        587.86        856.53        58.34 o
   1   7   3       5536.58       6194.52       820.42 o
   2   7   3        179.58        180.18        27.06 o
   3   7   3       1612.71       2072.11       161.70 o
   4   7   3         79.92         53.89        26.33 o
   5   7   3         85.51         62.64        75.12 o
   6   7   3         23.36         35.00        50.13 o
  -5   8   3         96.71         13.23        57.46 o
  -4   8   3        220.31         26.73        57.88 o
  -3   8   3        748.07        927.38       107.72 o
  -2   8   3        254.62        221.74        39.82 o
  -1   8   3       2677.41       2837.96       130.18 o
   0   8   3         22.02         14.67        22.58 o
   1   8   3       2650.10       2212.13       123.39 o
   2   8   3        271.15        214.37        31.62 o
   3   8   3        723.66        878.70        70.33 o
   4   8   3        233.39        372.04        56.21 o
   5   8   3         93.57         39.48        49.16 o
  -5   9   3         28.76         -7.52        65.21 o
  -4   9   3          1.53          6.22        47.71 o
  -3   9   3       1087.65       1458.30       154.60 o
  -2   9   3       1146.88       1292.05       151.93 o
  -1   9   3       1950.57       2472.16       156.86 o
   0   9   3         74.62         64.11        22.70 o
   1   9   3       1962.95       2244.41       227.90 o
   2   9   3       1124.61       1061.07        72.86 o
   3   9   3       1052.70       1174.20       109.02 o
   4   9   3          2.53          7.73        35.56 o
   5   9   3         33.54         -7.94        80.99 o
  -5  10   3         79.00         17.17        82.38 o
  -4  10   3        163.55         21.91        68.37 o
  -3  10   3        339.02        454.80        96.45 o
  -2  10   3        254.13        238.37        89.67 o
  -1  10   3        930.93       1144.72        80.58 o
   0  10   3       1043.05       1059.76       106.12 o
   1  10   3        893.58       1035.04        78.67 o
   2  10   3        266.84        216.42        35.45 o
   3  10   3        388.18        369.95        47.78 o
   4  10   3        160.64        127.75       120.35 o
   5  10   3         85.81         29.47       106.29 o
  -5  11   3         17.76          9.47       100.81 o
  -4  11   3        186.40         24.97        74.17 o
  -3  11   3        355.90        618.31       118.21 o
  -2  11   3        228.75        269.49        67.95 o
  -1  11   3       1205.07       1170.24        86.90 o
   0  11   3        136.85        177.06        37.92 o
   1  11   3       1326.32       1312.63        90.26 o
   2  11   3        221.30        184.17        37.64 o
   3  11   3        355.72        381.38        81.32 o
   4  11   3        185.97        184.59       187.90 o
   5  11   3         18.54         12.21       114.32 o
  -4  12   3         24.67         29.70        64.03 o
  -3  12   3        413.53        866.95       143.93 o
  -2  12   3         76.99         83.78        60.34 o
  -1  12   3        303.50        319.73        47.57 o
   0  12   3         37.83         54.52        41.28 o
   1  12   3        261.18        240.84        40.13 o
   2  12   3         78.08         95.01        49.57 o
   3  12   3        416.82        646.44       106.61 o
   4  12   3         23.28         60.73        69.97 o
  -4  13   3         22.22          2.91        58.16 o
  -3  13   3        135.16        221.94       155.00 o
  -2  13   3        361.03        402.86        96.82 o
  -1  13   3         95.88         93.26        45.73 o
   0  13   3        409.92        409.76        62.37 o
   1  13   3         85.31         85.33        41.21 o
   2  13   3        356.96        457.26        85.40 o
   3  13   3        132.84        214.47        76.58 o
   4  13   3         20.86         26.58        67.55 o
  -3  14   3         48.98         66.51        75.84 o
  -2  14   3          7.29         14.11        61.27 o
  -1  14   3        929.20        764.22        82.87 o
   0  14   3         22.87         22.80        72.68 o
   1  14   3        963.88        669.43       123.09 o
   2  14   3          6.34         -4.50        44.00 o
   3  14   3         46.87         53.00        62.80 o
  -3  15   3         93.24        141.74        71.24 o
  -2  15   3         33.81         77.88        63.26 o
  -1  15   3        196.67        117.40        46.31 o
   0  15   3          3.04         13.37        65.18 o
   1  15   3        216.56        186.06        80.41 o
   2  15   3         27.31         42.05        49.06 o
   3  15   3         84.26         89.65        64.05 o
  -2  16   3         34.83         14.45        46.24 o
  -1  16   3         92.37         78.72        38.30 o
   0  16   3         84.16         24.73        59.73 o
   1  16   3         96.02         75.24        64.44 o
   2  16   3         36.51         66.32        48.78 o
  -1  17   3         74.37         39.17        59.73 o
   0  17   3         12.51         -7.38        62.84 o
   1  17   3         69.41         -3.81        67.16 o
   0   0   4         94.37         95.18        47.88 o
   1   0   4       5029.71       5630.69       256.33 o
   2   0   4         10.40         -2.58        13.06 o
   4   0   4         80.37        111.97        27.42 o
   5   0   4         31.27         61.29        30.25 o
   6   0   4          2.92         17.75        32.97 o
  -6   1   4          8.07         26.62        33.74 o
  -5   1   4          8.58          5.91        24.97 o
  -4   1   4       2599.16       3121.05       499.75 o
  -3   1   4        186.80        441.34        56.02 o
  -2   1   4       1665.56       1890.08       137.34 o
  -1   1   4       5649.83       4286.47       267.80 o
   0   1   4       6330.40       5790.80       248.99 o
   1   1   4       5339.54       4653.60       152.99 o
   2   1   4       1660.76       2284.68       160.03 o
   3   1   4        187.68          8.31        69.16 o
   4   1   4       2634.05       3031.17       524.51 o
   5   1   4          6.07         17.09        30.10 o
   6   1   4          7.39          8.78        37.40 o
  -6   2   4         69.25         90.36        38.82 o
  -5   2   4        194.98        246.11        56.53 o
  -4   2   4        115.77        105.82        32.81 o
  -3   2   4        336.48        329.90       233.09 o
  -2   2   4       1032.17       1361.65       186.53 o
  -1   2   4       9395.82       7875.68       487.06 o
   0   2   4       5277.61       5040.15       243.88 o
   1   2   4       8836.21       9174.85       394.08 o
   2   2   4        909.54       1263.78       100.81 o
   3   2   4        351.46         19.54        83.45 o
   4   2   4        136.21         93.64        57.86 o
   5   2   4        195.59        329.42       147.25 o
   6   2   4         71.82         91.34        42.51 o
  -6   3   4         18.06         34.79        33.46 o
  -5   3   4        384.19        368.78        50.55 o
  -4   3   4        384.49        337.18        78.71 o
  -3   3   4        604.79        761.93        61.59 o
  -2   3   4        418.64        395.69        40.36 o
  -1   3   4       3550.38       3371.03       160.46 o
   0   3   4       6517.19       6664.95       293.55 o
   1   3   4       3908.90       3678.93       254.23 o
   2   3   4        380.58        372.33        48.18 o
   3   3   4        598.41        555.68       372.95 o
   4   3   4        420.30        491.23       113.99 o
   5   3   4        390.87        362.94        75.37 o
   6   3   4         19.25         18.55        39.73 o
  -6   4   4         54.75        130.93        52.45 o
  -5   4   4         11.80          5.80        38.64 o
  -4   4   4        245.20        189.47        79.53 o
  -3   4   4       1601.03       1753.80        93.07 o
  -2   4   4       9428.05      10739.01       536.53 o
  -1   4   4       2889.48       3439.50       354.11 o
   0   4   4        515.48        563.51        40.87 o
   1   4   4       2967.07       3231.23       243.20 o
   2   4   4       9293.04      10979.60       683.76 o
   3   4   4       1558.25       1652.42       536.82 o
   4   4   4        243.22         59.47        70.73 o
   5   4   4         11.30         27.83        48.68 o
   6   4   4         54.21         76.44        58.48 o
  -6   5   4          9.73         18.24        38.89 o
  -5   5   4        145.40        159.36       111.30 o
  -4   5   4         72.60         59.77        25.40 o
  -3   5   4       1048.58       1017.37        58.60 o
  -2   5   4        495.24        547.37        46.51 o
  -1   5   4       2143.39       1887.82        81.90 o
   0   5   4       1083.67       1353.09       238.33 o
   1   5   4       2167.27       1700.18       100.88 o
   2   5   4        553.66        641.15        70.50 o
   3   5   4       1073.96       1320.70       125.90 o
   4   5   4         65.42         41.89        27.73 o
   5   5   4        143.18        415.49        97.37 o
   6   5   4          8.50         32.07        54.95 o
  -6   6   4        117.39        223.43        61.36 o
  -5   6   4         61.18         47.59        37.32 o
  -4   6   4          0.12         20.73        29.55 o
  -2   6   4       3502.92       3643.28       264.55 o
  -1   6   4       1598.85       1549.14       141.93 o
   0   6   4       4961.99       5890.91       315.61 o
   1   6   4       1569.43       1238.18        80.90 o
   2   6   4       3525.95       3463.39       247.61 o
   3   6   4         87.24        129.31        29.15 o
   4   6   4          0.87          0.19        21.88 o
   5   6   4         61.12         88.60        67.81 o
   6   6   4        113.35         95.19        63.31 o
  -6   7   4         14.08         17.03        39.50 o
  -5   7   4        140.20        171.85        84.73 o
  -4   7   4         18.69         -4.73        39.82 o
  -2   7   4       1848.55       1786.76        88.48 o
  -1   7   4       2136.22       2652.27       123.59 o
   0   7   4        156.79        242.43        31.75 o
   1   7   4       1966.33       2039.19       222.92 o
   2   7   4       1772.72       1493.23        93.55 o
   3   7   4        156.14        154.57        27.82 o
   4   7   4         14.65         39.17        25.75 o
   5   7   4        125.80        128.42       113.27 o
   6   7   4         11.78         25.71        53.14 o
  -5   8   4         25.89         -6.50        59.50 o
  -4   8   4         91.25          5.34        52.21 o
  -3   8   4        310.04        423.29        73.61 o
  -2   8   4       4678.44       4965.45       264.42 o
  -1   8   4        281.07        257.15        30.31 o
   0   8   4        825.70        815.84        68.17 o
   1   8   4        325.62        279.29        36.65 o
   2   8   4       4770.59       4516.49       205.29 o
   3   8   4        325.72        364.27        59.45 o
   4   8   4        104.04         88.78        43.90 o
   5   8   4         24.85         16.28        45.49 o
  -5   9   4         31.26         21.81        81.50 o
  -4   9   4        181.04         12.30        53.28 o
  -3   9   4         45.02         55.79        53.00 o
  -2   9   4        371.12        479.01        84.89 o
  -1   9   4       2224.96       2787.64       172.58 o
   0   9   4        143.47        241.95        29.77 o
   1   9   4       2175.01       2189.36       113.93 o
   2   9   4        397.53        413.48        44.31 o
   3   9   4         36.79         15.89        24.91 o
   4   9   4        201.63        285.06       189.74 o
   5   9   4         27.21        -15.08        70.73 o
  -5  10   4          1.05         16.34        83.40 o
  -4  10   4         22.17        -14.20        68.04 o
  -3  10   4        279.75        555.47       106.98 o
  -2  10   4       1197.69       1454.27       274.30 o
  -1  10   4        794.49        951.08        92.61 o
   0  10   4        633.13        545.76        93.71 o
   1  10   4        734.49        764.49        62.21 o
   2  10   4       1196.36       1143.20        86.80 o
   3  10   4        235.93        257.45        42.50 o
   4  10   4         20.89         19.80        41.97 o
   5  10   4          0.60         -9.24        86.61 o
  -5  11   4         16.61         26.41        89.90 o
  -4  11   4        275.75         95.66        90.92 o
  -3  11   4         33.83        105.31        78.39 o
  -2  11   4        598.62        585.13       149.59 o
  -1  11   4        105.48         89.99        34.88 o
   0  11   4       3653.74       3989.22       425.40 o
   1  11   4        127.46        103.62        30.85 o
   2  11   4        590.43        537.84        57.00 o
   3  11   4         33.14         78.25        53.14 o
   4  11   4        291.26        479.96       347.98 o
   5  11   4         13.88        -11.28       102.99 o
  -4  12   4         12.20         16.85        80.67 o
  -3  12   4        674.03        992.16       737.85 o
  -2  12   4         85.78         70.69        65.26 o
  -1  12   4       1243.40       1399.87       111.44 o
   0  12   4        414.91        448.33        69.37 o
   1  12   4       1283.08       1414.81        97.05 o
   2  12   4         88.64         80.16        46.23 o
   3  12   4        660.52       1145.66       136.96 o
   4  12   4         17.38         10.33        60.81 o
  -4  13   4        151.28         16.11        73.52 o
  -3  13   4          5.12         21.71        64.95 o
  -2  13   4         49.20         30.17        60.80 o
  -1  13   4        182.55        205.45        53.47 o
   0  13   4       1555.20       1476.18       114.49 o
   1  13   4        160.58        113.53        77.41 o
   2  13   4         41.26         23.62        49.48 o
   3  13   4          4.24          5.06        51.80 o
   4  13   4        149.87        233.80       258.22 o
  -3  14   4        107.91        212.85        87.49 o
  -2  14   4         71.15         92.22        70.18 o
  -1  14   4         38.05         24.53        42.48 o
   0  14   4          0.51        -15.79        38.29 o
   1  14   4         44.04         31.32        67.43 o
   2  14   4         67.77         60.85        51.15 o
   3  14   4        102.37        155.90        69.94 o
  -3  15   4         10.77        -20.70        65.16 o
  -2  15   4         33.84          4.61        51.32 o
  -1  15   4        559.23        483.92       105.93 o
   0  15   4        266.32        188.00        82.12 o
   1  15   4        575.86        334.72        92.20 o
   2  15   4         39.32         26.46        48.41 o
   3  15   4          9.20          9.28        55.79 o
  -2  16   4        179.31        306.00        76.12 o
  -1  16   4         69.57         36.74        37.85 o
   0  16   4          5.22         -3.18        60.89 o
   1  16   4         66.52          4.83        79.27 o
   2  16   4        174.01        192.34        59.41 o
  -1  17   4         47.06         18.57        31.82 o
   0  17   4         49.73         18.10        64.51 o
   1  17   4         53.22        -11.23        65.91 o
   1   0   5       3110.89       3808.78       143.79 o
   2   0   5        391.69        523.92       170.21 o
   3   0   5        265.42         -7.38        58.02 o
   4   0   5         31.72         -3.92        29.34 o
   5   0   5        371.50        565.59        59.16 o
   6   0   5          0.28         12.48        31.78 o
  -6   1   5         25.55         38.54        33.23 o
  -5   1   5        111.93        189.11        37.67 o
  -4   1   5        165.68        220.67        41.57 o
  -3   1   5        105.06         -6.54        46.97 o
  -2   1   5       7084.47       7589.27       476.62 o
  -1   1   5      23927.56      20235.14      1211.43 o
   0   1   5       1340.33       1361.41        66.84 o
   1   1   5      24115.17      24585.71       437.92 o
   2   1   5       6958.21       8448.93       526.83 o
   3   1   5        106.94          8.45        60.34 o
   4   1   5        158.43        159.99        39.29 o
   5   1   5        110.53        178.91        31.77 o
   6   1   5         23.38         29.88        51.73 o
  -6   2   5         50.01         92.01        38.19 o
  -5   2   5        336.22        438.77        51.19 o
  -4   2   5        135.17        137.73        48.66 o
  -3   2   5       1810.98       2261.93       312.80 o
  -2   2   5        879.48       1233.08       117.61 o
  -1   2   5      10076.51       7406.74      3959.54 o
   0   2   5       9290.10       9345.61       342.08 o
   1   2   5      10171.78       9692.03       413.61 o
   2   2   5       1102.09       1337.40       750.10 o
   4   2   5        158.30        208.46        48.76 o
   5   2   5        324.62        481.20       147.11 o
   6   2   5         54.14         85.17        45.65 o
  -6   3   5        105.11        134.31        49.73 o
  -5   3   5        141.18        167.92        37.20 o
  -4   3   5        275.50        206.94        54.00 o
  -3   3   5       2630.00       3015.71       140.42 o
  -2   3   5       3664.18       5037.95       233.27 o
   0   3   5       3137.20       4404.95       273.26 o
   1   3   5       3465.38          1.90        15.08 o
   2   3   5       3699.29       5146.83       336.54 o
   3   3   5       2408.66       3347.25       110.18 o
   4   3   5        279.91        102.32        46.57 o
   5   3   5        149.07        211.95        64.21 o
   6   3   5        102.55         88.00        45.74 o
  -6   4   5         23.93         43.02        41.45 o
  -5   4   5         93.56        181.85        55.47 o
  -4   4   5         71.12         41.61        22.67 o
  -3   4   5        179.66        154.31        25.78 o
  -2   4   5        192.86        176.68        25.72 o
  -1   4   5       1192.33       1490.24        72.14 o
   0   4   5       1272.70       1557.39       314.29 o
   1   4   5       1035.49       1245.82       129.31 o
   2   4   5        211.89        195.35        37.36 o
   3   4   5        228.38        156.06        69.97 o
   4   4   5         91.65         75.17        66.25 o
   5   4   5         93.17        135.34        67.02 o
   6   4   5         28.88         13.00        39.98 o
  -6   5   5          6.41         21.21        39.27 o
  -5   5   5        104.97         88.80        72.87 o
  -4   5   5        259.01        159.46        54.76 o
  -3   5   5       1877.59       1777.26        99.16 o
  -2   5   5        670.20        728.31        55.92 o
  -1   5   5       5817.86       7071.69       268.67 o
   0   5   5      18038.51      22918.99      3050.70 o
   1   5   5       5879.14       6493.30       307.07 o
   2   5   5        652.05        698.01        75.84 o
   3   5   5       1889.72       1990.40       565.87 o
   4   5   5        276.45        275.80       105.77 o
   5   5   5        101.63        183.38        79.04 o
   6   5   5          5.31          8.08        52.63 o
  -6   6   5         53.82        149.96        53.93 o
  -5   6   5         14.77         24.12        32.95 o
  -4   6   5        356.88        300.71       179.99 o
  -3   6   5        210.04        200.69        33.13 o
  -2   6   5       1965.38       1980.66       116.17 o
  -1   6   5       1712.75       2254.69       117.59 o
   0   6   5       1963.76       2974.76       243.85 o
   1   6   5       1669.77       1844.67       127.51 o
   2   6   5       1996.23       1900.29       156.09 o
   3   6   5        209.90        244.60        30.99 o
   4   6   5        344.28        552.87        58.04 o
   5   6   5         17.20         -7.29        62.43 o
   6   6   5         52.03         86.24        62.05 o
  -6   7   5          7.13         12.44        38.85 o
  -5   7   5        266.14        250.51       127.96 o
  -4   7   5        483.58         75.98        60.01 o
  -2   7   5         58.41         65.05        25.41 o
  -1   7   5       3216.76       3841.79       196.50 o
   0   7   5       1324.55       1430.83       103.66 o
   1   7   5       3299.04       3442.05       293.47 o
   2   7   5         51.14         29.27        17.88 o
   3   7   5       1724.18       1683.99        90.40 o
   4   7   5        494.67        686.22        65.88 o
   5   7   5        272.33        193.22       171.01 o
   6   7   5          6.41        -15.27        52.77 o
  -5   8   5         72.88         19.17        65.40 o
  -4   8   5        211.15         84.89        63.45 o
  -2   8   5        136.51        139.34        26.96 o
  -1   8   5        601.47        645.69        46.31 o
   0   8   5          2.55          0.23        17.87 o
   1   8   5        588.51        570.60        54.27 o
   2   8   5        112.59         91.71        25.32 o
   3   8   5        371.79        452.80        50.35 o
   4   8   5        217.19         94.66        86.75 o
   5   8   5         73.61         55.00        47.19 o
  -5   9   5         34.63         -7.05        62.84 o
  -4   9   5        247.14          6.03        56.72 o
  -3   9   5        761.38       1039.79       132.28 o
  -2   9   5        409.16        421.75        86.89 o
  -1   9   5       1789.28       2308.59       116.48 o
   0   9   5       1941.87       2530.07       263.52 o
   1   9   5       1830.99       1988.19       154.57 o
   2   9   5        412.11        352.42        41.60 o
   3   9   5        724.54        669.89        70.63 o
   4   9   5        261.53        331.13       249.75 o
   5   9   5         34.41         -5.89        48.23 o
  -5  10   5        110.26         38.85        81.08 o
  -4  10   5         36.23        -20.70        61.50 o
  -3  10   5        844.43       1551.68       176.88 o
  -2  10   5       1557.15       2043.49       466.59 o
  -1  10   5       1410.64       1526.74       123.69 o
   0  10   5        332.38        308.73        54.91 o
   1  10   5       1494.34       1587.01       121.79 o
   2  10   5       1574.74       1548.88       105.88 o
   3  10   5        835.50        898.62        88.82 o
   4  10   5         30.92         53.75        44.14 o
   5  10   5        112.92         42.10        91.16 o
  -5  11   5          9.46        -16.38        80.43 o
  -4  11   5        119.10          7.66        69.94 o
  -3  11   5         52.96         57.33        63.06 o
  -2  11   5        149.70        200.53        91.11 o
  -1  11   5        240.41        193.77        42.72 o
   0  11   5        223.43        291.43        57.28 o
   1  11   5        261.33        277.10        40.16 o
   2  11   5        115.51        123.81        32.05 o
   3  11   5         65.43         64.61        47.99 o
   4  11   5        109.52         99.27       101.60 o
  -4  12   5          6.74         -7.98        76.35 o
  -3  12   5        289.33        375.31       281.49 o
  -2  12   5        596.04       1003.54       142.77 o
  -1  12   5        680.02        763.61       104.97 o
   0  12   5         77.24         61.37        44.35 o
   1  12   5        708.40        771.48        84.36 o
   2  12   5        622.79        679.72        94.45 o
   3  12   5        270.59        372.56        79.37 o
   4  12   5          6.17         -7.44        53.91 o
  -4  13   5         20.39         22.56        73.80 o
  -3  13   5         43.08         89.62        82.62 o
  -2  13   5        499.06        771.01       129.03 o
  -1  13   5         79.91         38.24        43.95 o
   0  13   5         64.93         79.08        46.41 o
   1  13   5         69.65        101.24        79.38 o
   2  13   5        512.86        588.70        91.34 o
   3  13   5         38.56         89.02        60.06 o
   4  13   5         22.48         75.28        86.61 o
  -3  14   5        117.54        210.40       162.03 o
  -2  14   5        123.27        157.85        78.25 o
  -1  14   5        322.05        245.28        58.22 o
   0  14   5         96.65        107.90        46.02 o
   1  14   5        361.82        272.73        87.46 o
   2  14   5        116.06        164.95        59.27 o
   3  14   5        112.70        208.53        72.22 o
  -3  15   5         28.91         33.30        60.14 o
  -2  15   5        159.59        137.08        81.32 o
  -1  15   5        131.47        109.79        45.64 o
   0  15   5         91.73         59.20        38.47 o
   1  15   5        140.02         96.52        74.06 o
   2  15   5        152.92        174.23        61.73 o
   3  15   5         33.45         24.27        53.42 o
  -2  16   5          3.25          9.92        44.96 o
  -1  16   5         54.16         65.65        40.47 o
   0  16   5        122.35         23.07        76.02 o
   1  16   5         51.98         33.37        82.10 o
  -1  17   5        155.55         81.47        39.82 o
   0  17   5         71.83         49.48        65.07 o
   1  17   5        151.65         55.19        67.35 o
   0   0   6        225.68        326.01       155.92 o
   1   0   6       6411.19       6880.71       253.08 o
   2   0   6          3.85          9.17        15.39 o
   4   0   6        142.81        114.00       103.97 o
   5   0   6         37.99          7.36        24.73 o
   6   0   6         39.14         45.59        36.07 o
  -6   1   6         11.66          6.25        29.73 o
  -5   1   6        307.30        338.24        57.10 o
  -4   1   6       1821.43       1884.53       167.25 o
  -3   1   6       1985.20       2195.15       206.63 o
  -2   1   6        283.89        263.66        28.86 o
  -1   1   6       6660.08       5824.95       301.10 o
   0   1   6      16724.23      14332.77       609.54 o
   1   1   6       6147.46       5542.25       241.76 o
   2   1   6        303.71        268.78        41.08 o
   4   1   6       1776.16       1885.06       297.30 o
   5   1   6        307.61        368.50        41.78 o
   6   1   6         10.86         14.48        32.99 o
  -6   2   6         47.00         58.66        33.75 o
  -5   2   6         44.13         84.67        31.58 o
  -4   2   6        150.09        148.62        31.06 o
  -3   2   6       1483.23       1729.25       258.75 o
  -2   2   6       4240.73       5156.73       391.77 o
  -1   2   6       5482.26       5849.85       371.86 o
   0   2   6      15667.93      15033.73       675.73 o
   1   2   6       5461.59       6280.22       273.61 o
   2   2   6       4182.24       4885.20       319.69 o
   3   2   6       1485.40       1925.63       174.84 o
   4   2   6        151.84        171.07        59.43 o
   5   2   6         44.98        135.48        60.75 o
   6   2   6         47.93         52.24        43.80 o
  -6   3   6         44.14         52.88        36.78 o
  -5   3   6        127.56        156.37        37.05 o
  -4   3   6        705.65        591.68       100.90 o
  -3   3   6       1570.55       1281.18       111.01 o
  -2   3   6         58.82         52.08        18.03 o
   0   3   6      13338.78      14485.25       677.12 o
   2   3   6         76.48         48.64        24.92 o
   3   3   6       1657.98       2421.49       120.74 o
   4   3   6        755.90        799.21       521.47 o
   5   3   6        121.78        230.39        73.56 o
   6   3   6         45.56         51.38        42.96 o
  -6   4   6         81.44        146.29        50.59 o
  -5   4   6        209.06        277.67        58.41 o
  -4   4   6         43.02         20.16        22.65 o
  -3   4   6       1334.88       1420.73        73.22 o
  -2   4   6       1620.72       1966.70       107.88 o
  -1   4   6       2791.49       3296.81       196.33 o
   0   4   6       3706.54       3514.94       166.54 o
   1   4   6       2754.87       3103.77       159.79 o
   2   4   6       1546.98       1949.39       151.17 o
   3   4   6       1341.87       1668.92       479.43 o
   4   4   6         42.71         13.35        26.66 o
   5   4   6        210.04        382.12        92.55 o
   6   4   6         84.41        119.45        49.95 o
  -6   5   6          8.62         -5.52        35.83 o
  -5   5   6        173.66        143.62        83.17 o
  -4   5   6        320.14        388.20        51.78 o
  -3   5   6        270.70        276.58        38.51 o
  -2   5   6        523.30        787.47        51.03 o
  -1   5   6       6453.60       7493.20       285.80 o
   0   5   6        197.03        213.33        30.06 o
   1   5   6       6345.49       6680.83       411.20 o
   2   5   6        448.77        626.44        72.68 o
   3   5   6        292.48        277.18       131.31 o
   4   5   6        342.31        392.19       151.25 o
   5   5   6        165.32        302.61        93.89 o
   6   5   6          7.70         33.05        56.07 o
  -6   6   6         63.61         87.21        47.16 o
  -5   6   6         27.63         36.41        35.96 o
  -4   6   6         39.43          6.18        27.11 o
  -3   6   6        253.87        292.25        39.40 o
  -2   6   6       3667.09       4723.79       233.21 o
  -1   6   6       5308.03       6282.60       256.51 o
   0   6   6          5.32          7.29        19.96 o
   1   6   6       4955.35       4787.73       367.85 o
   2   6   6       3749.85       4322.13       366.89 o
   3   6   6        327.39        435.66        40.11 o
   4   6   6         44.54         21.97        22.66 o
   5   6   6         21.72         67.25        70.97 o
   6   6   6         60.11         60.15        61.82 o
  -5   7   6        230.71         47.06        70.13 o
  -4   7   6         22.32         14.34        48.92 o
  -3   7   6         91.50         71.10        45.67 o
  -2   7   6       1372.41       1641.83       121.23 o
  -1   7   6        815.50        951.07        62.98 o
   0   7   6        156.97        187.83        26.65 o
   1   7   6        925.74        894.70        76.17 o
   2   7   6       1343.51       1287.12        81.00 o
   3   7   6         94.46        115.51        26.32 o
   4   7   6         30.35         15.37        23.76 o
   5   7   6        242.28        298.44       101.13 o
   6   7   6         30.67         45.21        52.45 o
  -5   8   6         16.65         50.36        66.93 o
  -4   8   6         83.92         31.75        58.29 o
  -3   8   6        994.60         29.66        74.59 o
  -2   8   6       2399.51       2595.65       319.55 o
  -1   8   6       2171.70       2233.99       130.88 o
   0   8   6         77.12         53.36        20.95 o
   1   8   6       2091.12       1889.47       102.26 o
   2   8   6       2496.94       1955.89       108.47 o
   3   8   6       1018.69       1092.83        81.88 o
   4   8   6         89.31         97.69        39.84 o
   5   8   6         15.52         42.14        78.76 o
  -5   9   6         58.37          6.87        56.07 o
  -4   9   6        347.06         59.73        65.86 o
  -3   9   6        164.69         29.43        83.31 o
  -2   9   6        555.39        661.97       141.07 o
  -1   9   6       1251.00       1575.10        91.88 o
   0   9   6        836.24        675.25        59.57 o
   1   9   6       1215.89       1281.84        79.14 o
   2   9   6        545.40        505.69        49.16 o
   3   9   6        136.25        152.54        33.91 o
   4   9   6        356.76        391.00       279.59 o
   5   9   6         50.58         90.46        83.87 o
  -5  10   6         21.97         -7.43        68.04 o
  -4  10   6          9.13          6.73        53.28 o
  -3  10   6        267.55        285.83       249.38 o
  -2  10   6        642.00        803.14       132.46 o
  -1  10   6        269.68        284.38        59.57 o
   0  10   6        600.53        572.57        73.16 o
   1  10   6        242.97        164.99        31.98 o
   2  10   6        657.66        559.19        55.41 o
   3  10   6        320.24        383.86        48.46 o
   4  10   6         12.60          4.95        36.42 o
   5  10   6         20.36        106.70        94.73 o
  -5  11   6         34.71         15.41        77.18 o
  -4  11   6        175.56         29.47        67.39 o
  -3  11   6        232.82        135.10       147.45 o
  -2  11   6         90.55         88.59        38.81 o
  -1  11   6       1108.09       1328.89       106.39 o
   0  11   6        858.62       1017.44       101.18 o
   1  11   6       1129.78       1193.81       102.43 o
   2  11   6         91.31         94.10        32.33 o
   3  11   6        239.22        230.86        61.22 o
   4  11   6        177.39        507.06        99.93 o
   5  11   6         32.18        337.52       144.90 o
  -4  12   6         48.26          7.57        78.99 o
  -3  12   6        334.82        612.61       125.78 o
  -2  12   6         16.10         34.86        65.72 o
  -1  12   6        230.01        260.87        48.08 o
   0  12   6        102.41        129.39        47.74 o
   1  12   6        217.95        220.08        53.51 o
   2  12   6         15.86         19.31        42.00 o
   3  12   6        321.04        380.96        80.25 o
   4  12   6         47.53        116.36        76.49 o
  -4  13   6         68.99        -14.16        64.79 o
  -3  13   6        199.31        342.81       102.53 o
  -2  13   6         28.74         28.50        65.77 o
  -1  13   6        189.43        211.92        55.48 o
   0  13   6        642.25        694.93        89.28 o
   1  13   6        222.02        282.45        90.95 o
   2  13   6         26.48         20.65        44.70 o
   3  13   6        208.69        235.13        69.67 o
   4  13   6         72.49        487.01       117.19 o
  -3  14   6         81.42         66.93        73.19 o
  -2  14   6         73.67         55.34        62.51 o
  -1  14   6        308.68        287.61        58.03 o
   0  14   6        670.23        609.32        73.92 o
   1  14   6        316.63        227.12        90.50 o
   2  14   6         85.31        134.97        57.32 o
   3  14   6         85.50         82.10        58.62 o
  -3  15   6         81.12         98.89        84.52 o
  -2  15   6         20.19         -2.55        58.62 o
  -1  15   6         20.84         12.56        38.27 o
   0  15   6        115.28        107.97        41.29 o
   1  15   6         24.51         16.85        95.33 o
   2  15   6         18.17          9.61        44.97 o
   3  15   6         72.92        118.59        61.17 o
  -2  16   6        186.71        268.82        71.29 o
  -1  16   6        202.06        139.60        67.58 o
   0  16   6          0.49         22.60        72.13 o
   1  16   6        211.48        160.17        95.33 o
   0  17   6         14.30        -13.74        60.89 o
   1   0   7       2851.12       2981.27       117.54 o
   2   0   7      13289.11      15044.27       649.86 o
   4   0   7         97.08         38.42        44.16 o
   5   0   7        204.95        311.53        43.94 o
   6   0   7         11.95         35.82        22.68 o
  -6   1   7         49.37         77.23        37.44 o
  -5   1   7        264.00        356.29        49.74 o
  -4   1   7        127.35        110.04        36.53 o
  -3   1   7        588.25        324.60       288.39 o
  -2   1   7       4412.24       5950.78       272.33 o
  -1   1   7       1547.27       1874.14        93.85 o
   0   1   7         61.08        101.89        58.11 o
   1   1   7       1848.76       2280.68       107.56 o
   2   1   7       4385.80       5343.08      3075.35 o
   3   1   7        540.52         17.50        62.56 o
   4   1   7        116.82        170.84        46.67 o
   5   1   7        256.08        381.11        43.85 o
   6   1   7         48.03         56.64        38.73 o
  -6   2   7        134.42        187.88        70.55 o
  -5   2   7         70.77        106.40        32.16 o
  -4   2   7         55.50         21.69        21.95 o
  -3   2   7        264.77        284.03        86.65 o
  -2   2   7       5939.25       6995.37       449.00 o
  -1   2   7       2287.79       2419.05       172.33 o
   0   2   7      31650.92      27035.69      1197.29 o
   1   2   7       2524.26       1894.04      1265.40 o
   2   2   7       5919.88       7497.79       477.13 o
   3   2   7        196.76        348.47        40.83 o
   4   2   7         56.61          9.58        34.86 o
   5   2   7         85.54        119.30        31.88 o
   6   2   7        129.79        149.04        79.30 o
  -6   3   7         24.32          5.48        35.04 o
  -5   3   7        134.15        225.29        40.58 o
  -4   3   7        508.56        450.23       112.87 o
  -3   3   7       2199.34       2297.76       198.17 o
  -2   3   7       1774.36       2336.43       136.73 o
   0   3   7       3157.35       3075.87       192.28 o
   2   3   7       1765.53       2396.03       176.51 o
   3   3   7       2202.54       3120.41       201.94 o
   4   3   7        548.44         81.99        81.27 o
   5   3   7        132.30        292.03        85.21 o
   6   3   7         25.66         12.87        37.89 o
  -6   4   7         19.70         87.53        42.75 o
  -5   4   7          9.15         20.17        27.20 o
  -4   4   7         21.60         33.64        24.96 o
  -3   4   7        833.26        908.11        65.28 o
  -2   4   7       4769.44       6261.90       290.64 o
  -1   4   7       1100.78       1177.13       100.90 o
   0   4   7       1780.40       1794.53        93.34 o
   1   4   7        987.19       1033.99        90.41 o
   2   4   7       4806.35       6457.81       421.11 o
   3   4   7        770.10       1080.69       100.88 o
   4   4   7         18.35         31.39        21.86 o
   5   4   7         11.64        -10.03        56.39 o
   6   4   7         18.42         30.11        39.60 o
  -6   5   7         11.63         27.89        37.22 o
  -5   5   7        119.56        142.21        56.44 o
  -4   5   7        394.72        343.66       112.02 o
  -3   5   7        343.01        317.84        38.35 o
  -2   5   7       1760.49       2098.80       118.77 o
  -1   5   7       2175.17       2575.16       147.58 o
   0   5   7      11215.07      13005.31       612.40 o
   1   5   7       1826.60       2077.82       123.93 o
   2   5   7       1764.29       2021.61       161.61 o
   3   5   7        376.50        381.81        37.58 o
   4   5   7        382.29        505.57       208.95 o
   5   5   7        119.63        174.56        83.73 o
   6   5   7         11.15         19.42        42.23 o
  -6   6   7          9.92         26.55        37.55 o
  -5   6   7         65.86         32.35        34.37 o
  -4   6   7         52.75         12.79        34.69 o
  -3   6   7        876.65        724.80        61.73 o
  -2   6   7         22.03         28.37        17.96 o
  -1   6   7       2680.37       3915.28       183.67 o
   0   6   7         41.37         59.93        23.65 o
   1   6   7       2617.64       3350.16       178.36 o
   2   6   7         27.22         41.61        17.96 o
   3   6   7        840.19        867.23        59.33 o
   4   6   7         52.92         41.42        22.64 o
   5   6   7         65.32         77.70        76.30 o
   6   6   7          9.03        -18.24        42.10 o
  -5   7   7         24.54        -11.70        49.34 o
  -4   7   7        698.90         81.09        62.50 o
  -3   7   7        380.81        409.64        69.43 o
  -2   7   7        153.33        175.30        27.39 o
  -1   7   7       4155.87       4458.27       215.65 o
   0   7   7       1547.28       2325.81       139.57 o
   1   7   7       4191.05       4201.64       249.35 o
   2   7   7        152.26        146.59        27.53 o
   3   7   7        382.48        427.87        42.87 o
   4   7   7        716.06       1073.68        97.24 o
   5   7   7         22.15         27.85        71.89 o
   6   7   7         14.98          2.46        48.13 o
  -5   8   7         46.95         18.61        55.32 o
  -4   8   7         29.91          5.29        41.91 o
  -3   8   7        297.65        178.97       123.46 o
  -2   8   7       1337.96       1250.37        95.83 o
  -1   8   7       2155.78       2476.81       142.28 o
   0   8   7       1170.82       1219.79        80.97 o
   1   8   7       2106.66       2380.34       120.46 o
   2   8   7       1266.47       1012.06        70.41 o
   3   8   7        279.83        229.56        37.81 o
   4   8   7         29.07          6.27        24.53 o
   5   8   7         45.15        113.05        77.97 o
  -5   9   7        108.39         13.37        68.37 o
  -4   9   7         64.09         35.46        61.68 o
  -3   9   7        354.85        -24.92        81.59 o
  -2   9   7        149.92        286.65        76.16 o
  -1   9   7        842.80        902.45        60.51 o
   0   9   7       2226.97       2044.12       144.21 o
   1   9   7        916.03        967.59        71.63 o
   2   9   7        157.98        146.85        30.54 o
   3   9   7        370.63        412.61        55.31 o
   4   9   7         58.42         89.07        52.26 o
   5   9   7        110.17        146.94        81.43 o
  -5  10   7         76.16          7.15        71.71 o
  -4  10   7         36.61         19.77        71.29 o
  -3  10   7        919.88       1298.18       958.06 o
  -2  10   7       1456.98       1802.65       300.99 o
  -1  10   7        641.79        675.75        59.09 o
   0  10   7          0.81          9.34        28.07 o
   1  10   7        630.19        626.87        60.32 o
   2  10   7       1445.43       1250.06        86.30 o
   3  10   7        928.25       1111.78       117.52 o
   4  10   7         34.51         63.86        53.70 o
   5  10   7         76.00        251.93       102.71 o
  -5  11   7         27.89         36.43        81.55 o
  -4  11   7        101.33         21.40        74.31 o
  -3  11   7         81.09        111.72        81.27 o
  -2  11   7         56.11         67.07        37.01 o
  -1  11   7        598.02        744.64        91.70 o
   0  11   7         30.11         40.83        40.92 o
   1  11   7        590.71        556.26        53.22 o
   2  11   7         52.49         52.07        27.75 o
   3  11   7         82.66         70.92        44.70 o
   4  11   7         95.72        241.63        74.91 o
   5  11   7         34.21        243.11       126.57 o
  -4  12   7          2.20        -29.01        71.10 o
  -3  12   7         49.88         34.62        72.17 o
  -2  12   7       1134.15       1873.32       206.96 o
  -1  12   7       1882.78       1990.76       211.83 o
   0  12   7        117.69         85.74        48.82 o
   1  12   7       1882.69       1803.94       102.83 o
   2  12   7       1093.91       1303.28       135.15 o
   3  12   7         38.60         59.50        48.32 o
   4  12   7          1.93         13.97        64.65 o
  -4  13   7         30.39          6.73        67.16 o
  -3  13   7         53.52         58.64        66.15 o
  -2  13   7         21.81         35.04        64.84 o
  -1  13   7         43.76         50.57        52.03 o
   0  13   7         35.81         19.36        44.77 o
   1  13   7         66.71        135.06       116.59 o
   2  13   7         23.20         26.55        45.21 o
   3  13   7         44.97         31.05        49.89 o
   4  13   7         31.19         79.55        78.44 o
  -3  14   7         91.41        134.37        68.86 o
  -2  14   7        571.49        497.99       349.75 o
  -1  14   7         11.94         15.88        42.10 o
   0  14   7        359.95        304.82        58.32 o
   1  14   7         24.81         38.72        76.05 o
   2  14   7        580.11        614.04        93.85 o
   3  14   7         99.22        166.07        64.10 o
  -3  15   7         15.53         22.85        37.68 o
  -2  15   7          5.18        -13.37        53.36 o
  -1  15   7         79.87         35.86        43.09 o
   0  15   7        308.51        306.21        59.45 o
   1  15   7         79.76         83.87        97.75 o
   3  15   7         21.25         52.45        53.56 o
  -2  16   7        120.72        124.36       110.28 o
  -1  16   7        103.46         49.28        41.98 o
   0  16   7          9.48         23.85        35.37 o
   1  16   7         93.45         74.26        82.80 o
   0  17   7        165.07         83.31        70.97 o
   0   0   8      46389.55      36725.22      2182.90 o
   1   0   8       1820.65       2171.81        90.60 o
   2   0   8        196.44        277.31        31.82 o
   3   0   8        105.47        383.79        64.61 o
   4   0   8        348.39        603.60       107.72 o
   5   0   8        271.06        178.50        46.03 o
   6   0   8         72.05        101.62        26.37 o
  -6   1   8         18.82          6.72        30.12 o
  -5   1   8        138.53        175.83        35.86 o
  -4   1   8        471.98        370.66       125.33 o
  -3   1   8       2605.38         78.53       145.88 o
  -2   1   8        191.18        152.87        25.07 o
  -1   1   8       8434.85       8646.44       311.23 o
   0   1   8       6906.56       6044.91       267.22 o
   1   1   8       8160.20       7415.92       738.01 o
   2   1   8        224.70        159.52        93.82 o
   3   1   8       2649.04       4855.39       440.04 o
   4   1   8        483.06        647.07       153.77 o
   5   1   8        151.25        222.67        36.68 o
   6   1   8         20.45         17.22        32.52 o
  -6   2   8         41.43         37.94        32.96 o
  -5   2   8        261.87        313.69        52.35 o
  -4   2   8        693.63        686.28        69.05 o
  -3   2   8        295.21        242.09        64.73 o
  -2   2   8       2276.64       2843.12       146.54 o
  -1   2   8       3491.85       3316.67       228.03 o
   0   2   8        395.62        357.71        55.72 o
   1   2   8       3267.27        108.56       180.87 o
   2   2   8       2228.28       2969.78       211.32 o
   3   2   8        279.07        354.53        44.03 o
   4   2   8        675.25        808.26       186.37 o
   5   2   8        243.17        316.31        42.28 o
   6   2   8         41.13          4.54        38.20 o
  -6   3   8         23.64         31.51        37.22 o
  -5   3   8        171.44        207.99        38.58 o
  -4   3   8        361.94        340.15        47.76 o
  -3   3   8        948.54       1020.33        82.73 o
  -2   3   8       2878.07       4245.24       275.37 o
   0   3   8       1818.94       2210.93       131.31 o
   1   3   8       5108.47        444.68       314.63 o
   2   3   8       2780.88       4149.65       283.35 o
   3   3   8       1057.65       1852.99       114.57 o
   4   3   8        362.97        490.38        57.19 o
   5   3   8        158.76        270.91        84.66 o
   6   3   8         24.07         40.11        41.07 o
  -6   4   8         27.52         10.21        33.60 o
  -5   4   8        242.86        253.25        47.47 o
  -4   4   8        108.20         99.09        33.52 o
  -3   4   8        339.47        301.81        33.97 o
  -2   4   8       3385.56       4315.15       209.28 o
   0   4   8        429.08        462.14        35.64 o
   1   4   8       6243.50       6285.81       404.77 o
   2   4   8       3497.96       4558.78       310.55 o
   3   4   8        431.48        545.96        53.58 o
   4   4   8        112.42        249.03        43.50 o
   5   4   8        241.14        436.00       106.84 o
   6   4   8         29.85         -1.37        38.65 o
  -6   5   8         41.09         70.41        39.40 o
  -5   5   8         20.43          4.78        41.31 o
  -4   5   8        226.71        104.78        34.83 o
  -3   5   8        416.05        348.85        53.63 o
  -2   5   8       3551.07       4348.02       215.23 o
  -1   5   8        452.24        562.21        57.04 o
   0   5   8       1114.27       1217.65        83.93 o
   1   5   8        489.69        640.50        59.78 o
   2   5   8       3787.71       4382.50       304.98 o
   3   5   8        369.55        406.53        39.10 o
   4   5   8        255.68        288.21        46.76 o
   5   5   8         21.38         40.98        67.30 o
   6   5   8         42.55         40.59        43.40 o
  -6   6   8         13.30         18.47        32.54 o
  -5   6   8        311.00        312.04       151.21 o
  -4   6   8        113.16         51.52        47.39 o
  -3   6   8        676.01        560.68       418.34 o
  -2   6   8        492.85        558.16        53.23 o
  -1   6   8       2492.53       3224.57       172.44 o
   0   6   8        132.98        130.16        26.88 o
   1   6   8       2543.33       3027.01       168.70 o
   2   6   8        435.33        439.29        40.97 o
   3   6   8        684.63        829.79        58.82 o
   4   6   8        115.25        134.44        40.21 o
   5   6   8        302.27        371.12       108.37 o
   6   6   8         13.53         15.69        50.50 o
  -5   7   8          4.97          5.80        53.24 o
  -4   7   8         70.34         -4.87        42.42 o
  -3   7   8        298.14        298.85        63.08 o
  -2   7   8       1723.59       2144.95        96.11 o
  -1   7   8        755.34        893.12        62.01 o
   0   7   8        140.03        261.31        39.13 o
   1   7   8        686.15        762.21        67.65 o
   2   7   8       1701.18       1937.92       148.38 o
   3   7   8        311.16        292.20        41.60 o
   4   7   8         79.90         72.46        36.87 o
   5   7   8          3.80         11.52        37.90 o
   6   7   8         47.08         11.70        48.13 o
  -5   8   8        187.24         79.64        73.19 o
  -4   8   8        227.59         37.13        56.39 o
  -3   8   8        466.05        504.60        82.62 o
  -2   8   8        182.98        210.46        33.21 o
  -1   8   8       2402.47       2975.21       157.79 o
   0   8   8        115.75        106.83        23.17 o
   1   8   8       2198.44       2563.53       128.94 o
   2   8   8        170.78        156.95        30.03 o
   3   8   8        509.06        491.42        80.52 o
   4   8   8        244.32        405.62       147.43 o
   5   8   8        195.17        534.61       309.57 o
  -5   9   8         22.50          6.54        62.70 o
  -4   9   8        142.69          5.85        46.46 o
  -2   9   8        911.60       1093.03       136.18 o
  -1   9   8        641.93        676.76        54.20 o
   0   9   8        525.66        681.84        58.10 o
   1   9   8        698.10        667.08        50.57 o
   2   9   8        913.08        779.79        63.83 o
   3   9   8        455.90        464.26        53.46 o
   4   9   8        129.27        167.74        74.40 o
   5   9   8         18.03         31.01        47.56 o
  -5  10   8         50.83         20.75        79.97 o
  -4  10   8        185.97         32.35        59.18 o
  -2  10   8         19.94         42.20        34.18 o
  -1  10   8        300.17        285.66        40.14 o
   0  10   8        833.13        928.96       147.70 o
   1  10   8        319.79        289.26        44.82 o
   2  10   8         28.62         57.55        26.73 o
   3  10   8          2.83         24.51        40.24 o
   4  10   8        177.47        302.84        72.87 o
   5  10   8         46.27        214.06        96.72 o
  -5  11   8         50.64         41.45        85.91 o
  -4  11   8         71.80         -6.92        64.93 o
  -3  11   8        602.46       1170.81       162.58 o
  -2  11   8        125.75        119.29        51.26 o
  -1  11   8        958.46       1325.06       142.49 o
   0  11   8        305.79        445.30        69.87 o
   1  11   8        894.97        999.28        72.14 o
   2  11   8        107.92        125.30        34.03 o
   3  11   8        630.87        826.20       103.36 o
   4  11   8         61.50        108.79        63.21 o
   5  11   8         52.67        247.33       119.42 o
  -4  12   8        110.86         27.89        72.73 o
  -3  12   8         11.43         18.48        59.31 o
  -2  12   8        149.58        246.08        90.46 o
  -1  12   8        360.58        427.71        57.76 o
   0  12   8        693.25        708.54        99.42 o
   1  12   8        351.57        356.74        54.04 o
   2  12   8        145.01        131.49        52.59 o
   3  12   8         12.63         37.32        46.69 o
   4  12   8        112.64        310.64        84.52 o
  -4  13   8         15.87        -12.76        59.78 o
  -3  13   8        233.01        429.92       102.34 o
  -2  13   8         29.36         15.97        57.77 o
  -1  13   8        891.46        925.36       109.30 o
   0  13   8          1.04          5.88        44.15 o
   1  13   8        917.50        932.71        95.90 o
   2  13   8         27.50         -8.22        41.35 o
   3  13   8        231.12        327.17        73.19 o
   4  13   8         19.98         84.10        77.18 o
  -3  14   8         36.09         65.23        61.48 o
  -2  14   8         40.97         57.13        66.42 o
  -1  14   8        117.94         75.85        48.89 o
   0  14   8         29.29         21.88        39.36 o
   1  14   8        139.68         44.32       103.59 o
   3  14   8         33.61         63.08        53.79 o
  -3  15   8        100.85         57.38        51.56 o
  -2  15   8         83.40         65.40        59.32 o
  -1  15   8        210.30        221.40        94.57 o
   0  15   8          1.27         12.54        39.26 o
   1  15   8        201.56        177.76       108.84 o
   3  15   8        100.99        102.34        59.27 o
  -2  16   8         44.80         44.68        47.69 o
  -1  16   8        134.38        100.33        43.86 o
   0  16   8         54.34         35.07        35.19 o
   1  16   8        137.40         63.82        84.47 o
   1   0   9        224.95        201.37        18.79 o
   2   0   9       5718.40       7121.54      3926.87 o
   3   0   9        565.33        848.44       576.80 o
   4   0   9         20.33        -18.70        55.28 o
   5   0   9          1.41          5.02        25.03 o
   6   0   9        110.86        207.33        52.73 o
  -6   1   9         26.35         34.75        30.16 o
  -5   1   9        323.89        500.20        57.26 o
  -4   1   9        202.90        105.47        56.51 o
  -3   1   9        494.70         20.47       137.43 o
  -2   1   9       4930.69       7314.02       339.12 o
  -1   1   9       2256.01       2081.07        62.30 o
   0   1   9       1831.21       1799.99        90.97 o
   1   1   9       2691.34       2729.10       509.41 o
   2   1   9       4515.69       6123.96      3587.84 o
   3   1   9        452.58        743.44        68.58 o
   4   1   9        194.51        262.89        57.58 o
   5   1   9        324.31        481.52        57.40 o
   6   1   9         28.44         32.72        21.68 o
  -6   2   9         89.92        160.31        48.97 o
  -5   2   9         37.37         63.33        29.78 o
  -4   2   9        254.79        254.71        46.70 o
  -3   2   9       1707.50       2100.34       365.78 o
  -2   2   9       9594.02      10770.62       206.26 o
  -1   2   9       1492.98       2041.10       154.97 o
   0   2   9        841.41        677.49       116.38 o
   1   2   9       1630.78        165.42       181.43 o
   2   2   9       9682.09      10368.72      5673.53 o
   3   2   9       1623.81       2571.95       108.00 o
   4   2   9        256.55        459.96        63.21 o
   5   2   9         36.87         87.29        30.66 o
   6   2   9         85.45         23.39        56.35 o
  -6   3   9         15.77         50.22        35.69 o
  -5   3   9         69.10        141.68        34.35 o
  -4   3   9        509.08        580.75        71.67 o
  -3   3   9         29.66         38.44        26.65 o
  -2   3   9        865.31       1001.76        66.22 o
   0   3   9       6484.83       6954.67       263.16 o
   1   3   9       3443.17       3292.74      1723.43 o
   2   3   9        821.19        797.06       444.03 o
   3   3   9         17.85         37.91        28.27 o
   4   3   9        518.14        931.68        79.22 o
   5   3   9         76.77        147.29        40.50 o
   6   3   9         13.86         16.41        37.12 o
  -6   4   9         15.98         41.91        35.55 o
  -5   4   9         48.58         78.11        30.55 o
  -4   4   9        281.13        250.65        40.37 o
  -3   4   9        388.14        404.13        42.14 o
  -2   4   9       1114.40       1140.25        75.05 o
   0   4   9        430.00        576.94        41.16 o
   1   4   9       2176.40       1974.65       952.30 o
   2   4   9       1163.91       1254.13       113.48 o
   3   4   9        468.91        665.06        51.45 o
   4   4   9        278.20        419.26        55.92 o
   5   4   9         45.07         67.86        70.55 o
   6   4   9         15.73         13.65        51.80 o
  -6   5   9          0.81          3.06        29.47 o
  -5   5   9         52.84         79.60        49.48 o
  -4   5   9       1104.77       1435.90       104.08 o
  -3   5   9         49.81         48.05        24.49 o
  -2   5   9        304.04        589.81        48.84 o
  -1   5   9        883.30       1145.63        85.24 o
   0   5   9      13309.25      12941.11       576.07 o
   1   5   9        984.43       1160.00        86.23 o
   2   5   9        310.96        611.92        49.80 o
   3   5   9         45.64         47.72        21.85 o
   4   5   9       1100.02       1855.04       129.27 o
   5   5   9         52.55        110.88        79.60 o
   6   5   9          0.42        -18.66        53.70 o
  -6   6   9          2.52         11.46        29.38 o
  -5   6   9          2.56         28.92        45.72 o
  -4   6   9        220.99         23.46        39.67 o
  -3   6   9        871.33       1217.09       129.35 o
  -2   6   9         16.05         28.73        22.11 o
  -1   6   9       2803.40       3117.18       181.85 o
   0   6   9        112.22        110.93        28.66 o
   1   6   9       2571.49       2538.12       266.32 o
   2   6   9         18.66         36.14        18.58 o
   3   6   9        828.22       1065.59       105.97 o
   4   6   9        226.64        392.40        56.07 o
   5   6   9          3.97         39.25        36.89 o
   6   6   9          3.22         -7.52        48.55 o
  -5   7   9          8.57        -11.56        54.21 o
  -4   7   9        552.21         79.23        61.78 o
  -3   7   9         65.53         98.49        43.54 o
  -2   7   9         89.77         69.65        42.95 o
  -1   7   9        442.35        480.04        33.45 o
   0   7   9       2228.38       2358.43       158.66 o
   1   7   9        475.42        523.53        39.67 o
   2   7   9         71.14         82.13        23.98 o
   3   7   9         72.59         82.18        25.82 o
   4   7   9        586.90        861.83        83.98 o
   5   7   9          6.22          1.73        36.83 o
  -5   8   9         26.11         48.36        63.08 o
  -4   8   9         37.49          5.34        47.48 o
  -3   8   9        563.55        349.61       261.17 o
  -2   8   9        864.23       1047.47        96.60 o
  -1   8   9        373.22        423.75        38.53 o
   0   8   9        215.42        242.57        28.54 o
   1   8   9        392.13        413.89        36.89 o
   2   8   9        837.51        847.52        67.34 o
   3   8   9        573.10        500.71       116.09 o
   4   8   9         28.87         26.46        48.99 o
   5   8   9         24.32         78.77        45.76 o
  -5   9   9         89.18          6.40        59.92 o
  -4   9   9         72.28         11.65        54.67 o
  -3   9   9         32.73         20.98        87.12 o
  -2   9   9        838.19       1263.18       149.96 o
  -1   9   9        621.39        728.84        57.48 o
   0   9   9       3368.49       4360.48       309.06 o
   1   9   9        618.22        710.45        53.16 o
   2   9   9        814.64        723.33        62.22 o
   3   9   9         32.08         35.27        26.29 o
   4   9   9         90.98        175.37       123.39 o
   5   9   9         88.24        170.85       130.72 o
  -5  10   9         15.95         13.37        68.27 o
  -4  10   9          9.69        -19.12        56.81 o
  -3  10   9        482.95         11.70        98.53 o
  -2  10   9        927.35       1361.93       299.67 o
  -1  10   9        426.51        458.80        48.52 o
   0  10   9         24.38         23.85        30.69 o
   1  10   9        383.79        358.42        49.49 o
   2  10   9        965.76       1137.32        86.54 o
   3  10   9        469.35        624.35        85.26 o
   4  10   9         10.52         27.52        45.25 o
   5  10   9         16.98         23.44        73.61 o
  -4  11   9         53.48          6.78        57.00 o
  -3  11   9         22.31         38.62       106.05 o
  -2  11   9        539.85        463.30       223.46 o
  -1  11   9        568.35        610.04        83.96 o
   0  11   9        199.17        175.53        62.84 o
   1  11   9        559.20        565.47        54.65 o
   2  11   9        502.05        560.01        58.74 o
   3  11   9         23.43         13.41        39.54 o
   4  11   9         51.24        123.97        60.20 o
  -4  12   9         19.42        -20.19        60.01 o
  -3  12   9         61.62        153.91        79.97 o
  -2  12   9        703.38        829.44       619.10 o
  -1  12   9        306.67        392.24        95.82 o
   0  12   9          1.35         14.01        40.65 o
   1  12   9        298.05        286.58        50.59 o
   2  12   9        730.20        852.79       107.03 o
   3  12   9         60.42         50.78        47.06 o
   4  12   9         19.12         85.45        61.31 o
  -4  13   9         38.93         42.51        65.77 o
  -3  13   9          6.96         27.02        57.42 o
  -2  13   9        356.69        497.50       108.05 o
  -1  13   9        354.68        427.46        94.40 o
   0  13   9        888.08        869.77       102.94 o
   1  13   9        330.29        218.98        58.62 o
   2  13   9        375.97        443.48        81.64 o
   3  13   9          5.78         24.88        47.99 o
   4  13   9         37.92         57.46        63.68 o
  -3  14   9         14.90         74.12        59.22 o
  -2  14   9        577.64        569.40       392.42 o
  -1  14   9         11.69         19.19        44.09 o
   0  14   9         20.56        -17.92        48.04 o
   1  14   9         11.79        -12.76        96.63 o
   3  14   9         19.56         12.16        48.36 o
  -3  15   9         17.44          7.49        31.33 o
  -2  15   9        117.94        114.86        67.21 o
  -1  15   9         99.51         65.58        43.72 o
   0  15   9        210.05        186.16        52.60 o
   1  15   9        109.46         82.57        98.91 o
   3  15   9         16.37          9.19        47.85 o
  -2  16   9         56.48         37.57        68.74 o
  -1  16   9         70.16         44.79        38.97 o
   0  16   9         56.18         38.21        35.86 o
   1  16   9         61.23         35.60        77.23 o
   0   0  10       4192.93       3487.24       228.54 o
   1   0  10       1815.05       1326.33        63.25 o
   2   0  10        409.93        361.55       182.36 o
   3   0  10       2036.98       3527.16      2181.99 o
   4   0  10        827.82        688.07       120.44 o
   5   0  10        232.11        258.02        39.75 o
   6   0  10          2.21          6.55        20.10 o
  -6   1  10         60.36         65.43        22.28 o
  -5   1  10          6.83        -11.54        24.54 o
  -4   1  10         45.88         32.38        35.33 o
  -2   1  10        244.16          9.05        48.20 o
  -1   1  10       2529.14       2174.81        93.05 o
   0   1  10        140.36        145.81        20.81 o
   1   1  10       2340.71       1860.16        97.71 o
   2   1  10        239.11        432.57        57.51 o
   3   1  10       2256.50       3695.75       280.08 o
   4   1  10         50.46         53.61        31.49 o
   5   1  10         11.12          2.91        23.85 o
   6   1  10         58.83         66.67        24.28 o
  -6   2  10          9.33          5.01        31.84 o
  -5   2  10        228.22        223.76        38.54 o
  -4   2  10        396.67        362.21        47.87 o
  -3   2  10        405.12        432.74       169.96 o
  -2   2  10        507.03        616.08        46.47 o
  -1   2  10       6277.90       6146.00       279.72 o
   0   2  10        341.31        313.01        37.41 o
   1   2  10       6224.86       6306.91      3395.55 o
   2   2  10        509.87        516.85       289.94 o
   3   2  10        434.30        927.48        77.07 o
   4   2  10        392.22        658.01        66.84 o
   5   2  10        212.68        239.75        39.01 o
  -6   3  10         31.12         35.09        33.14 o
  -5   3  10        138.06        147.30        38.16 o
  -4   3  10         63.96         44.64        29.33 o
  -3   3  10       1196.78       1447.44       327.37 o
  -2   3  10       6149.05       7786.13       353.30 o
  -1   3  10       2597.65       2482.82       176.60 o
   0   3  10         99.04         75.16        15.80 o
   1   3  10       2741.55       2790.12       196.51 o
   2   3  10       6400.35       7641.61      4144.82 o
   3   3  10       1185.42       1860.27       120.71 o
   4   3  10         69.63         51.34        29.98 o
   5   3  10        132.81        184.70        43.84 o
   6   3  10         32.32          8.03        52.17 o
  -6   4  10         22.63         33.37        31.70 o
  -5   4  10        194.66        225.52        40.84 o
  -4   4  10         97.32         81.94        23.76 o
  -3   4  10        314.89        313.28        39.08 o
  -2   4  10       1794.22       2167.92       120.68 o
   0   4  10         65.32         47.13        17.58 o
   1   4  10       7704.89       9652.61       607.59 o
   2   4  10       1837.55       2062.41       166.39 o
   3   4  10        316.67        411.40        41.31 o
   4   4  10        112.61        201.40        43.21 o
   5   4  10        183.53        238.01        88.74 o
   6   4  10         22.88          2.65        51.19 o
  -6   5  10         36.61         50.31        34.39 o
  -5   5  10         36.18         43.12        44.83 o
  -4   5  10        133.05        136.34        32.64 o
  -3   5  10        264.33        360.86        66.60 o
  -2   5  10       2144.55       2860.58       153.97 o
  -1   5  10       2656.57       3238.19       277.27 o
   0   5  10       1684.88       1811.64       103.85 o
   1   5  10       2465.84       3211.06       180.29 o
   2   5  10       2036.48       2693.76       143.60 o
   3   5  10        265.35        437.14        43.70 o
   4   5  10        115.03        193.98        43.51 o
   5   5  10         37.25         84.70        39.38 o
   6   5  10         38.26         48.46        54.49 o
  -6   6  10          2.00         -7.89        26.69 o
  -5   6  10        194.36        245.01        62.98 o
  -4   6  10         98.88         94.13        40.75 o
  -3   6  10        709.09        621.24       441.02 o
  -2   6  10        170.24        148.65        31.67 o
  -1   6  10       4404.61       4873.08       285.60 o
   0   6  10       1270.01       1506.86        88.12 o
   1   6  10       4536.81       5157.42       261.38 o
   2   6  10        171.71        110.52        36.23 o
   3   6  10        759.53        870.53        80.11 o
   4   6  10        101.18        141.66        41.73 o
   5   6  10        176.21        376.44       121.00 o
   6   6  10          1.76          4.73        45.72 o
  -3   7  10        783.36        632.74       471.23 o
  -2   7  10        874.21        974.28        72.10 o
  -1   7  10         30.44         17.90        17.07 o
   0   7  10        123.07        243.80        37.90 o
   1   7  10         71.12         41.19        21.31 o
   2   7  10        821.56        907.97        64.85 o
   3   7  10        794.89       1064.98        78.70 o
   4   7  10        206.77        206.03        46.97 o
   5   7  10        148.19        287.44        98.21 o
  -4   8  10         62.17         -5.34        48.92 o
  -3   8  10        212.26        224.13        61.13 o
  -2   8  10        158.88        154.37        34.95 o
  -1   8  10        698.04        769.85        51.64 o
   0   8  10        894.61       1111.68       107.79 o
   1   8  10        613.30        640.83        46.36 o
   2   8  10        154.62        119.53        29.96 o
   3   8  10        193.44        184.02        54.47 o
   4   8  10         56.83         74.04        41.82 o
   5   8  10         85.21        181.24       122.51 o
  -4   9  10          3.53         -5.80        54.40 o
  -3   9  10        436.30        336.91        70.69 o
  -2   9  10        507.01       1063.70       293.28 o
  -1   9  10        584.37        705.36        57.63 o
   0   9  10        431.66        450.59        55.79 o
   1   9  10        620.94        688.78        53.12 o
   2   9  10        539.91        852.00        68.85 o
   3   9  10        450.48        468.03        52.26 o
   4   9  10          5.56          0.32        35.58 o
   5   9  10         39.85         69.77        84.63 o
  -4  10  10        327.20         56.58        70.45 o
  -2  10  10        277.17        322.06       237.94 o
  -1  10  10        692.78        836.27        64.16 o
   0  10  10        501.41        588.52        63.25 o
   1  10  10        631.02        691.65        65.57 o
   2  10  10        257.11        285.90        44.06 o
   3  10  10        390.43        529.67        79.83 o
   4  10  10        313.82        580.26        90.55 o
   5  10  10         33.04        247.85        88.56 o
  -4  11  10         34.05          6.59        60.34 o
  -3  11  10         69.57         58.29       110.00 o
  -2  11  10        105.67         87.94        42.76 o
  -1  11  10        177.43        156.78        35.90 o
   0  11  10         13.41         20.90        30.45 o
   1  11  10        169.87        152.69        31.51 o
   2  11  10         95.23         91.65        37.02 o
   3  11  10         73.21        101.32        48.08 o
   4  11  10         34.36         41.49        52.12 o
  -4  12  10         83.37          6.50        60.89 o
  -3  12  10         61.62        -20.65       115.20 o
  -2  12  10        113.35        122.25        75.10 o
  -1  12  10        343.42        452.76        93.29 o
   0  12  10       1400.49       1495.62       136.53 o
   1  12  10        353.37        290.92        64.19 o
   2  12  10        121.34        109.95        53.19 o
   3  12  10         59.54        116.13        53.33 o
   4  12  10         82.60        166.07        66.32 o
  -4  13  10          6.81         11.51        52.73 o
  -3  13  10        103.98        122.34       138.01 o
  -2  13  10          6.44         -3.12        55.89 o
  -1  13  10        392.12        401.16       242.16 o
   0  13  10          2.27         13.92        51.29 o
   1  13  10        395.15        401.47        71.80 o
   3  13  10        102.60        197.72        61.64 o
   4  13  10          5.82         25.43        60.94 o
  -3  14  10         70.08         88.54        56.00 o
  -2  14  10          5.70         13.27        57.88 o
  -1  14  10        329.34        318.68        72.94 o
   0  14  10         81.87         87.53        54.54 o
   1  14  10        342.70        339.23        59.80 o
   3  14  10         72.41         67.07        54.54 o
  -2  15  10         48.10         35.32        58.50 o
  -1  15  10         55.38         78.84        46.87 o
   0  15  10          2.96         21.29        39.13 o
   1  15  10         67.90         43.44        92.87 o
  -1  16  10        133.85         62.76        51.03 o
   0  16  10        100.64         91.92        40.26 o
   1  16  10        128.06         60.52        80.06 o
   1   0  11        539.09        594.59        35.71 o
   2   0  11       2058.13         30.39        59.18 o
   3   0  11          1.33         45.78        37.12 o
   4   0  11        460.41        374.46        91.53 o
   5   0  11        229.80        313.90        64.79 o
   6   0  11         27.90         34.56        22.87 o
  -6   1  11         94.30        212.80        33.08 o
  -5   1  11         60.79         70.67        27.91 o
  -4   1  11         30.71          1.31        44.12 o
  -3   1  11        623.53        -35.65       151.35 o
  -2   1  11       5203.55       5573.44      3170.87 o
  -1   1  11       5802.28       5695.91       214.89 o
   0   1  11       3568.49       3339.35       158.75 o
   1   1  11       5792.22       5407.97       289.57 o
   2   1  11       4840.24       5622.33       377.94 o
   3   1  11        643.01       1229.90        94.24 o
   4   1  11         28.16         17.59        61.54 o
   5   1  11         52.93         52.12        29.99 o
   6   1  11         91.20        184.85        38.29 o
  -6   2  11          3.61         15.97        32.16 o
  -5   2  11        133.88        196.23        45.25 o
  -4   2  11        428.68        594.44        63.70 o
  -3   2  11         31.67        -12.26        26.65 o
  -2   2  11        324.62        331.79        36.61 o
  -1   2  11       1964.68       1866.53       101.02 o
   0   2  11        207.55        179.66        29.47 o
   1   2  11       1857.28       1931.85       146.25 o
   2   2  11        393.51        515.37        66.51 o
   3   2  11         21.97         20.14        27.65 o
   4   2  11        449.95       1067.29       154.90 o
   5   2  11        138.43        193.16        37.65 o
   6   2  11          3.09         27.43        29.19 o
  -6   3  11         31.21         46.88        32.81 o
  -5   3  11         79.38         77.08        30.19 o
  -4   3  11          9.40         18.40        29.15 o
  -3   3  11        387.84        289.10        47.03 o
  -2   3  11       2139.52       2572.51       134.47 o
  -1   3  11        204.17        165.04        32.95 o
   0   3  11       7232.23       7157.58       316.93 o
   1   3  11        159.36         99.37        29.10 o
   2   3  11       2470.62       2954.74      1700.50 o
   3   3  11        369.10        369.53        50.76 o
   4   3  11         15.85         19.07        27.73 o
   5   3  11         81.89         51.33        30.06 o
   6   3  11         31.35          7.70        49.24 o
  -6   4  11          8.09         18.52        29.01 o
  -5   4  11         25.58         45.79        28.84 o
  -4   4  11        893.44       1165.51       149.06 o
  -3   4  11       1120.00       1111.27       128.19 o
  -2   4  11         97.94         84.60        22.80 o
   0   4  11       5898.28       6202.48       313.80 o
   1   4  11       2519.12       3035.55       218.51 o
   2   4  11        112.73         72.43        32.76 o
   3   4  11       1110.39       1547.48        89.91 o
   4   4  11        871.32       1663.01       121.40 o
   5   4  11         30.81         68.46        76.67 o
   6   4  11          9.31         17.64        48.04 o
  -6   5  11          1.94         16.01        28.22 o
  -5   5  11         42.16         48.18        45.30 o
  -4   5  11        312.79        323.83        37.57 o
  -3   5  11        237.89        179.13       130.70 o
  -2   5  11        617.96        750.24        61.70 o
   0   5  11       2752.08       3179.71       161.09 o
   1   5  11       1293.65       1241.36       115.20 o
   2   5  11        533.50        743.19        68.00 o
   3   5  11        262.36        412.78        44.34 o
   4   5  11        306.46        477.65       105.06 o
   5   5  11         41.23         41.75        32.86 o
   6   5  11          3.32        -12.02        44.83 o
  -4   6  11       1281.04       1435.45        97.74 o
  -3   6  11        314.45        304.84        63.68 o
  -2   6  11        233.13        228.95        36.52 o
  -1   6  11        969.83        955.06        82.00 o
   0   6  11      13469.13      13613.25       927.80 o
   1   6  11       1079.73       1081.31       100.08 o
   2   6  11        234.20        214.16        68.42 o
   3   6  11        281.86        329.65        40.59 o
   4   6  11       1284.42       1864.20       315.72 o
   5   6  11         22.29         50.01        37.45 o
   6   6  11          1.32         11.09        45.44 o
  -3   7  11        470.31        282.17       204.45 o
  -2   7  11        301.73        306.10        44.98 o
  -1   7  11        613.85        864.66        53.98 o
   0   7  11       3739.07       5256.56       223.80 o
   1   7  11        618.48        797.81        54.46 o
   2   7  11        270.79        208.24        66.56 o
   3   7  11        500.34        541.96        55.47 o
   4   7  11        241.37        262.26        71.92 o
   5   7  11          4.57          2.24        34.42 o
  -3   8  11        278.92        172.97       147.83 o
  -2   8  11        559.64        628.69        88.81 o
  -1   8  11        142.51        149.75        28.44 o
   0   8  11       2975.74       3613.23       192.86 o
   1   8  11        168.03        183.78        31.11 o
   2   8  11        545.33        630.09        90.17 o
   3   8  11        265.14        240.51        63.94 o
   4   8  11        409.13        672.17       266.23 o
   5   8  11         19.35         13.16        40.18 o
  -3   9  11        143.90         68.54        60.27 o
  -2   9  11       2511.02       3648.76       619.29 o
  -1   9  11        348.21        446.33        44.72 o
   0   9  11        156.90        180.02        28.89 o
   1   9  11        318.23        403.74        39.26 o
   2   9  11       2501.88       2946.54       268.21 o
   3   9  11        130.05        128.83        34.02 o
   4   9  11        247.03        328.56       163.19 o
   5   9  11         18.50         50.39        43.34 o
  -3  10  11         44.33         12.21       100.39 o
  -2  10  11         72.91         68.41        66.56 o
  -1  10  11        230.11        263.92        44.53 o
   0  10  11       1169.29       1379.08       113.39 o
   1  10  11        203.21        222.59        46.54 o
   2  10  11        103.27         94.01        34.09 o
   3  10  11         36.58         61.73        44.56 o
   4  10  11        122.68        156.50        56.58 o
   5  10  11         18.39         68.04        67.72 o
  -4  11  11          1.73          7.19       122.34 o
  -3  11  11        127.35         19.59       106.01 o
  -2  11  11       1089.97       1528.66       180.36 o
  -1  11  11        388.94        259.63        80.13 o
   0  11  11         76.64         55.41        36.00 o
   1  11  11        403.42        287.92        47.44 o
   2  11  11       1122.46       1384.73       143.97 o
   3  11  11        124.77        148.75        53.42 o
   4  11  11          1.58          4.13        45.25 o
  -4  12  11         32.27          7.75       151.96 o
  -3  12  11         21.98         68.55       121.42 o
  -2  12  11        287.67        259.34       190.06 o
  -1  12  11        264.99        280.57       223.73 o
   0  12  11         64.39         45.11        47.76 o
   1  12  11        252.16        233.18        60.66 o
   3  12  11         21.41          2.00        42.79 o
   4  12  11         33.29         85.68        58.29 o
  -4  13  11          6.35        -89.25       160.91 o
  -3  13  11         21.47         20.93       124.25 o
  -2  13  11        873.45       1000.01       138.40 o
  -1  13  11         93.90         73.52        61.13 o
   0  13  11        219.51        225.98        68.97 o
   1  13  11         82.05        101.92        48.13 o
   3  13  11         22.68         40.24        50.73 o
   4  13  11          5.50         17.03        55.56 o
  -3  14  11          6.09         61.17       126.61 o
  -2  14  11         13.41         33.73        50.17 o
  -1  14  11         21.44         -3.79        49.86 o
   0  14  11        366.16        326.61        73.43 o
   1  14  11         25.06         24.41        37.59 o
   3  14  11          7.46         13.41        45.48 o
  -2  15  11        270.26        249.31       159.13 o
  -1  15  11         36.62         34.14        43.54 o
   0  15  11        153.29        108.95        46.52 o
   1  15  11         42.64        117.38       101.41 o
  -1  16  11         28.89         15.26        34.04 o
   0  16  11        119.19         77.62        37.77 o
   1  16  11         27.61         29.15        78.58 o
   0   0  12       1210.03       1052.32        79.78 o
   1   0  12       9670.43       9083.42       343.00 o
   2   0  12         89.25         61.46        29.51 o
   4   0  12         60.15         77.60        61.87 o
   5   0  12        192.49        164.12        37.90 o
   6   0  12          1.91          0.12        19.21 o
  -6   1  12         26.27         39.97        21.59 o
  -5   1  12         10.91         16.35        24.51 o
  -4   1  12        277.70        347.77        90.74 o
  -2   1  12       1362.87       1722.89      1029.25 o
  -1   1  12        841.10        818.15        47.44 o
   0   1  12       1235.66        981.69        71.68 o
   1   1  12        770.84        788.57        60.12 o
   2   1  12       1347.34         95.31        83.69 o
   3   1  12        592.65       1218.58       120.72 o
   4   1  12        268.01        162.79       164.74 o
   5   1  12         10.21         13.51        28.41 o
   6   1  12         20.98         33.83        23.32 o
  -6   2  12         14.73         28.82        31.65 o
  -5   2  12        299.90        388.46        50.45 o
  -4   2  12        387.87        277.87        49.25 o
  -3   2  12       2346.63       2135.88      1494.43 o
  -2   2  12        641.35        673.03        88.65 o
  -1   2  12       5255.27       4519.33       179.02 o
   0   2  12       6920.15       5887.21       373.35 o
   1   2  12       5113.06       5089.02       300.71 o
   2   2  12        691.75        864.07        91.76 o
   3   2  12       2324.70       3891.82       492.72 o
   4   2  12        385.04        491.70        88.24 o
   5   2  12        301.08        316.69        43.81 o
   6   2  12         15.95         12.72        26.83 o
  -6   3  12         26.88         31.33        30.59 o
  -5   3  12         98.47        174.67        37.12 o
  -4   3  12        119.70         84.31        35.52 o
  -3   3  12        690.28        829.58       118.63 o
  -2   3  12        310.43        301.87        49.94 o
  -1   3  12       1477.95       1392.85       113.20 o
   0   3  12       2127.93       1922.84       100.07 o
   1   3  12       1694.66       1669.06       136.13 o
   2   3  12        352.26        386.16        60.94 o
   3   3  12        642.96        971.52        65.09 o
   4   3  12        145.67        169.34        50.41 o
   5   3  12         93.61        132.48        54.57 o
  -6   4  12         13.09         27.85        28.59 o
  -5   4  12         58.88         48.86        27.68 o
  -4   4  12        194.96        171.96        39.92 o
  -3   4  12        637.31         23.37        43.91 o
  -2   4  12       2600.40       2708.55       104.64 o
   0   4  12         36.17         50.37        17.07 o
   1   4  12        804.77        660.96       295.81 o
   2   4  12       2639.41       3520.11       523.00 o
   3   4  12        583.08       1195.70        85.03 o
   4   4  12        206.59        276.75        85.93 o
   5   4  12         58.59         73.56        73.52 o
   6   4  12         13.39        -23.62        48.27 o
  -6   5  12          4.56         -4.87        25.99 o
  -5   5  12        236.93        209.83        58.85 o
  -4   5  12         21.86         34.20        24.58 o
  -3   5  12       1936.48       1753.62      1139.62 o
  -2   5  12        180.70        176.70        30.98 o
   0   5  12        126.03        117.94        22.36 o
   1   5  12       1853.08       2094.65       750.20 o
   2   5  12        161.49        187.97        32.43 o
   3   5  12       2006.00       2825.98       153.06 o
   4   5  12         25.59         26.08        32.49 o
   5   5  12        226.81        440.05       172.40 o
   6   5  12          5.27          2.23        42.33 o
  -3   6  12         56.22         21.38        30.18 o
  -2   6  12       1214.02       1336.73        93.57 o
  -1   6  12        854.52        816.11        78.22 o
   0   6  12       3932.49       4187.85       349.86 o
   1   6  12        836.84        954.64        63.66 o
   2   6  12       1160.95       1492.24       178.60 o
   3   6  12         54.14         11.14        22.56 o
   4   6  12        196.38        254.14       116.45 o
   5   6  12          9.29         29.55        36.99 o
  -3   7  12       1021.23        867.59       583.43 o
  -2   7  12         27.31          6.83        23.85 o
  -1   7  12       2869.06       3201.79       446.50 o
   0   7  12       1552.26       2254.38       146.45 o
   1   7  12       2711.16       3045.68       140.21 o
   2   7  12         40.95         15.58        20.99 o
   3   7  12       1020.08       1374.31        91.97 o
   4   7  12         53.76         88.63        38.73 o
   5   7  12        138.79        336.04       185.44 o
  -3   8  12        111.24         95.23       109.51 o
  -2   8  12        374.80        367.39        51.34 o
  -1   8  12        191.90        195.01        32.99 o
   0   8  12        290.45        328.12        44.46 o
   1   8  12        136.09        141.87        30.63 o
   2   8  12        408.07        564.29        58.64 o
   3   8  12        107.50        141.66        54.18 o
   4   8  12        109.40         97.79        42.24 o
   5   8  12         12.07         39.30        44.49 o
  -3   9  12        177.01         -5.80        93.57 o
  -2   9  12         23.39         52.45        43.44 o
  -1   9  12        949.36       1049.80        78.15 o
   0   9  12       1444.93       1639.30       156.54 o
   1   9  12        900.96        976.82        64.16 o
   2   9  12         24.44         91.09        33.55 o
   3   9  12        186.53        256.07       162.68 o
   4   9  12        138.31        122.19       102.43 o
   5   9  12         71.62        174.98        63.59 o
  -4  10  12         37.75        -70.83       118.59 o
  -3  10  12         36.22         -6.22       102.80 o
  -2  10  12         63.80         65.07        66.70 o
  -1  10  12       1560.89       1825.65       153.70 o
   0  10  12         86.87         66.05        36.52 o
   1  10  12       1460.24       1708.01       151.74 o
   2  10  12         54.52         55.17        30.70 o
   3  10  12         60.03        176.83        53.47 o
   4  10  12         35.65         69.11        46.27 o
   5  10  12         15.52        113.43        68.41 o
  -4  11  12        105.14        -13.78       125.18 o
  -2  11  12        330.89        298.94       230.16 o
  -1  11  12        192.40        185.71        41.44 o
   0  11  12       1054.13       1093.96       251.26 o
   1  11  12        194.65        179.36        41.38 o
   3  11  12         14.50         59.13        46.23 o
   4  11  12        104.13        204.63        61.59 o
  -4  12  12          1.34        -21.86       139.05 o
  -3  12  12        278.49         27.34       120.12 o
  -2  12  12         21.20         23.25        61.78 o
  -1  12  12        345.07        489.38        99.14 o
   0  12  12        131.69        163.00        59.32 o
   1  12  12        347.37        435.73        78.44 o
   3  12  12        261.24        457.68        80.85 o
   4  12  12          2.23         -2.00        46.41 o
  -3  13  12         70.87          6.87       122.07 o
  -2  13  12         45.03         36.42        56.89 o
  -1  13  12         47.50         27.78        53.94 o
   0  13  12        248.55        159.89        62.84 o
   1  13  12         48.78         31.65        40.33 o
   3  13  12         66.99         79.74        53.51 o
  -3  14  12        133.07         59.18       128.24 o
  -2  14  12         12.87         18.51        49.76 o
  -1  14  12        152.92        208.30        71.48 o
   0  14  12         27.38         42.05        49.38 o
   1  14  12        170.71        188.85        55.56 o
   3  14  12        139.66        195.63        62.29 o
  -2  15  12          6.34        -20.21        43.52 o
  -1  15  12        134.46         73.83        44.62 o
   0  15  12         66.27         63.57        42.01 o
   1  15  12        126.31        108.47        40.72 o
  -1  16  12         41.34         31.72        35.40 o
   0  16  12         21.75          6.87        30.41 o
   1  16  12         44.14         31.89        75.10 o
   1   0  13       3757.89       3242.48       136.31 o
   2   0  13        127.97        177.48        42.65 o
   4   0  13        180.71        116.03        69.76 o
   5   0  13        109.12        120.35        34.42 o
   6   0  13          1.73         18.00        19.27 o
  -6   1  13         61.22        138.78        27.25 o
  -5   1  13          8.29         19.77        25.25 o
  -4   1  13         96.15         31.84        45.86 o
  -3   1  13         37.35          4.41        65.77 o
  -2   1  13       3585.23       4531.72       324.29 o
  -1   1  13        231.07        220.32        23.95 o
   0   1  13        144.31        151.15        20.07 o
   1   1  13        229.98        217.57        23.41 o
   2   1  13       3462.73       3445.84      2029.36 o
   3   1  13         35.24         36.25        33.96 o
   4   1  13         97.13         40.05        66.65 o
   5   1  13          8.21          8.66        25.39 o
   6   1  13         59.25        114.11        57.85 o
  -6   2  13          6.79          4.32        28.59 o
  -5   2  13        116.64        159.57        36.09 o
  -4   2  13        176.09        134.19        60.70 o
  -3   2  13        227.68        241.33       164.91 o
  -2   2  13        353.76        558.49        80.29 o
  -1   2  13       6193.15       5629.21       218.22 o
   0   2  13       3777.95       3067.95       323.06 o
   1   2  13       6288.21       7105.73       605.36 o
   2   2  13        404.10        534.87       328.26 o
   3   2  13        235.01        364.45        54.58 o
   4   2  13        175.69        321.62        68.18 o
   5   2  13         98.68         90.76        32.03 o
   6   2  13          6.49          5.19        20.42 o
  -6   3  13         38.77         89.44        34.81 o
  -5   3  13         13.52         19.70        26.91 o
  -4   3  13        155.54        109.20        54.94 o
  -3   3  13        770.34        591.18       196.85 o
  -2   3  13       2251.48       2179.52      1208.59 o
  -1   3  13       1422.93       1590.30       126.89 o
   0   3  13          1.58         11.17        14.32 o
   1   3  13       1461.08       1842.60       149.40 o
   2   3  13       2430.48       3589.08       471.93 o
   3   3  13        778.30       1203.51        97.44 o
   4   3  13        150.30        190.54        43.43 o
   5   3  13         13.27         19.48        46.28 o
  -6   4  13          4.94          4.92        24.46 o
  -5   4  13        116.76        133.34        33.33 o
  -4   4  13        788.16        843.31        78.21 o
  -3   4  13        618.11        523.86       338.33 o
  -2   4  13        551.64        567.88        47.46 o
   0   4  13       3118.29       3180.98       156.50 o
   1   4  13        508.99        728.59        82.43 o
   2   4  13        521.82        645.58       103.94 o
   3   4  13        615.35        946.48        72.46 o
   4   4  13        776.56        902.58       220.21 o
   5   4  13        119.56        104.94        79.27 o
   6   4  13          5.92          8.77        42.51 o
  -6   5  13          3.39         10.03        23.25 o
  -5   5  13         38.34          2.00        36.53 o
  -4   5  13          4.52          0.32        21.16 o
  -3   5  13        747.62        568.12       367.03 o
  -2   5  13        170.46        160.98        30.90 o
   0   5  13       4750.11       5423.85       253.87 o
   1   5  13        163.65        125.69        34.83 o
   2   5  13        217.25        218.90        48.87 o
   3   5  13        721.99        863.43        73.62 o
   4   5  13          5.39          1.09        31.25 o
   5   5  13         37.71         24.09        72.96 o
   6   5  13          3.73        -10.40        40.56 o
  -3   6  13         96.31         78.13        72.33 o
  -2   6  13         79.91         82.94        28.10 o
  -1   6  13        480.16        554.92        61.80 o
   0   6  13       7190.70      10614.54      2432.99 o
   1   6  13        471.61        571.88        54.01 o
   2   6  13         82.74         81.41        34.84 o
   3   6  13         92.76        113.86        31.10 o
   4   6  13        942.47       1398.80       474.04 o
   5   6  13          7.16         12.88        34.41 o
  -3   7  13        417.90        298.47       228.79 o
  -2   7  13        575.03        717.58        73.50 o
  -1   7  13        100.64        113.89        26.71 o
   0   7  13        433.11        448.76       119.72 o
   1   7  13        115.14         83.34        28.01 o
   2   7  13        598.42        675.17       225.74 o
   3   7  13        417.90        471.73        75.26 o
   4   7  13        211.86        252.99       105.98 o
   5   7  13         11.19          5.31        35.25 o
  -3   8  13        188.45        145.16        97.75 o
  -2   8  13         22.09         25.42        27.37 o
  -1   8  13        477.89        569.40        49.31 o
   0   8  13       2948.13       2841.03       352.16 o
   1   8  13        472.19        579.92        49.82 o
   2   8  13         25.89         30.64        25.48 o
   3   8  13        189.74        208.77        66.43 o
   4   8  13        926.20       1226.34       628.46 o
   5   8  13         14.74         19.31        35.33 o
  -4   9  13         25.64         23.58       111.21 o
  -3   9  13        129.78         96.59       104.85 o
  -2   9  13       1002.06       1354.01       148.52 o
  -1   9  13        194.59        140.51        31.87 o
   0   9  13        305.94        310.25        41.96 o
   1   9  13        216.63        174.34        33.50 o
   2   9  13       1057.70       1582.83       163.16 o
   3   9  13        104.90        124.73        81.83 o
   4   9  13         27.49         51.10        36.91 o
   5   9  13          2.01         31.00        36.72 o
  -4  10  13        204.98         18.75       112.74 o
  -3  10  13         82.29         -6.40       107.77 o
  -2  10  13        390.16        415.05       108.56 o
  -1  10  13        192.72        243.96        43.43 o
   0  10  13       1627.55       1667.29       133.34 o
   1  10  13        203.30        198.89        38.48 o
   2  10  13        402.01        340.03        68.97 o
   3  10  13         81.89        103.73        49.06 o
   4  10  13        204.36        458.93        77.42 o
  -4  11  13          4.54         19.73       123.18 o
  -3  11  13         20.75        -40.01       106.56 o
  -2  11  13        904.47       1265.17       157.25 o
  -1  11  13         18.94         30.32        30.56 o
   0  11  13        286.04        342.82        63.21 o
   1  11  13         15.33         24.27        29.99 o
   3  11  13         18.26         60.66        47.62 o
   4  11  13          3.61        -22.79        46.23 o
  -4  12  13          2.35         41.08       131.26 o
  -3  12  13          3.19         -6.82       116.31 o
  -2  12  13         14.76         28.48        54.81 o
  -1  12  13        390.64        336.50       203.47 o
   0  12  13        219.97        132.98        44.39 o
   1  12  13        369.77        266.74        64.42 o
   2  12  13         17.65         27.94        32.44 o
   3  12  13          2.70          2.04        45.25 o
   4  12  13          2.74         -5.62        45.11 o
  -2  13  13        591.28        699.60       465.92 o
  -1  13  13         33.32         41.66        51.36 o
   0  13  13         72.92         73.52        53.70 o
   1  13  13         33.01         33.42        40.75 o
   3  13  13         30.26         29.57        49.71 o
  -3  14  13          1.67         12.67       118.03 o
  -2  14  13         86.51        102.51        56.83 o
  -1  14  13         63.24         52.45        55.00 o
   0  14  13        243.45        230.07        66.00 o
   1  14  13         67.04         97.14        44.46 o
  -2  15  13        282.56        291.24        66.79 o
  -1  15  13          9.61         25.46        40.55 o
   0  15  13          5.32         26.74        37.86 o
   1  15  13          9.10          3.38        33.17 o
  -1  16  13         15.85         17.08        30.49 o
   0  16  13        170.94         87.29        37.66 o
   1  16  13         15.67        -11.32        66.74 o
   0   0  14         26.64         24.58        18.53 o
   1   0  14       3832.90       3943.64       162.71 o
   2   0  14        543.91        421.25       162.21 o
   3   0  14        737.66        -10.91       166.30 o
   4   0  14        185.46        178.55        78.25 o
   5   0  14        287.98        360.95        49.92 o
   6   0  14          1.22          3.05        17.89 o
  -6   1  14         37.81         39.14        20.23 o
  -5   1  14        149.01        172.20        35.92 o
  -4   1  14        187.32        190.94        77.83 o
  -2   1  14         18.55         13.75        27.38 o
  -1   1  14       1871.77       1747.82        82.54 o
   0   1  14       4065.00       3013.01       154.60 o
   1   1  14       1681.13       1671.92       134.39 o
   2   1  14         20.34         23.13        22.01 o
   3   1  14        828.07       1202.79       758.18 o
   4   1  14        165.56        172.93        78.48 o
   5   1  14        154.95        118.97        36.18 o
   6   1  14         36.55         25.65        20.59 o
  -6   2  14          8.24         16.15        27.29 o
  -5   2  14         59.79         81.52        29.50 o
  -4   2  14         39.42         47.03        32.25 o
  -3   2  14       1401.46        149.76        95.24 o
  -2   2  14        948.98       1019.19       536.81 o
  -1   2  14       2736.30       2439.94       109.69 o
   0   2  14         52.99         44.17        17.78 o
   1   2  14       2735.64       3056.50       258.01 o
   2   2  14        973.32       1326.61        99.12 o
   3   2  14       1435.56        935.57       748.55 o
   4   2  14         43.80         27.13        47.08 o
   5   2  14         59.45         74.38        32.12 o
   6   2  14          7.60          5.72        20.06 o
  -6   3  14         37.58         52.12        30.26 o
  -5   3  14         47.31         64.01        27.26 o
  -4   3  14        194.38        154.14        40.21 o
  -3   3  14       1229.32       1213.49       399.42 o
  -2   3  14        388.02        277.10       163.88 o
  -1   3  14       3381.37       3207.93       225.10 o
   0   3  14        112.14        101.07        19.38 o
   1   3  14       3416.94       3492.90       251.09 o
   2   3  14        370.52        418.83        59.11 o
   3   3  14       1243.94       2258.68       222.57 o
   4   3  14        195.44        298.22        54.44 o
   5   3  14         43.05         28.27        44.62 o
   6   3  14         39.67         30.12        29.15 o
  -6   4  14          8.25         13.51        23.81 o
  -5   4  14         81.91        108.66        29.91 o
  -4   4  14        214.62        177.62        39.42 o
  -3   4  14        277.03        193.85       121.44 o
  -2   4  14        395.00        437.15        44.23 o
  -1   4  14        827.84        846.90        86.65 o
   0   4  14       1194.26        936.30        61.47 o
   1   4  14        977.30       1161.25       113.80 o
   2   4  14        342.88        439.29        43.85 o
   3   4  14        290.02        415.98        48.75 o
   4   4  14        228.95        284.09        53.21 o
   5   4  14         83.10         68.55        71.06 o
   6   4  14          9.40         -8.08        40.61 o
  -5   5  14        200.85        192.47        54.91 o
  -4   5  14          1.29         -4.73        31.51 o
  -3   5  14       1545.99       1414.45       905.26 o
  -2   5  14        382.71        308.81        40.44 o
  -1   5  14       1468.24       1268.82      1017.44 o
   0   5  14        657.89        605.09        68.76 o
   1   5  14       1387.22       1470.48       108.02 o
   2   5  14        359.21        368.84        40.25 o
   3   5  14       1515.01       2418.51       136.94 o
   4   5  14          1.08         16.48        30.58 o
   5   5  14        197.12        200.92        91.16 o
  -3   6  14        112.98         56.27        36.25 o
  -2   6  14        288.00        300.74        43.50 o
  -1   6  14       2054.84       1242.23       855.21 o
   0   6  14         56.82         97.37        64.51 o
   1   6  14       1935.89       2191.29       124.88 o
   2   6  14        323.33        393.75        78.46 o
   3   6  14        113.52        148.42        34.75 o
   4   6  14        270.33        414.81       146.76 o
   5   6  14         14.42         -3.81        69.02 o
  -3   7  14        820.20        543.09       382.03 o
  -2   7  14         46.04         44.75        26.43 o
  -1   7  14       3481.11       3542.18       328.86 o
   0   7  14        551.48        653.36       176.04 o
   1   7  14       3347.76       4046.97       195.87 o
   2   7  14         41.08         42.43        26.86 o
   3   7  14        817.19        900.76        79.90 o
   4   7  14         22.97         45.96        36.69 o
   5   7  14         70.42         50.13        71.01 o
  -3   8  14        526.44        473.39       317.53 o
  -2   8  14        133.81        112.73        35.09 o
  -1   8  14        740.24        956.55        91.92 o
   0   8  14        420.85        416.13        60.92 o
   1   8  14        736.63        957.67        70.06 o
   2   8  14        148.21        117.19        34.60 o
   3   8  14        506.63        755.74        78.74 o
   4   8  14        167.50        204.22       127.71 o
   5   8  14         48.18        183.24        55.93 o
  -4   9  14         18.59        -46.32       105.22 o
  -3   9  14        156.81         -6.27       104.06 o
  -2   9  14        306.10        264.42       164.39 o
  -1   9  14        830.34        879.30        88.98 o
   0   9  14        533.43        614.99        63.95 o
   1   9  14        881.41        870.64        69.26 o
   2   9  14        314.36        392.23        73.61 o
   3   9  14        168.04        191.04       122.88 o
   4   9  14         16.34         30.54        41.26 o
   5   9  14         69.88        116.55       126.17 o
  -4  10  14         47.11        -48.32       105.50 o
  -3  10  14        164.28        -19.63       106.29 o
  -2  10  14         50.18         42.65       139.56 o
  -1  10  14        666.50        734.72        67.87 o
   0  10  14        342.38        268.70        68.74 o
   1  10  14        750.47        747.54       146.53 o
   3  10  14        181.97        380.87        72.96 o
   4  10  14         45.03         74.17        46.09 o
  -4  11  14         50.45         25.02       118.68 o
  -3  11  14         11.53         47.16       127.78 o
  -2  11  14         34.52         66.52        58.77 o
  -1  11  14        214.75        187.59        53.74 o
   0  11  14        373.96        374.96        59.77 o
   1  11  14        197.77        136.24        42.61 o
   3  11  14         16.11         29.19        45.11 o
   4  11  14         54.15        110.18        50.92 o
  -4  12  14         24.99         19.21       128.94 o
  -2  12  14          0.35         26.54        53.12 o
  -1  12  14        503.76        511.15       246.29 o
   0  12  14        158.74         82.71        63.12 o
   1  12  14        467.24        489.19        80.85 o
   2  12  14          0.57         20.19        33.46 o
   3  12  14        306.06        502.28        84.84 o
   4  12  14         24.90         56.39        47.81 o
  -3  13  14         39.67         -6.59       120.91 o
  -2  13  14         67.42         38.90        53.89 o
  -1  13  14         56.91         79.74        57.83 o
   0  13  14        372.57        404.54        81.41 o
   1  13  14         57.40         47.90        42.19 o
  -3  14  14         49.35        -12.16       119.19 o
  -2  14  14          1.82        -27.13        47.05 o
  -1  14  14        186.43        195.49        66.56 o
   0  14  14        281.47        325.26        72.73 o
   1  14  14        168.58        167.04        50.22 o
  -2  15  14          6.69        -14.60        40.56 o
  -1  15  14        127.88        102.22        44.34 o
   0  15  14        156.51        105.30        43.15 o
   1  15  14        133.78        121.19        40.60 o
   0  16  14          0.10         -4.90        30.90 o
   1   0  15       3037.42       3160.98       136.29 o
   2   0  15       3204.59       3609.41      1119.27 o
   4   0  15         83.11         51.61        61.78 o
   5   0  15         88.89         89.88        31.69 o
   6   0  15         20.01         54.86        21.05 o
  -6   1  15         33.06         55.07        20.98 o
  -5   1  15         70.14         95.14        30.64 o
  -4   1  15         41.17         29.57        61.54 o
  -2   1  15       1245.19       1195.97       577.61 o
  -1   1  15       1085.45       1033.88        56.50 o
   0   1  15       1873.76       1736.11        90.83 o
   1   1  15       1127.74       1240.06        89.00 o
   2   1  15       1274.29       1255.99       165.32 o
   4   1  15         34.80         51.84        64.75 o
   5   1  15         58.83         80.82        31.25 o
   6   1  15         32.72         38.48        29.24 o
  -6   2  15         26.95         53.93        30.63 o
  -5   2  15         22.40         31.62        24.60 o
  -4   2  15        156.58        109.37        36.40 o
  -3   2  15        143.23        145.11        63.19 o
  -2   2  15       1702.85        158.86       141.79 o
  -1   2  15        182.70        167.42        22.94 o
   0   2  15         13.52         19.35        17.74 o
   1   2  15        181.83        194.43        35.48 o
   2   2  15       1678.89       2131.03       128.58 o
   3   2  15        157.58        200.23        46.09 o
   4   2  15        178.36         24.96        64.20 o
   5   2  15         26.20         45.47        31.25 o
   6   2  15         26.45         27.08        21.73 o
  -6   3  15         19.83         14.85        24.27 o
  -5   3  15         36.01         40.79        25.58 o
  -4   3  15        114.63        125.82        38.15 o
  -3   3  15       1272.01       1107.72       635.32 o
  -2   3  15       1112.73         76.67        97.56 o
  -1   3  15       3072.30       2791.11       154.27 o
   0   3  15       2862.98       2386.52       129.45 o
   1   3  15       2994.89       3162.50       180.15 o
   2   3  15       1008.92       1505.92       105.97 o
   3   3  15       1262.46       1970.56       312.73 o
   4   3  15        106.98        184.72        87.88 o
   5   3  15         38.65         46.15        47.19 o
   6   3  15         21.20          8.54        25.62 o
  -5   4  15          7.64         18.53        22.71 o
  -4   4  15        598.01        676.97        73.38 o
  -3   4  15        408.01         16.37        75.14 o
  -2   4  15        119.46        116.80        80.99 o
  -1   4  15        340.54        383.54       109.93 o
   0   4  15       2748.33       2130.57       113.87 o
   1   4  15        336.28        363.10       128.38 o
   2   4  15         73.41         93.43        32.71 o
   3   4  15        415.42        782.07       135.97 o
   4   4  15        606.31       1221.08       460.83 o
   5   4  15          5.77         -7.29        64.61 o
  -3   5  15        230.04        162.61       128.19 o
  -2   5  15        247.95        228.60        34.53 o
  -1   5  15         54.78          8.06        56.45 o
   0   5  15       3417.82       3877.19       277.16 o
   1   5  15         45.22         27.20        21.82 o
   2   5  15        261.22        358.64        63.04 o
   3   5  15        223.14        322.66        48.13 o
   4   5  15        397.85        641.71       249.05 o
   5   5  15         40.84         51.52        69.85 o
  -3   6  15        213.88        183.07       134.83 o
  -2   6  15         63.63         58.25        25.12 o
  -1   6  15        729.34        676.19       120.44 o
   0   6  15        806.30       1278.63       156.92 o
   1   6  15        707.79        908.18        75.68 o
   2   6  15         63.59         65.54        25.13 o
   3   6  15        197.31        215.00        60.19 o
   4   6  15        247.35        485.37       210.81 o
   5   6  15         21.48         18.01        64.14 o
  -3   7  15        151.11        122.56        51.61 o
  -2   7  15        646.47        670.86        64.41 o
  -1   7  15         89.47         82.31        28.81 o
   0   7  15       3251.42       4139.01      1159.58 o
   1   7  15         95.66         95.11        34.92 o
   2   7  15        673.26        793.06        90.84 o
   3   7  15        151.14        183.88        66.50 o
   4   7  15        468.67        583.94       339.65 o
   5   7  15         16.35          6.78        60.24 o
  -4   8  15        110.99         -5.48        97.10 o
  -3   8  15        142.99         24.88       100.16 o
  -2   8  15        402.96        517.37        61.12 o
  -1   8  15        326.53        286.18        38.14 o
   0   8  15       2436.47       2808.84       704.76 o
   1   8  15        368.88        362.99        46.57 o
   2   8  15        401.60         72.87       121.32 o
   3   8  15        168.89        319.21       195.75 o
   4   8  15        105.49        190.42       118.79 o
   5   8  15          3.01         -3.02        56.35 o
  -4   9  15        215.35        -11.32       100.86 o
  -2   9  15        213.88        150.06       109.74 o
  -1   9  15         18.38         32.53        26.03 o
   0   9  15        899.04        875.27        77.16 o
   1   9  15         17.80         56.37        30.14 o
   2   9  15        148.55        151.07        62.70 o
   3   9  15        146.26        245.85        64.93 o
   4   9  15        215.14        229.33       160.50 o
   5   9  15         25.42         -5.11        50.50 o
  -4  10  15         30.88         29.10       103.73 o
  -1  10  15         67.52         52.45        31.73 o
   0  10  15          7.63         34.67        24.11 o
   1  10  15         81.86         64.44        40.89 o
   3  10  15         50.00         77.14        50.50 o
   4  10  15         31.08         47.80        36.44 o
  -4  11  15         23.65         35.65       113.29 o
  -3  11  15         48.74        -27.15       121.83 o
  -2  11  15        733.97         47.94       167.55 o
  -1  11  15        238.18        204.72        63.24 o
   0  11  15         34.70         11.61        36.26 o
   1  11  15        232.35        156.34        45.11 o
   3  11  15         52.89        128.29        57.83 o
   4  11  15         20.65         41.40        43.30 o
  -4  12  15          0.02        -17.92       114.45 o
  -3  12  15         29.32         67.11       122.81 o
  -2  12  15        353.22        333.11       230.90 o
  -1  12  15        225.03        268.92        74.45 o
   0  12  15        145.03        145.54        45.75 o
   1  12  15        226.36        210.95        56.35 o
   2  12  15        322.96        275.69        55.93 o
   3  12  15         30.82         41.73        52.12 o
   4  12  15          0.08         -9.98        42.51 o
  -3  13  15         28.98         -6.40       126.34 o
  -2  13  15        254.90        309.52       175.84 o
  -1  13  15         51.15         62.01        53.33 o
   0  13  15          0.33         24.23        45.02 o
   1  13  15         47.34         54.44        42.75 o
   2  13  15        252.92        275.04        53.70 o
  -2  14  15        117.66         95.55        50.99 o
  -1  14  15          4.55         -2.13        48.73 o
   0  14  15        145.46        148.71        56.25 o
   1  14  15          6.74         24.32        38.57 o
  -2  15  15         56.34         55.93        41.30 o
  -1  15  15         21.39         11.48        34.46 o
   0  15  15         36.80         36.83        36.65 o
   1  15  15         23.36         12.46        30.55 o
   0   0  16         36.32         14.12        18.30 o
   1   0  16        976.98        920.03        62.66 o
   2   0  16         33.78         48.40        34.20 o
   4   0  16         25.59        -10.30        57.00 o
   5   0  16         13.25         10.16        24.43 o
   6   0  16         26.05         47.42        20.10 o
  -6   1  16         26.84         32.73        18.06 o
  -5   1  16        126.84        188.62        35.65 o
  -4   1  16         48.89         61.91        60.43 o
  -3   1  16        953.76        698.61       161.15 o
  -2   1  16       1048.89        832.32       364.60 o
  -1   1  16       1853.59       1838.81        83.68 o
   0   1  16        216.33        174.49        29.84 o
   1   1  16       1996.91       2016.81       111.93 o
   2   1  16       1043.56        950.55       143.14 o
   4   1  16         46.33         40.89        64.98 o
   5   1  16        133.12        144.75        35.82 o
   6   1  16         27.89         35.85        20.94 o
  -6   2  16          6.94         13.88        23.90 o
  -5   2  16         36.34         37.32        24.70 o
  -4   2  16        253.82        244.40        44.31 o
  -3   2  16        494.07        163.56       111.86 o
  -2   2  16        526.50        449.11       244.36 o
  -1   2  16       1769.98       1708.06        81.24 o
   0   2  16       2387.67       2009.10       474.55 o
   1   2  16       1741.17       1720.70       100.81 o
   2   2  16        493.53        528.17        66.50 o
   3   2  16        494.23        958.62       173.47 o
   4   2  16        236.28        119.65        89.02 o
   5   2  16         40.68         40.02        29.77 o
   6   2  16          7.11         12.93        20.02 o
  -5   3  16         31.90         53.33        25.34 o
  -4   3  16        120.91        153.16        38.14 o
  -3   3  16        686.37         83.83        89.03 o
  -2   3  16        350.83         11.14        96.63 o
  -1   3  16       1714.21       1812.75       103.13 o
   0   3  16        399.93        378.85        32.73 o
   1   3  16       1661.97       2011.14        97.33 o
   2   3  16        300.47        392.93        61.77 o
   3   3  16        712.39       1417.83       315.14 o
   4   3  16        120.07         80.02        88.65 o
   5   3  16         27.51         -0.35        42.21 o
  -5   4  16        130.59        151.66        30.45 o
  -4   4  16        245.77        263.89        43.50 o
  -3   4  16        988.34         39.66        84.34 o
  -2   4  16         36.77         38.42        28.10 o
  -1   4  16        850.95        781.19       179.69 o
   0   4  16        210.03        279.50        38.68 o
   1   4  16        855.03        808.55        74.93 o
   2   4  16         39.79         65.28        27.21 o
   3   4  16        978.75       1689.64       238.68 o
   4   4  16        243.69        365.40       151.19 o
   5   4  16        142.79         -3.43        63.54 o
  -3   5  16        265.12        222.51       150.24 o
  -2   5  16        482.88        542.05        51.96 o
  -1   5  16         95.89        136.08        85.54 o
   0   5  16       1604.72       2108.02       138.87 o
   1   5  16         99.24        102.79        30.35 o
   2   5  16        527.72        700.43        72.47 o
   3   5  16        245.13        279.74       114.43 o
   4   5  16         41.72         18.03        34.10 o
  -3   6  16        695.37        636.84       338.07 o
  -2   6  16        319.21        280.29        42.09 o
  -1   6  16       3518.07       2420.62      1581.29 o
   0   6  16        944.47       1417.59       171.73 o
   1   6  16       3691.42       5128.77       236.23 o
   2   6  16        311.66        406.79        49.08 o
   3   6  16        678.89       1115.65       174.91 o
   4   6  16         74.95         59.72        38.39 o
   5   6  16        109.89         13.55        61.13 o
  -4   7  16        105.21         21.21        93.89 o
  -3   7  16         20.17         13.89        34.87 o
  -2   7  16        287.50        339.79        48.04 o
  -1   7  16        312.47        317.63        60.94 o
   0   7  16         10.66         12.40        43.42 o
   1   7  16        324.48        487.79        59.89 o
   2   7  16        284.33        315.27        54.11 o
   3   7  16         20.91         40.83        29.85 o
   4   7  16        108.51        172.27       126.17 o
   5   7  16         25.11         -9.51        64.24 o
  -4   8  16          7.43         -5.43        89.21 o
  -3   8  16        510.32         97.56       109.81 o
  -2   8  16        152.58        156.73        38.07 o
  -1   8  16       2083.63       2647.25       363.49 o
   0   8  16        102.93        215.00        75.79 o
   1   8  16       2092.32       2640.10       178.13 o
   2   8  16        162.53        120.85        62.87 o
   3   8  16        503.34        712.50       515.67 o
   4   8  16         10.10         26.35        33.92 o
  -4   9  16         12.98        -16.52       103.32 o
  -3   9  16        206.16         67.16       122.07 o
  -2   9  16        226.14        118.66       122.97 o
  -1   9  16        261.09        337.44        47.40 o
   0   9  16        195.53        192.10        36.30 o
   1   9  16        316.38        370.78        58.15 o
   2   9  16        258.95        257.59        74.59 o
   3   9  16        206.71        315.10        74.31 o
   4   9  16          9.90         32.91        42.10 o
  -4  10  16        103.47        -50.31       109.63 o
  -3  10  16        135.73         20.51       112.69 o
  -2  10  16         36.31         30.03       158.41 o
  -1  10  16        285.08        280.03        44.72 o
   0  10  16        329.42        404.76        44.95 o
   1  10  16        305.40        334.72        61.38 o
   3  10  16        132.81        231.88        69.62 o
   4  10  16        102.62        218.19        56.35 o
  -4  11  16          7.60         -5.62       105.82 o
  -3  11  16        309.11         -6.82       123.27 o
  -2  11  16         61.77         20.47       173.68 o
  -1  11  16        422.31        610.04        86.21 o
   0  11  16         28.53         10.88        35.34 o
   1  11  16        408.71        355.47        56.26 o
   3  11  16        319.52        559.56        93.43 o
   4  11  16          7.32         24.92        42.93 o
  -3  12  16         16.68         33.19       125.08 o
  -2  12  16         43.16         70.22       186.81 o
  -1  12  16         61.57         88.70        45.20 o
   0  12  16        523.64        460.66       154.97 o
   1  12  16         72.04         70.26        35.38 o
   2  12  16         39.32         45.48        36.48 o
  -3  13  16        126.50          6.22       115.75 o
  -2  13  16         30.02        102.43       177.72 o
  -1  13  16        210.66        201.94        64.19 o
   0  13  16         24.50         44.88        49.10 o
   1  13  16        199.74        150.52        50.68 o
   2  13  16         30.62          7.84        31.56 o
  -2  14  16          1.17          7.16        39.66 o
  -1  14  16        187.17        199.25        61.87 o
   0  14  16        226.52        223.80        63.26 o
   1  14  16        189.54        160.91        48.83 o
  -1  15  16         43.62         32.26        35.39 o
   0  15  16          2.66          0.31        33.10 o
   1  15  16         44.52         37.24        30.00 o
   1   0  17         25.89         56.03        19.00 o
   2   0  17       1926.32       2041.12       397.55 o
   3   0  17        181.12         84.10       102.02 o
   4   0  17         13.05        -10.21        57.88 o
   5   0  17          6.78          7.67        23.11 o
  -5   1  17        134.58        173.58        34.44 o
  -4   1  17        108.54         93.15        63.91 o
  -3   1  17        165.47         74.49       110.60 o
  -2   1  17          4.10         -1.98        30.97 o
  -1   1  17       1159.38       1074.86        60.83 o
   0   1  17         17.43          8.93        13.86 o
   1   1  17       1242.14       1309.04        87.88 o
   2   1  17          6.82         -8.13        26.71 o
   4   1  17        118.22        115.29        78.58 o
   5   1  17        137.26        156.87        36.14 o
  -5   2  17          7.17          4.58        21.43 o
  -4   2  17        158.70        170.88        39.64 o
  -3   2  17        654.71        218.23       116.91 o
  -2   2  17       2156.42        309.23       197.37 o
  -1   2  17       1233.83        976.02        59.23 o
   0   2  17        150.17        147.50        28.36 o
   1   2  17       1206.25       1086.21        56.94 o
   2   2  17       2107.41       2377.79       131.24 o
   3   2  17        671.17        875.02       481.28 o
   5   2  17          6.76         18.63        27.08 o
  -5   3  17         76.03        111.08        27.70 o
  -4   3  17        554.54        523.96        58.84 o
  -3   3  17        338.20        208.63       106.12 o
  -2   3  17        253.18         -6.17        86.54 o
  -1   3  17        516.36        417.15       116.31 o
   0   3  17       3575.59       3127.77       198.50 o
   1   3  17        486.80        476.18        47.60 o
   2   3  17        253.73        475.82        56.45 o
   3   3  17        332.28        443.07       113.50 o
   4   3  17        576.32        255.18       119.24 o
   5   3  17         78.24         40.47        66.93 o
  -5   4  17         16.89          5.47        19.70 o
  -3   4  17        486.01        467.87       248.01 o
  -2   4  17        682.33        577.16       343.92 o
  -1   4  17          2.25          5.23        20.26 o
   0   4  17        428.67        384.29        40.91 o
   1   4  17          6.60         28.58        21.10 o
   2   4  17        690.03        987.91        84.57 o
   3   4  17        467.24        822.88       158.66 o
   4   4  17         35.56        121.31        45.26 o
   5   4  17         16.54         13.90        45.15 o
  -3   5  17         33.55         36.44        36.32 o
  -2   5  17         20.84         29.41        32.85 o
  -1   5  17        677.20        596.87       489.19 o
   0   5  17       3838.59       4119.65       468.56 o
   1   5  17        659.48        744.91        70.85 o
   2   5  17         20.99         17.44        23.83 o
   3   5  17         37.02         73.31        32.86 o
   4   5  17        512.57       1002.32       533.22 o
   5   5  17         19.54         -6.50        59.50 o
  -3   6  17        230.95        156.91        87.87 o
  -2   6  17        208.48        203.91        37.12 o
   0   6  17         42.28        106.47        69.25 o
   1   6  17        805.16       1035.64        94.44 o
   2   6  17        206.93        379.85        64.05 o
   3   6  17        242.36        473.60       101.20 o
   4   6  17         12.21         36.34        35.04 o
   5   6  17          5.77         22.14        61.36 o
  -4   7  17        332.05         10.54        92.55 o
  -3   7  17         13.05         -6.59       107.49 o
  -2   7  17        139.54        131.60        34.84 o
  -1   7  17        230.01        214.31        57.84 o
   0   7  17       4768.60       6371.96      1555.39 o
   1   7  17        193.76        200.77        46.14 o
   2   7  17        139.88        140.67        42.50 o
   3   7  17         10.46         44.38        44.28 o
   4   7  17        318.61        610.98        85.91 o
   5   7  17         58.40        -11.84        53.42 o
  -4   8  17          9.07         -5.29        94.68 o
  -3   8  17        165.55         33.88       111.76 o
  -2   8  17        743.29        731.86        70.71 o
  -1   8  17        193.63        255.84        42.87 o
   0   8  17        126.91         78.45        48.79 o
   1   8  17        193.77        220.30        41.74 o
   2   8  17        713.72        793.83        83.17 o
   3   8  17        174.59        227.15       184.93 o
   4   8  17          9.93          7.01        37.32 o
  -4   9  17        142.62         21.40        98.95 o
  -3   9  17          5.58        -27.66       121.69 o
  -2   9  17         82.21        -82.62       180.45 o
  -1   9  17        504.80        608.19        57.81 o
   0   9  17       1711.74       1766.71       148.73 o
   1   9  17        547.52        759.68        78.27 o
   2   9  17         73.51         72.82        46.78 o
   3   9  17          5.36        -12.16        43.44 o
   4   9  17        140.11        209.20       168.53 o
  -4  10  17          3.39         48.08       109.81 o
  -3  10  17        171.21          6.96       118.03 o
  -2  10  17        549.89         64.70       190.90 o
  -1  10  17         95.64        114.69        57.67 o
   0  10  17          9.07          8.20        22.16 o
   1  10  17         88.16         97.08        45.30 o
   3  10  17        175.41        251.33        70.32 o
   4  10  17          3.13          5.01        38.06 o
  -4  11  17         12.42         31.65       106.29 o
  -3  11  17         23.79         -6.82       121.00 o
  -1  11  17         10.87         11.74        39.64 o
   0  11  17        107.62        119.80        44.53 o
   1  11  17          8.17         22.38        32.20 o
   4  11  17         11.57         81.08        47.25 o
  -3  12  17         94.38        -26.13       125.22 o
  -2  12  17        740.48         83.50       187.32 o
  -1  12  17          8.46         27.64        38.61 o
   0  12  17          9.80          7.63        32.40 o
   1  12  17          7.82        -13.31        30.46 o
   2  12  17        747.30        741.77        89.48 o
  -3  13  17          0.43        -29.94       115.43 o
  -2  13  17         37.79        -94.54       180.41 o
  -1  13  17        100.58        115.75        56.86 o
   0  13  17        139.29        143.65        56.90 o
   1  13  17         97.19         59.92        41.26 o
   2  13  17         35.04         59.18        34.02 o
  -2  14  17        201.55        -47.25       156.88 o
  -1  14  17         36.09          7.47        41.59 o
   0  14  17          4.88         25.76        42.75 o
   1  14  17         35.93         16.38        34.16 o
   2  14  17        195.64        134.32        36.57 o
  -1  15  17         80.90         36.01        33.00 o
   0  15  17        153.72         62.98        36.77 o
   1  15  17         83.28         38.19        30.93 o
   0   0  18          6.39         -3.94        16.90 o
   1   0  18        162.24        131.49        20.67 o
   2   0  18         83.08         51.78        37.70 o
   3   0  18         18.34        120.26       107.54 o
   4   0  18         48.10         37.04        61.59 o
   5   0  18          1.52          2.24        23.71 o
  -5   1  18         58.91         56.47        25.22 o
  -4   1  18         81.17         50.36        58.34 o
  -3   1  18       1495.59        900.32       184.45 o
  -2   1  18        318.32        227.47        54.06 o
  -1   1  18       4649.04       4134.61       150.43 o
   0   1  18        482.92        439.36        30.77 o
   1   1  18       4398.98       4594.43       247.31 o
   2   1  18        304.28        286.71        55.34 o
   3   1  18       1490.38       2064.92       213.94 o
   4   1  18         71.08         66.65        69.48 o
   5   1  18         64.76         49.55        27.33 o
  -5   2  18         17.81         28.30        21.35 o
  -4   2  18         20.78         26.18        27.14 o
  -3   2  18        173.97         66.28       101.69 o
  -2   2  18        154.31        163.84        72.16 o
  -1   2  18       1401.48       1094.10       185.52 o
   0   2  18        625.00        396.25        43.60 o
   1   2  18       1420.98       1239.07        63.30 o
   2   2  18        153.26        304.98        52.36 o
   3   2  18        212.29        185.96       140.91 o
   5   2  18         22.68         51.86        28.75 o
  -5   3  18         48.98         38.89        22.04 o
  -4   3  18        312.07        297.98        44.73 o
  -3   3  18        711.97        782.04       322.32 o
  -2   3  18        475.10         45.81       111.21 o
  -1   3  18       2269.53       1930.05       436.23 o
   0   3  18       2258.44       2293.92       135.77 o
   1   3  18       2219.25       2089.08       120.40 o
   2   3  18        491.59        511.52       158.93 o
   3   3  18        754.85       1660.73       358.35 o
   4   3  18        299.10         95.19        91.94 o
   5   3  18         53.26         16.57        62.52 o
  -5   4  18         85.43        104.46        24.78 o
  -3   4  18        250.49        263.09       153.77 o
  -2   4  18        485.33         37.58        95.34 o
  -1   4  18       1428.50       1305.53       126.59 o
   0   4  18        885.79       1110.02        88.89 o
   1   4  18       1476.33       1468.67        94.82 o
   2   4  18        476.82        745.35        80.41 o
   3   4  18        223.91        580.50       137.50 o
   5   4  18         85.88         27.86        44.68 o
  -3   5  18         90.73         50.02        36.69 o
  -2   5  18        769.47        682.83       386.13 o
  -1   5  18        114.36         70.82        42.81 o
   0   5  18         30.91         17.04        19.43 o
   1   5  18        116.42         99.56        28.25 o
   2   5  18        767.07       1065.94        99.06 o
   3   5  18         89.63         92.49        35.66 o
   4   5  18        118.23        108.44        72.27 o
   5   5  18         32.61          9.10        53.93 o
  -4   6  18         31.66        -36.29        96.54 o
  -3   6  18        165.05        160.60        71.68 o
  -2   6  18        373.18        384.53        47.69 o
  -1   6  18       2035.29        177.20       166.67 o
   0   6  18         47.96        100.58        73.80 o
   1   6  18       2190.18       3248.73       199.23 o
   2   6  18        361.50        430.29        62.74 o
   3   6  18        189.49        416.08        94.36 o
   4   6  18         35.29         40.52        42.00 o
   5   6  18         93.37          2.92        55.00 o
  -4   7  18         40.74        -10.40        88.14 o
  -3   7  18         25.96         34.39       117.70 o
  -2   7  18        328.99        314.97        47.20 o
  -1   7  18        836.11        780.35        81.35 o
   0   7  18        173.74        181.64        58.72 o
   1   7  18        888.26       1206.72        96.55 o
   2   7  18        328.34        400.78        61.54 o
   3   7  18         21.46         57.37        61.27 o
   4   7  18         42.41         93.66        45.30 o
   5   7  18          8.46         -5.48        55.19 o
  -4   8  18         18.32        -15.55        93.66 o
  -3   8  18         98.15         21.12       116.82 o
  -2   8  18          9.57         18.89        25.20 o
  -1   8  18        231.91        316.28        45.45 o
   0   8  18        258.06        275.33        66.25 o
   1   8  18        228.98        311.81        55.90 o
   2   8  18         23.38         12.38        31.57 o
   3   8  18         75.48         96.32        68.30 o
   4   8  18         18.35          3.53        34.72 o
  -4   9  18         23.83         -5.15        94.82 o
  -3   9  18        296.86         28.40       121.37 o
  -2   9  18        221.55         55.93       194.05 o
  -1   9  18        173.34        193.58        47.24 o
   0   9  18        225.04        221.42        50.74 o
   1   9  18        183.60        238.42        51.65 o
   2   9  18        219.25        330.97        73.52 o
   3   9  18        273.72        626.25       104.57 o
   4   9  18         23.57         78.11        45.48 o
  -4  10  18         93.58         40.61        99.05 o
  -3  10  18        155.85         63.26       126.99 o
  -2  10  18        198.23         92.36       190.39 o
  -1  10  18         14.22          7.84        37.13 o
   0  10  18         77.41         62.19        40.01 o
   1  10  18         12.04         15.33        37.96 o
   2  10  18        182.22        220.65        62.33 o
   3  10  18        156.80        298.71        77.88 o
   4  10  18         93.89        168.80        53.61 o
  -4  11  18         78.21          4.92        96.63 o
  -3  11  18        116.54         27.20       121.28 o
  -2  11  18         49.08        -11.46       194.33 o
  -1  11  18        245.44        319.40        61.05 o
   0  11  18         13.63         29.94        34.76 o
   1  11  18        255.31        192.95        47.16 o
   4  11  18         77.82        170.20        53.47 o
  -3  12  18         23.17          6.36       115.94 o
  -2  12  18         16.82        -64.65       185.65 o
  -1  12  18          3.92         -0.09        36.73 o
   0  12  18        191.50        224.07        50.45 o
   1  12  18          3.36         17.35        31.28 o
   2  12  18         17.72         14.25        32.72 o
  -3  13  18         97.42         17.13       108.28 o
  -2  13  18          1.95        -18.98       177.85 o
  -1  13  18        253.62        307.63        71.15 o
   0  13  18        293.06        224.55        61.59 o
   1  13  18        244.05        145.88        49.29 o
   2  13  18          1.83          5.99        28.68 o
  -2  14  18         21.20        -60.71       155.95 o
  -1  14  18         72.91         79.37        45.72 o
   0  14  18          6.25         -6.87        39.17 o
   1  14  18         75.32        105.45        42.61 o
   2  14  18         21.70         20.14        24.92 o
   0  15  18         68.74         58.60        33.72 o
   1   0  19        342.99        292.84        27.72 o
   2   0  19       2212.68       2826.29       398.87 o
   3   0  19        293.85        144.48       114.87 o
   4   0  19         43.08          3.30        59.27 o
   5   0  19         96.39        109.92        29.36 o
  -5   1  19         81.97         85.77        26.60 o
  -4   1  19         47.49         58.16        60.10 o
  -3   1  19         27.19          6.13       113.20 o
  -2   1  19        682.58        729.36       243.95 o
  -1   1  19        196.36        191.64        21.58 o
   0   1  19        215.46        195.80        24.98 o
   1   1  19        175.12        189.89        22.23 o
   2   1  19        653.07        813.88        91.12 o
   3   1  19         33.11        101.24        48.94 o
   4   1  19         45.64         44.00        66.23 o
   5   1  19         80.98         83.73        29.46 o
  -5   2  19         53.20         83.89        24.49 o
  -4   2  19         44.99         61.67        29.34 o
  -3   2  19        606.14        219.49       118.21 o
  -2   2  19       1050.27        796.46       306.14 o
  -1   2  19        192.41        146.27        22.75 o
   0   2  19         40.25         32.28        13.95 o
   1   2  19        211.27        204.70        27.87 o
   2   2  19       1069.48       1273.44       163.47 o
   3   2  19        555.51        710.80        88.39 o
   5   2  19         55.47         65.23        28.59 o
  -5   3  19         65.75         63.34        22.26 o
  -4   3  19        154.55        130.14        59.97 o
  -3   3  19        354.46        362.53       125.66 o
  -2   3  19        190.71         22.73       101.84 o
  -1   3  19        163.36        104.70        28.25 o
   0   3  19       2344.99       2543.54       183.38 o
   1   3  19        152.40        152.05        29.22 o
   2   3  19        219.78        287.59        67.00 o
   3   3  19        328.13        441.06        87.07 o
   4   3  19        169.95         13.74        78.44 o
   5   3  19         64.04         54.08        35.88 o
  -3   4  19        315.97        237.36        91.10 o
  -2   4  19        287.86        230.28       102.93 o
  -1   4  19        305.59        281.08        40.09 o
   0   4  19        657.24        590.31        53.19 o
   1   4  19        303.77        314.17        39.44 o
   2   4  19        286.30        371.96        61.41 o
   3   4  19        299.71        557.51       178.78 o
   5   4  19         25.00         14.01        40.99 o
  -4   5  19        348.45        118.07       100.90 o
  -3   5  19         93.68         59.28        42.72 o
  -2   5  19          5.10         -8.08        30.21 o
  -1   5  19        827.77        505.32       314.03 o
   0   5  19       1302.92       1418.88        93.35 o
   1   5  19        816.99        900.42        75.60 o
   2   5  19          6.37          5.52        26.86 o
   3   5  19        119.10         86.68        48.64 o
   4   5  19        330.34         49.43        85.21 o
  -4   6  19         97.97        -10.26        94.22 o
  -3   6  19        194.88          7.01       117.84 o
  -2   6  19         92.07         56.83        40.24 o
  -1   6  19        547.02        317.81       160.94 o
   0   6  19        561.94       1278.82       166.20 o
   1   6  19        555.52        595.90        64.01 o
   2   6  19         96.00         68.95        39.27 o
   3   6  19        213.85        494.95        98.77 o
   5   6  19          4.43         13.55        54.49 o
  -4   7  19        137.48        -25.43        91.29 o
  -3   7  19        269.49        -35.78       119.84 o
  -2   7  19        122.02         80.48        29.37 o
  -1   7  19        520.52        667.23        74.88 o
   0   7  19       1788.34       2549.66       538.60 o
   1   7  19        485.99        868.97        83.54 o
   2   7  19        122.05        128.93        44.70 o
   3   7  19        279.71        566.47       442.41 o
   4   7  19        134.69        283.68        61.45 o
  -4   8  19         37.08         35.23        99.74 o
  -3   8  19        123.42         72.54       127.64 o
  -2   8  19        685.88        -22.70       179.80 o
  -1   8  19        116.32        126.87        43.55 o
   0   8  19       1786.70       2092.94       546.49 o
   1   8  19        125.09        161.41        47.88 o
   2   8  19        679.64        790.04       114.36 o
   3   8  19        105.18        214.29        78.48 o
   4   8  19         37.22         96.45        47.11 o
  -4   9  19         65.07          9.89        87.40 o
  -3   9  19         22.09        -14.48       115.52 o
  -2   9  19         96.01        -96.17       214.38 o
  -1   9  19         56.04         64.34        34.72 o
   0   9  19        133.52        115.63        45.32 o
   1   9  19         38.89         69.48        39.63 o
   2   9  19         87.10        112.83        52.35 o
   3   9  19         25.59        112.41        67.58 o
   4   9  19         66.64        179.15        53.10 o
  -4  10  19         28.24        -28.73        90.83 o
  -3  10  19        163.00        -63.63       134.04 o
  -2  10  19        663.02         49.06       220.14 o
  -1  10  19        144.59        184.12       113.43 o
   0  10  19         34.64         48.67        38.45 o
   1  10  19        171.81        153.69        49.22 o
   2  10  19        666.89        653.31        97.24 o
  -3  11  19         47.23         -6.73       125.32 o
  -2  11  19        247.50         35.88       205.93 o
  -1  11  19         99.15         91.02        42.91 o
   0  11  19         30.33         39.29        37.35 o
   1  11  19         93.36         82.52        37.53 o
  -3  12  19         40.81         -6.17       115.89 o
  -2  12  19        491.02        154.00       221.67 o
  -1  12  19        212.94        279.02        61.08 o
   0  12  19          9.15          8.90        35.22 o
   1  12  19        213.16        165.67        46.02 o
   2  12  19        497.31        479.63        67.72 o
  -2  13  19         35.62         -9.38       182.03 o
  -1  13  19          2.27         11.23        43.16 o
   0  13  19          4.45         25.85        42.38 o
   1  13  19          3.92         -7.75        33.46 o
   2  13  19         32.03         16.94        28.87 o
  -1  14  19         82.24        100.39        46.41 o
   0  14  19         21.93         35.00        39.50 o
   1  14  19         84.93         61.45        36.71 o
   0   0  20        666.38        679.36        89.67 o
   1   0  20        876.39        847.56        54.87 o
   2   0  20        180.11        190.34        60.36 o
   3   0  20        490.06        368.47       141.23 o
   4   0  20         19.54         48.22        59.59 o
   5   0  20         44.45         41.67        22.90 o
  -5   1  20         35.13         28.72        19.97 o
  -4   1  20        307.63        298.06        81.27 o
  -3   1  20        107.79        105.13       116.73 o
  -2   1  20         49.46         37.66        39.43 o
  -1   1  20        662.80        568.43        42.90 o
   0   1  20       2071.49       1916.90       116.19 o
   1   1  20        687.94        664.45        44.10 o
   2   1  20         47.43         57.15        38.65 o
   3   1  20        105.33        134.89        52.73 o
   4   1  20        332.00        262.65        93.48 o
   5   1  20         35.40         31.36        23.94 o
  -5   2  20         34.28         18.88        18.96 o
  -4   2  20         32.97         30.48        25.51 o
  -3   2  20        970.21        310.41       285.58 o
  -2   2  20        611.57        263.35       149.17 o
  -1   2  20        834.02        589.40        45.98 o
   0   2  20         30.76         44.86        15.71 o
   1   2  20        788.38        740.60        49.95 o
   2   2  20        634.43        678.10        82.50 o
   3   2  20        982.17       1248.62       121.44 o
   5   2  20         37.76         27.56        25.23 o
  -5   3  20         31.26         45.85        19.61 o
  -4   3  20        115.96        140.45        59.92 o
  -3   3  20        567.03        571.36       146.90 o
  -2   3  20         11.09        -33.13       107.37 o
  -1   3  20       1437.19       1257.86        91.10 o
   0   3  20        286.21        273.06        36.09 o
   1   3  20       1465.91       1548.56        96.38 o
   2   3  20         10.95         14.28        24.24 o
   3   3  20        533.73        859.07        93.54 o
   4   3  20        101.69        -35.18        76.81 o
   5   3  20         35.84         35.35        27.74 o
  -3   4  20        104.30        107.35        80.20 o
  -2   4  20       1277.95       1041.03       403.58 o
  -1   4  20        964.49        815.05        74.28 o
   0   4  20         82.64         74.07        22.30 o
   1   4  20        924.95        900.58        74.28 o
   2   4  20       1296.21       1596.70       159.45 o
   3   4  20        108.04        159.24        58.39 o
   5   4  20         37.43         17.51        41.18 o
  -4   5  20         10.53          5.06        87.44 o
  -3   5  20          4.29         21.26       122.02 o
  -2   5  20        177.32         92.33        49.86 o
  -1   5  20        290.29        242.70       144.79 o
   0   5  20        118.64        132.72        27.76 o
   1   5  20        301.42        472.98        50.02 o
   2   5  20        190.32        237.62        52.42 o
   3   5  20          8.61         26.11        48.95 o
   4   5  20         13.45         47.43        85.17 o
  -4   6  20         33.82         15.04        87.53 o
  -3   6  20         64.22        -29.10       118.96 o
  -2   6  20       1645.18       1555.52       760.25 o
  -1   6  20        619.44        424.67       208.88 o
   0   6  20         86.12        129.47        56.42 o
   1   6  20        607.42        717.68        71.61 o
   2   6  20       1615.75       2005.95       146.12 o
   3   6  20         70.57         92.71        53.38 o
   4   6  20         32.81          4.64        80.29 o
  -4   7  20         59.28          9.89        87.02 o
  -3   7  20         14.20         -7.38       130.19 o
  -2   7  20         99.48         71.47        64.51 o
  -1   7  20        466.27        407.31        52.24 o
   0   7  20        306.82        369.19       115.10 o
   1   7  20        507.84        596.05        77.86 o
   2   7  20         92.10         93.32        42.36 o
   3   7  20         10.20         52.91        66.18 o
  -4   8  20          4.36        -38.75        95.98 o
  -3   8  20         62.86        -14.85       135.02 o
  -2   8  20        545.41        109.63       212.85 o
  -1   8  20          4.36         -6.27        23.45 o
   0   8  20          7.01          0.41        47.05 o
   1   8  20          1.39         -5.31        33.40 o
   2   8  20        532.07        860.50       119.93 o
   3   8  20         48.33         58.13        77.63 o
   4   8  20          4.69          7.94        76.72 o
  -4   9  20         66.78         18.75        85.26 o
  -3   9  20         87.79         51.29       132.28 o
  -2   9  20          0.16         38.43       217.44 o
  -1   9  20        301.89        398.69       134.50 o
   0   9  20       1454.77       1523.97       210.51 o
   1   9  20        267.25        234.21        57.36 o
   2   9  20          0.41         11.79        45.16 o
  -4  10  20          0.10         26.87        88.83 o
  -3  10  20         30.38         77.56       138.36 o
  -2  10  20        113.04         38.71       225.38 o
  -1  10  20        511.72        760.38       166.99 o
   0  10  20          2.42          5.00        34.32 o
   1  10  20        497.85        668.56       121.65 o
   2  10  20        114.33        101.13        50.31 o
  -3  11  20         53.56          6.59       127.96 o
  -2  11  20          5.50         12.35       224.31 o
  -1  11  20        121.33        167.41        50.48 o
   0  11  20        193.44        202.92        48.42 o
   1  11  20        133.18        119.13        39.32 o
  -3  12  20         47.08        -29.66       120.02 o
  -2  12  20         12.83         33.23       199.85 o
  -1  12  20        105.29         85.79        42.00 o
   0  12  20         31.98         48.85        33.75 o
   1  12  20        115.74         79.62        32.82 o
   2  12  20         10.17         27.01        30.59 o
  -2  13  20          0.25        -54.63       172.61 o
  -1  13  20         82.92         92.97        47.25 o
   0  13  20        143.26        156.60        51.70 o
   1  13  20         73.91         90.09        39.78 o
   2  13  20          0.23         10.49        27.15 o
  -1  14  20         65.49         39.27        38.94 o
   0  14  20          9.88         23.21        36.90 o
   1  14  20         69.71         80.48        36.81 o
   1   0  21        232.72        229.21        25.86 o
   2   0  21         45.67         35.36        38.73 o
   3   0  21        626.44        671.97       167.18 o
   4   0  21         64.19         52.63        60.80 o
   5   0  21         92.49        124.93        27.43 o
  -5   1  21          2.51          8.57        17.62 o
  -4   1  21         18.21         -2.83        47.11 o
  -3   1  21         58.87         43.91       108.05 o
  -2   1  21       1349.20       1335.21       122.55 o
  -1   1  21         54.70         52.95        17.70 o
   0   1  21          2.82         11.93        15.75 o
   1   1  21         72.89         50.45        17.00 o
   2   1  21       1363.26       1481.89       130.49 o
   3   1  21         38.99         57.15        45.04 o
   4   1  21         16.44         20.98        61.03 o
   5   1  21          3.10         -2.14        19.94 o
  -5   2  21         55.23         88.16        22.38 o
  -4   2  21         37.58         51.66        50.73 o
  -3   2  21          3.48         23.36        95.33 o
  -2   2  21        466.27        308.18       155.48 o
  -1   2  21       1192.75       1047.29        65.39 o
   0   2  21        812.29        775.07        51.06 o
   1   2  21       1182.23       1312.49        92.11 o
   2   2  21        423.70        403.17        66.20 o
   3   2  21          9.25         20.31        37.97 o
   5   2  21         54.00         59.07        28.40 o
  -5   3  21         16.50         10.67        25.25 o
  -4   3  21          1.69          4.69        42.28 o
  -3   3  21        280.62         96.68       128.75 o
  -2   3  21        657.35        209.46       142.21 o
  -1   3  21       1387.64       1239.16        77.29 o
   0   3  21        913.40        953.72        75.37 o
   1   3  21       1395.79       1440.09        80.83 o
   2   3  21        684.16        793.21        87.91 o
   3   3  21        253.26        305.34        60.63 o
   5   3  21         16.69          2.44        24.81 o
  -4   4  21        180.75        101.60        95.05 o
  -3   4  21        214.23        142.81       135.67 o
  -2   4  21        207.65        181.53        46.21 o
  -1   4  21        240.87        210.12        52.02 o
   0   4  21        807.82        761.25        79.59 o
   1   4  21        257.75        360.89        42.58 o
   2   4  21        231.06        263.01        56.11 o
   3   4  21        209.36        221.35       191.89 o
   4   4  21        175.90         13.32        75.28 o
   5   4  21         51.25         45.06        30.94 o
  -4   5  21         18.39          4.87        88.83 o
  -3   5  21        352.53        205.66       152.14 o
  -2   5  21        414.48        334.48        77.16 o
  -1   5  21        349.52        434.69       111.11 o
   0   5  21        728.20        627.05        60.10 o
   1   5  21        371.16        396.70        47.80 o
   2   5  21        442.69        614.14        74.74 o
   3   5  21        373.80          4.97        85.08 o
   4   5  21         21.05          4.55        75.75 o
   5   5  21         29.45         10.47        27.99 o
  -4   6  21         65.80         -4.87        89.25 o
  -3   6  21         27.55         30.03       119.93 o
  -2   6  21        220.60        120.33        70.63 o
  -1   6  21         86.57         76.21        69.28 o
   0   6  21       1341.65       1875.31       288.62 o
   1   6  21         97.77        116.95        38.70 o
   2   6  21        216.61        217.07        52.97 o
   3   6  21         27.08        140.82        80.57 o
   5   6  21         32.06         40.10        39.82 o
  -4   7  21         17.05         47.48        92.18 o
  -3   7  21        206.30         83.54       138.96 o
  -2   7  21        113.26         59.92       189.74 o
  -1   7  21        305.19        240.86        43.45 o
   0   7  21         47.79         66.54        44.86 o
   1   7  21        300.09        401.15        67.62 o
   2   7  21        122.48        123.64        63.86 o
   3   7  21        209.96        343.23       317.16 o
   4   7  21         19.62         16.80        74.82 o
  -4   8  21        104.88         32.21        84.61 o
  -3   8  21         26.30        120.81       132.97 o
  -2   8  21         89.77         64.70       211.60 o
  -1   8  21         45.69         54.64        26.79 o
   0   8  21        105.30         66.31        45.40 o
   1   8  21         56.87         55.12        35.01 o
   2   8  21        102.31        139.98        61.03 o
  -4   9  21         40.13        -13.18        83.36 o
  -3   9  21        108.49         14.71       129.31 o
  -2   9  21        371.11        -40.43       240.23 o
  -1   9  21        483.82        648.44       159.89 o
   0   9  21          4.78          4.40        43.81 o
   1   9  21        486.28        660.45        97.77 o
   2   9  21        365.16        506.46        88.42 o
  -3  10  21         33.79          6.96       128.29 o
  -2  10  21         62.78       -147.41       234.20 o
  -1  10  21        100.27        146.71       102.16 o
   0  10  21         78.57         68.68        36.69 o
   1  10  21         86.45         85.87        41.96 o
   2  10  21         65.71        116.68        49.43 o
  -3  11  21         58.27        -19.21       116.31 o
  -2  11  21        234.81         37.69       220.93 o
  -1  11  21         65.39        116.17        86.84 o
   0  11  21          4.27         -8.77        30.41 o
   1  11  21         68.20        109.77        36.75 o
  -3  12  21         52.01         28.03       109.91 o
  -2  12  21         76.03       -109.40       214.61 o
  -1  12  21        137.29        130.61        75.14 o
   0  12  21          3.28          7.72        31.12 o
   1  12  21        133.03        113.79        49.85 o
   2  12  21         77.71         89.99        34.58 o
   3  12  21         51.22         34.44        22.74 o
  -2  13  21        149.45         -8.59       174.10 o
  -1  13  21         62.66         49.94        41.73 o
   0  13  21         10.06         31.75        38.06 o
   1  13  21         66.65         60.57        36.99 o
   2  13  21        147.02        134.13        35.18 o
   0  14  21         60.11         44.14        36.76 o
   1  14  21         38.17         33.65        30.96 o
   0   0  22        631.94        688.77       105.54 o
   1   0  22        451.09        424.70        36.31 o
   2   0  22         16.51         15.60        35.48 o
   3   0  22        474.36        577.89       154.18 o
   4   0  22        217.09        200.32        76.40 o
   5   0  22          6.14         12.80        18.32 o
  -5   1  22         35.42         23.06        17.31 o
  -4   1  22        277.99        244.32        74.63 o
  -3   1  22         71.61         61.22       107.72 o
  -2   1  22        126.40        127.12        51.22 o
  -1   1  22         37.49         44.91        17.64 o
   0   1  22        403.25        269.41        33.20 o
   1   1  22         30.38         35.19        16.59 o
   2   1  22        137.80        150.63        49.13 o
   3   1  22         71.81         97.91        52.98 o
   4   1  22        258.91        251.09        89.44 o
   5   1  22         34.36         25.64        19.06 o
  -5   2  22         12.23          7.04        15.39 o
  -4   2  22        118.47         86.75        52.40 o
  -3   2  22        265.94         99.70       129.72 o
  -2   2  22         67.02         76.80       119.75 o
  -1   2  22        472.77        400.41        39.55 o
   0   2  22       1865.40       1883.82        90.28 o
   1   2  22        481.17        502.68        46.26 o
   2   2  22         78.89        110.84        50.75 o
   3   2  22        274.01        321.92       107.03 o
   5   2  22         12.94          4.53        20.82 o
  -5   3  22         50.53         35.23        26.59 o
  -4   3  22         52.66         53.42        84.94 o
  -3   3  22         52.81        106.15       126.24 o
  -2   3  22        595.95        230.21       164.07 o
  -1   3  22        421.43        366.43        39.41 o
   0   3  22        493.24        626.49        48.31 o
   1   3  22        423.77        434.75        33.89 o
   2   3  22        563.21        601.07        79.12 o
   3   3  22         62.35         83.91        73.61 o
   5   3  22         53.17         23.75        23.99 o
  -4   4  22         30.58         18.47        83.82 o
  -3   4  22        129.71        102.71       126.57 o
  -2   4  22        641.48        545.61        72.61 o
  -1   4  22        220.82        201.85        55.19 o
   0   4  22        222.26        382.27        58.55 o
   1   4  22        243.63        292.72        39.22 o
   2   4  22        561.72        726.37       125.08 o
   3   4  22        118.95        170.29        75.28 o
   5   4  22          6.58         13.97        25.51 o
  -4   5  22         49.27         18.52        82.06 o
  -3   5  22         90.30         15.08       121.60 o
  -2   5  22       1078.11        953.03       414.98 o
  -1   5  22        635.43        812.51       176.32 o
   0   5  22         37.27         32.43        20.74 o
   1   5  22        664.70        688.57        68.43 o
   2   5  22       1108.12       1440.43       122.95 o
   3   5  22         82.38        208.95        69.06 o
   5   5  22         70.77         31.28        35.51 o
  -4   6  22          7.16         23.02        87.26 o
  -3   6  22         26.72         -7.70       139.75 o
  -2   6  22        811.57        252.86       229.47 o
  -1   6  22        204.41        179.62        57.61 o
   0   6  22         68.93        157.30        60.54 o
   1   6  22        197.36        282.22        61.68 o
   2   6  22        868.36       1228.88       155.72 o
   3   6  22         28.64        -25.16        87.35 o
   4   6  22          7.90        -33.74        78.07 o
  -4   7  22         14.56         17.96        84.05 o
  -3   7  22         28.00        -15.46       130.14 o
  -2   7  22        452.39        -12.62       220.93 o
  -1   7  22        813.98        692.61       158.85 o
   0   7  22          1.04         18.13        41.03 o
   1   7  22        754.63        807.55       113.33 o
   2   7  22        428.47        627.69       106.10 o
  -4   8  22          7.09         25.94        81.92 o
  -3   8  22         53.65         15.22       128.15 o
  -2   8  22        422.02         95.01       216.80 o
  -1   8  22        153.37        212.71       120.63 o
   0   8  22       1042.28       1399.68       174.23 o
   1   8  22        147.25        165.57        65.51 o
   2   8  22        402.01        498.34        89.11 o
   3   8  22         54.31        119.88        98.21 o
  -4   9  22         62.40         16.29        86.47 o
  -3   9  22          7.44         43.81       126.75 o
  -2   9  22         83.83         27.99       234.34 o
  -1   9  22        155.60        123.27       102.06 o
   0   9  22         48.08        126.15        37.55 o
   1   9  22        172.82        173.54        51.07 o
   2   9  22         84.20        130.37        53.75 o
  -3  10  22        144.42         54.54       131.53 o
  -2  10  22         59.15         13.69       225.89 o
  -1  10  22        190.12        198.60       101.46 o
   0  10  22         89.58        123.14        41.44 o
   1  10  22        202.85        164.10        45.51 o
   2  10  22         53.27         81.59        45.53 o
  -3  11  22          8.68        -61.27       127.78 o
  -2  11  22         41.86        -75.33       240.84 o
  -1  11  22          9.29         13.18        67.11 o
   0  11  22        374.58        372.71        56.57 o
   1  11  22         11.07         16.91        28.69 o
   3  11  22          9.20          0.88        21.86 o
  -2  12  22          6.69         10.58       199.16 o
  -1  12  22         74.88         48.22        61.08 o
   0  12  22        114.21         79.86        34.86 o
   1  12  22         67.51         45.23        29.12 o
   2  12  22          6.38         -1.11        25.11 o
   0  13  22        124.77        119.79        44.93 o
   1  13  22         10.46          4.92        29.19 o
   1   0  23        913.67        776.07        52.64 o
   2   0  23        430.85        426.87        74.69 o
   3   0  23         36.84         58.67        95.15 o
   4   0  23          0.05         13.83        49.24 o
   5   0  23         58.80         77.82        21.38 o
  -5   1  23         20.48         22.36        15.94 o
  -4   1  23         50.91         29.66        47.43 o
  -3   1  23        260.53        213.08       130.37 o
  -2   1  23        237.12        204.01        59.00 o
  -1   1  23        727.88        753.23        82.91 o
   0   1  23         32.88         21.17        17.31 o
   1   1  23        768.80        838.20        63.64 o
   2   1  23        267.21        286.73        69.02 o
   3   1  23        312.36        335.19       117.52 o
   4   1  23         51.49         66.32        62.38 o
   5   1  23         19.94         16.26        18.32 o
  -5   2  23         20.02         33.51        28.50 o
  -4   2  23         28.85         15.55        41.12 o
  -3   2  23         93.37         80.02       115.75 o
  -2   2  23        189.75        293.24       158.92 o
  -1   2  23        405.91        499.31        63.39 o
   0   2  23        448.39        413.63        38.24 o
   1   2  23        409.05        522.48        56.67 o
   2   2  23        179.24        200.82        54.22 o
   3   2  23        107.52        106.47        81.41 o
   4   2  23         23.99          7.47        65.21 o
   5   2  23         17.87          9.24        18.92 o
  -4   3  23         57.15         53.24        81.22 o
  -3   3  23         75.63         91.25       130.84 o
  -2   3  23        603.76        426.86       201.57 o
  -1   3  23        261.76        213.51        29.73 o
   0   3  23        115.03        129.06        23.57 o
   1   3  23        235.06        199.28        25.72 o
   2   3  23        583.59        632.25        79.89 o
   3   3  23         91.61         80.04       104.82 o
   5   3  23         14.40         17.58        21.69 o
  -4   4  23         79.80         93.43        89.11 o
  -3   4  23        273.66        215.68       147.96 o
  -2   4  23        376.14        316.39        57.11 o
  -1   4  23        782.23        713.08        93.94 o
   0   4  23        930.62        868.80        69.39 o
   1   4  23        807.95       1017.21        73.04 o
   2   4  23        385.77        503.21        72.89 o
   3   4  23        269.48        381.93        90.04 o
   5   4  23         54.91         25.09        24.26 o
  -4   5  23          3.38         39.17        84.47 o
  -3   5  23         51.30         38.38       126.48 o
  -2   5  23         20.09        -43.44       193.54 o
  -1   5  23        421.31        347.84       107.72 o
   0   5  23          0.38          3.55        20.64 o
   1   5  23        403.22        443.76        49.74 o
   2   5  23         24.86         32.85        35.59 o
   3   5  23         48.23         95.75        55.00 o
   4   5  23          3.56         22.93       137.99 o
  -4   6  23         54.48          8.59        80.81 o
  -3   6  23        185.48         70.13       135.25 o
  -2   6  23        162.15         84.29       213.27 o
  -1   6  23        717.70        430.01        75.83 o
   0   6  23        343.18        477.41        83.82 o
   1   6  23        746.57        858.71        92.50 o
   2   6  23        152.26        183.38        72.73 o
  -4   7  23         11.73          8.31        77.65 o
  -3   7  23        180.50         54.35       133.81 o
  -2   7  23         66.08        171.45       229.00 o
   0   7  23         19.27         37.65        40.31 o
   1   7  23        313.36        432.43        98.91 o
   2   7  23         72.76        102.43        59.13 o
   3   7  23        183.77        259.45       121.88 o
  -4   8  23         18.80         -3.90        77.65 o
  -3   8  23        177.94          7.57       140.07 o
  -2   8  23         17.67        -14.06       238.52 o
  -1   8  23        720.04        652.43       166.53 o
   0   8  23        112.71        165.51        75.37 o
   1   8  23        723.60        641.79       146.27 o
   2   8  23         16.73         45.86        48.69 o
  -3   9  23         74.30        -21.54       132.79 o
  -2   9  23         42.53        -14.34       241.39 o
  -1   9  23         94.61        219.90       115.99 o
   0   9  23         32.31         35.10        30.28 o
   1   9  23         91.71        126.97        45.93 o
   2   9  23         34.41         62.05        48.46 o
  -3  10  23         26.37         -6.59       115.66 o
  -2  10  23         13.96       -123.92       268.55 o
  -1  10  23         60.00         88.88        83.40 o
   0  10  23        138.54        129.36        40.80 o
   1  10  23         61.19         66.98        38.37 o
   2  10  23         14.08          1.90        35.69 o
  -3  11  23         80.83         86.47       118.54 o
  -2  11  23        161.46         61.40       225.89 o
  -1  11  23        219.50        268.17        98.49 o
   0  11  23          0.67         -6.19        30.25 o
   1  11  23        215.51        169.12        49.75 o
   2  11  23        161.68        178.37        43.16 o
   3  11  23         86.53         51.84        24.88 o
  -2  12  23          5.57          9.89       194.28 o
  -1  12  23         51.12         24.97        55.60 o
   0  12  23          4.52          8.24        27.48 o
   1  12  23         41.43         43.63        34.30 o
   2  12  23          5.30          3.99        24.83 o
   0  13  23          6.99          6.45        31.79 o
   1  13  23         88.57         48.64        31.84 o
   0   0  24       1243.61       1034.29        81.22 o
   1   0  24         61.08         65.27        19.83 o
   2   0  24        162.83        138.53        50.30 o
   3   0  24         68.47         46.00        90.51 o
   4   0  24        274.91        255.09        70.22 o
   5   0  24          2.07         -0.06        14.62 o
  -5   1  24          8.05          1.21        24.09 o
  -4   1  24          0.50          6.78        42.19 o
  -3   1  24         46.77         33.93        98.72 o
  -2   1  24          7.34        110.37       140.45 o
  -1   1  24        112.15         98.22        24.65 o
   0   1  24         47.61         41.91        20.24 o
   1   1  24        121.97        104.91        22.99 o
   2   1  24          9.60         34.89        40.29 o
   3   1  24         53.35         44.97        79.64 o
   4   1  24          1.01         29.24        53.19 o
   5   1  24          7.79          8.34        15.93 o
  -5   2  24         24.79         10.26        20.42 o
  -4   2  24        199.12        161.84        45.37 o
  -3   2  24         75.59         51.43       116.08 o
  -2   2  24        249.41        188.81       160.45 o
  -1   2  24        228.50        256.12        34.72 o
   0   2  24       3037.03       3286.97       190.22 o
   1   2  24        223.97        225.95        37.50 o
   2   2  24        257.90        328.09        71.64 o
   3   2  24         84.60        111.34        79.92 o
   4   2  24        190.99        114.18        82.43 o
   5   2  24         24.41         14.91        17.56 o
  -4   3  24          2.76         11.00        70.73 o
  -3   3  24         84.14         48.92       130.23 o
  -2   3  24        673.12        548.29        71.62 o
  -1   3  24        172.15        109.62        25.43 o
   0   3  24        158.27        145.71        25.04 o
   1   3  24        162.45        130.62        23.25 o
   2   3  24        634.87        858.73        98.70 o
   3   3  24         70.13        148.85        73.05 o
   4   3  24          3.37         -4.22        77.14 o
  -4   4  24        150.52        138.77        91.25 o
  -3   4  24        161.45        133.44       143.18 o
  -2   4  24        136.49        152.37       187.09 o
  -1   4  24         41.82          8.93        28.97 o
   0   4  24        375.18        311.62        38.21 o
   1   4  24         53.08         32.11        23.28 o
   2   4  24        143.70        240.65        94.91 o
   3   4  24        166.14        297.37        79.78 o
   4   4  24        150.99        118.68       111.58 o
  -4   5  24          0.89         23.67        75.24 o
  -3   5  24         38.31         46.04       125.55 o
  -2   5  24       1053.67        789.81       262.05 o
  -1   5  24        370.82        281.54        62.64 o
   0   5  24        312.19        353.22        58.67 o
   1   5  24        382.65        347.58        45.90 o
   2   5  24       1094.46       1625.89       188.34 o
   3   5  24         40.78         65.81        53.56 o
   4   5  24          0.76         85.17        74.46 o
  -4   6  24         23.20         23.35        77.60 o
  -3   6  24         17.11         15.55       135.76 o
  -2   6  24         28.16         24.92       207.00 o
   0   6  24         10.84         12.73        46.67 o
   1   6  24        108.21        142.02        75.24 o
   2   6  24         25.12         32.21        50.50 o
   3   6  24         16.40         -6.50        41.54 o
   4   6  24         23.99        104.15       165.51 o
  -4   7  24          0.84         -3.76        73.33 o
  -3   7  24         34.64        107.77       142.67 o
  -2   7  24        568.41        393.30       271.24 o
   0   7  24         18.09         38.52        59.46 o
   1   7  24         47.30         18.61        56.72 o
   2   7  24        568.34        697.26       108.75 o
  -4   8  24         30.44         10.58        70.27 o
  -3   8  24          1.38         14.85       131.63 o
  -2   8  24         20.73         14.30       248.17 o
  -1   8  24         57.34        128.61       103.08 o
   0   8  24         62.48         61.40        61.91 o
   1   8  24         54.79         88.07        43.88 o
   2   8  24         20.03         20.65        41.77 o
  -3   9  24         66.98          6.92       125.13 o
  -2   9  24        314.31        115.01       264.65 o
  -1   9  24         99.53         42.61        85.08 o
   0   9  24         48.56         74.00        49.59 o
   1   9  24        107.24         96.82        42.07 o
   2   9  24        320.18        399.48        73.98 o
  -3  10  24         81.63         49.80       124.71 o
  -2  10  24         12.59       -121.79       275.28 o
  -1  10  24         29.79         18.38        75.65 o
   0  10  24        308.38        363.52        55.48 o
   1  10  24         36.31         26.20        24.20 o
   2  10  24         11.63          1.76        34.67 o
  -2  11  24         36.24        210.20       251.79 o
  -1  11  24         11.78         36.99        66.37 o
   0  11  24         11.71         -4.01        29.00 o
   1  11  24         10.51         -2.47        24.41 o
   2  11  24         34.69         44.46        30.40 o
   0  12  24        465.46        452.27       118.56 o
   1  12  24         34.04          8.35        29.05 o
   2  12  24          8.54          4.46        23.16 o
   0  13  24          1.73         15.73        29.05 o
   1   0  25          3.65         16.15        21.37 o
   2   0  25         77.71         63.22        43.91 o
   3   0  25         10.32         29.05        86.37 o
   4   0  25         21.99         20.84        44.14 o
  -4   1  25         48.38         28.59        42.61 o
  -3   1  25        271.82        300.06       130.79 o
  -2   1  25          6.23         21.03       118.17 o
  -1   1  25       1100.38       1003.13       128.72 o
   0   1  25         16.57          3.62        15.41 o
   1   1  25       1079.21       1084.24        85.32 o
   2   1  25          6.96          3.86        41.21 o
   3   1  25        254.85        293.79       104.06 o
   4   1  25         49.81         23.90        49.80 o
  -4   2  25         34.93         13.26        31.36 o
  -3   2  25        191.98        146.71       120.16 o
  -2   2  25         87.18         81.92       138.17 o
  -1   2  25        160.57        125.24        29.45 o
   0   2  25          2.60         10.39        19.20 o
   1   2  25        151.28        111.62        22.78 o
   2   2  25        100.21        163.37       100.53 o
   3   2  25        214.60        342.62        95.24 o
   4   2  25         33.72         21.91        59.73 o
  -4   3  25         57.11         26.50        62.05 o
  -3   3  25        113.52         81.41       126.43 o
  -2   3  25         43.25        -18.33       166.67 o
  -1   3  25        878.21        841.29        92.59 o
   0   3  25         29.88         18.24        17.65 o
   1   3  25        890.54        873.19        54.59 o
   2   3  25         36.24         72.59        76.12 o
   3   3  25        101.80         75.37        64.05 o
   4   3  25         60.23         19.03        71.38 o
  -4   4  25         29.15          3.43        67.11 o
  -3   4  25        259.05        253.18       152.28 o
  -2   4  25         70.98         62.01       166.39 o
  -1   4  25        510.53        510.93        59.36 o
   0   4  25         37.85         14.83        19.78 o
   1   4  25        466.72        507.98        47.03 o
   2   4  25         62.70        139.42        77.09 o
   3   4  25        247.14        424.91        89.67 o
   4   4  25         27.24          4.73        86.93 o
  -4   5  25         11.29        -34.35        71.66 o
  -3   5  25         42.72         22.60       130.70 o
  -2   5  25         69.23         91.99       203.61 o
  -1   5  25        106.44         68.18        55.28 o
   0   5  25          8.78         15.73        20.47 o
   1   5  25        123.99        173.70        51.98 o
   2   5  25         66.00         97.56        61.64 o
   3   5  25         45.24         43.67        44.42 o
   4   5  25         10.47         11.79       109.77 o
  -4   6  25          3.83        -20.70        71.52 o
  -3   6  25        290.13        220.42       159.01 o
  -2   6  25         63.10         25.39       224.64 o
  -1   6  25        954.85       1013.38       146.85 o
   0   6  25        412.68        561.69       112.04 o
   1   6  25        947.89       1192.25       197.86 o
   2   6  25         59.33         56.44        52.35 o
   3   6  25        317.60        372.05        72.64 o
   4   6  25          3.47          6.54       124.90 o
  -4   7  25         33.07         48.64        67.35 o
  -3   7  25         81.34         44.97       145.37 o
  -2   7  25         85.54         41.17       233.09 o
   0   7  25         68.46        108.00        64.65 o
   1   7  25        163.61        235.73        78.39 o
   2   7  25         75.70         83.64        54.16 o
  -3   8  25        153.73         85.77       146.94 o
  -2   8  25         28.36        171.64       256.80 o
  -1   8  25        355.20        605.64       152.70 o
   0   8  25        108.92        117.89        64.42 o
   1   8  25        322.99        451.30       148.50 o
   2   8  25         26.47         12.95        40.94 o
  -3   9  25         56.90         98.26       130.61 o
  -2   9  25         20.17         28.27       261.54 o
  -1   9  25        311.22        379.70       123.83 o
   0   9  25        181.88        201.18        54.37 o
   1   9  25        318.70        362.78       116.17 o
   2   9  25         18.25         22.56        39.17 o
  -3  10  25         28.24        -11.42       108.10 o
  -2  10  25         21.90         38.85       235.27 o
  -1  10  25         44.18         83.40        77.37 o
   0  10  25          0.41         -6.96        52.63 o
   1  10  25         46.65         47.03        28.57 o
  -1  11  25        160.93        177.99        79.27 o
   0  11  25          8.06         -5.80        45.81 o
   1  11  25        148.29        115.54        34.35 o
   2  11  25         26.71         12.95        24.78 o
  -1  12  25          4.96         -5.29        43.86 o
   0  12  25         53.19         26.86        24.54 o
   1  12  25          4.50         -2.13        23.29 o
   0   0  26       1603.77       1415.44       176.32 o
   1   0  26          5.93         18.94        22.50 o
   2   0  26        235.96        222.64       125.55 o
   3   0  26         33.11         80.67        85.59 o
   4   0  26        157.81        113.20        50.73 o
  -4   1  26         26.91         52.26        30.89 o
  -3   1  26         65.40         56.53        94.03 o
  -2   1  26        136.86        136.13       129.31 o
  -1   1  26         98.84        125.14        29.61 o
   0   1  26        168.52        164.98        24.37 o
   1   1  26         94.70         94.35        29.11 o
   2   1  26        132.74         93.06        90.46 o
   3   1  26         76.03        131.86        82.75 o
   4   1  26         28.35         -4.73        40.98 o
  -4   2  26        121.94        187.93        72.54 o
  -3   2  26         10.42         28.64       102.71 o
  -2   2  26         22.70         39.68       134.78 o
  -1   2  26         24.97         24.21        24.02 o
   0   2  26       1807.92       1662.19       141.22 o
   1   2  26         23.44          3.09        17.88 o
   2   2  26         29.76         62.94        79.18 o
   3   2  26         10.55         23.44        60.80 o
   4   2  26        121.51        146.57        69.81 o
  -4   3  26         44.18         65.67        64.70 o
  -3   3  26        180.75        172.38       128.29 o
  -2   3  26        222.92        321.73       196.19 o
  -1   3  26          0.96         23.79        31.89 o
   0   3  26        173.58        140.49        29.97 o
   1   3  26          0.69          0.28        17.83 o
   2   3  26        267.93        275.79        94.68 o
   3   3  26        182.95        287.62        80.57 o
   4   3  26         44.54         56.35        67.81 o
  -4   4  26         22.85         12.07        59.50 o
  -3   4  26         16.54        -27.52       128.10 o
  -2   4  26         50.06        -30.59       187.65 o
  -1   4  26        297.20        357.29        84.67 o
   0   4  26        314.98        313.32        35.38 o
   1   4  26        297.29        318.46        50.09 o
   2   4  26         51.78         88.88        72.82 o
   3   4  26         16.63         35.00        48.50 o
   4   4  26         26.55         28.22        79.88 o
  -4   5  26         18.74        -24.27        58.57 o
  -3   5  26          3.36        -35.88       123.69 o
  -2   5  26        532.93        783.36       287.34 o
  -1   5  26         18.51         -9.93        49.71 o
   0   5  26          7.07          4.63        32.63 o
   1   5  26         20.11         26.28        40.68 o
   2   5  26        516.53        858.36       127.36 o
   3   5  26          3.12         10.77        40.29 o
   4   5  26         18.45        -23.95        92.83 o
  -4   6  26          0.23         23.39        62.94 o
  -3   6  26         44.46        -21.72       139.70 o
  -2   6  26        107.36        126.52       231.42 o
  -1   6  26         41.55         35.00        58.62 o
   0   6  26         88.99         77.23        47.25 o
   1   6  26         48.56         53.58        39.76 o
   2   6  26        110.82        108.10        60.10 o
   3   6  26         45.40         60.24        42.05 o
   4   6  26          0.13         25.06       103.50 o
  -3   7  26          8.76        -35.13       132.42 o
  -2   7  26        598.73        514.58       297.14 o
  -1   7  26         22.72         29.15        57.74 o
   0   7  26         10.35         10.57        40.71 o
   1   7  26         22.95         33.32        36.47 o
   2   7  26        600.87        920.79       117.98 o
  -3   8  26         22.71          6.68       132.65 o
  -2   8  26         85.52         13.92       253.18 o
  -1   8  26          0.69          4.28        42.75 o
   0   8  26        167.38        138.99        53.33 o
   1   8  26          1.52          9.62        27.92 o
   2   8  26         89.87         70.50        44.74 o
  -3   9  26          7.60        -35.60       118.17 o
  -2   9  26         91.53        161.56       255.41 o
  -1   9  26          3.35        -15.94        43.53 o
   0   9  26          0.69         10.61        37.20 o
   1   9  26          2.81         15.14        27.92 o
   2   9  26         90.58        141.65        46.00 o
  -2  10  26         36.26         23.81       221.81 o
  -1  10  26         20.45          1.36        38.96 o
   0  10  26        331.19        238.56        79.83 o
   1  10  26         22.69         15.36        22.48 o
  -1  11  26         42.12         28.65        37.21 o
   0  11  26         25.72        -15.96        37.35 o
   1  11  26         42.13         35.43        20.64 o
   2  11  26         13.59         27.29        24.69 o
  -1  12  26          1.55         -2.37        38.11 o
   0  12  26        225.85        207.42        81.69 o
   1  12  26          1.74         -1.25        20.10 o
   1   0  27        135.41        172.03        41.49 o
   2   0  27          9.62         28.31       103.50 o
   3   0  27        193.44        300.11       104.75 o
   4   0  27         17.80          5.38        34.81 o
  -4   1  27          7.10          5.15        23.81 o
  -3   1  27        163.62        277.04       113.39 o
  -2   1  27         91.26        104.29       119.37 o
  -1   1  27        506.90        596.74        70.56 o
   0   1  27         13.04          2.31        17.19 o
   1   1  27        484.79        546.90        84.24 o
   2   1  27         97.34        174.70        94.68 o
   3   1  27        179.17        297.74        95.29 o
   4   1  27          7.19          4.13        39.17 o
  -4   2  27         32.67         21.63        48.13 o
  -3   2  27        127.46        210.76       116.68 o
  -2   2  27         18.16        -66.51       138.54 o
  -1   2  27        454.84        380.13        64.38 o
   0   2  27          0.17         -6.09        17.31 o
   1   2  27        461.49        492.36        59.02 o
   2   2  27         14.24         25.16        72.78 o
   3   2  27        114.78        181.61        73.89 o
   4   2  27         37.52          7.15        48.69 o
  -4   3  27         32.71          2.51        49.06 o
  -3   3  27         76.35        115.38       110.23 o
  -2   3  27         55.14         34.44       152.51 o
  -1   3  27        652.55        616.12        95.56 o
   0   3  27         43.72         55.19        43.20 o
   1   3  27        630.14        655.19        87.05 o
   2   3  27         51.45         87.58        70.59 o
   3   3  27         69.82         87.58        58.16 o
   4   3  27         31.17         25.16        54.86 o
  -4   4  27          5.34         31.19        53.70 o
  -3   4  27        109.07         93.34       123.46 o
  -2   4  27         20.17         20.10       177.99 o
  -1   4  27        184.42        189.07        53.31 o
   0   4  27        183.06        143.42        52.19 o
   1   4  27        204.93        210.65        44.35 o
   2   4  27         19.16         41.40        59.73 o
   3   4  27        107.55        128.61        55.51 o
   4   4  27          5.71          9.84        63.03 o
  -4   5  27          8.96          5.20        57.18 o
  -3   5  27         89.32         78.99       127.78 o
  -2   5  27         79.20        -11.14       197.12 o
  -1   5  27        201.04        189.13        70.08 o
   0   5  27         22.37         21.39        39.35 o
   1   5  27        207.83        282.46        59.85 o
   2   5  27         71.85         38.71        48.64 o
   3   5  27         93.53        119.84        48.69 o
   4   5  27          9.12        -14.81        75.42 o
  -3   6  27        146.97        135.85       144.53 o
  -2   6  27          1.32         84.84       224.45 o
  -1   6  27        187.89        250.49        82.10 o
   0   6  27          9.42         11.58        38.35 o
   1   6  27        164.66        217.20        54.15 o
   2   6  27          1.36         27.06        46.92 o
   3   6  27        156.15        260.61        55.83 o
  -3   7  27         43.79         58.99       125.04 o
  -2   7  27          7.60       -103.78       248.82 o
  -1   7  27        147.54        150.47        72.31 o
   0   7  27         91.16        143.85        51.62 o
   1   7  27        132.18        166.27        47.76 o
   2   7  27          9.59         12.95        40.94 o
   3   7  27         45.46         42.98        32.02 o
  -3   8  27         72.43         12.07       115.94 o
  -2   8  27          1.16         92.04       246.45 o
  -1   8  27         43.65         52.65        47.79 o
   0   8  27        182.70        235.16        47.96 o
   1   8  27         46.44         49.85        30.56 o
   2   8  27          1.08         20.42        37.97 o
  -2   9  27         24.25        -49.10       228.68 o
  -1   9  27        134.30        160.11        55.35 o
   0   9  27         17.06         11.45        44.12 o
   1   9  27        142.63        147.30        39.65 o
   2   9  27         21.99         26.64        34.53 o
  -1  10  27         41.41         41.50        39.73 o
   0  10  27          7.45         -5.01        38.07 o
   1  10  27         46.18         35.63        22.27 o
   2  10  27         18.08         15.18        23.58 o
  -1  11  27        125.71         84.62        39.12 o
   0  11  27         30.96          4.30        34.10 o
   1  11  27        129.27         95.45        30.47 o
   0   0  28        803.87        777.79       125.69 o
   1   0  28         38.79         27.27        31.08 o
   2   0  28         15.27          5.24        86.70 o
   3   0  28         16.35         40.94        72.22 o
   4   0  28         68.99         19.86        31.89 o
  -4   1  28        127.81        131.30        54.77 o
  -3   1  28         37.15        133.86        94.17 o
  -2   1  28         18.45         81.04       113.39 o
  -1   1  28         54.05         83.54        36.02 o
   0   1  28        880.69        888.62        93.67 o
   1   1  28         52.31         38.72        32.10 o
   2   1  28         20.05         45.02        79.18 o
   3   1  28         40.65         63.86        64.42 o
   4   1  28        130.56         36.62        41.35 o
  -4   2  28         35.99         88.28        50.68 o
  -3   2  28         68.10        195.86       108.88 o
  -2   2  28        111.19        120.44       134.50 o
  -1   2  28         11.62         12.92        30.57 o
   0   2  28        439.31        501.12        73.05 o
   1   2  28         15.02         23.59        30.67 o
   2   2  28        109.75        178.83        85.49 o
   3   2  28         71.68         86.79        59.69 o
   4   2  28         35.14          7.98        39.78 o
  -4   3  28         64.92        102.80        53.24 o
  -3   3  28         19.81         -5.34        99.23 o
  -2   3  28        209.99        453.27       195.54 o
  -1   3  28        138.72        107.89        41.38 o
   0   3  28        678.52        810.19        94.92 o
   1   3  28        135.38        128.55        38.29 o
   2   3  28        205.26        358.54        98.58 o
   3   3  28         21.42        -12.16        46.92 o
   4   3  28         65.43         25.16        46.78 o
  -4   4  28          8.36         10.95        45.67 o
  -3   4  28         24.99         28.22       107.63 o
  -2   4  28        133.69        194.01       184.45 o
  -1   4  28         43.00         25.53        37.23 o
   0   4  28        238.33        273.12        61.94 o
   1   4  28         38.09         28.37        31.73 o
   2   4  28        129.44        169.73        68.51 o
   3   4  28         20.52         40.89        40.61 o
   4   4  28          8.53         15.50        52.63 o
  -3   5  28          8.16        -29.75       112.83 o
  -2   5  28        232.07        146.80       189.50 o
  -1   5  28         74.82         99.23        59.64 o
   0   5  28         14.15         35.79        39.84 o
   1   5  28         80.01        115.80        46.58 o
   2   5  28        217.60        355.29        81.22 o
   3   5  28          8.95         -5.34        34.30 o
  -3   6  28         19.62          5.94       114.27 o
  -2   6  28        438.10        343.64       254.11 o
  -1   6  28         40.38         27.24        53.51 o
   0   6  28         22.16         19.62        39.16 o
   1   6  28         38.48         45.26        37.74 o
   2   6  28        452.58        592.42        93.94 o
   3   6  28         18.68         37.18        33.65 o
  -3   7  28         33.90         16.89       109.21 o
  -2   7  28         82.41        131.49       239.58 o
  -1   7  28          1.74         17.31        51.05 o
   0   7  28         26.11         10.69        37.68 o
   1   7  28          2.17         10.61        33.81 o
   2   7  28         80.64         91.71        46.13 o
   3   7  28         32.29         33.09        28.96 o
  -3   8  28          1.39         30.49       102.80 o
  -2   8  28        121.53         70.50       230.53 o
  -1   8  28          4.67          0.51        38.75 o
   0   8  28         78.14        106.94        37.27 o
   1   8  28          5.59          5.02        26.53 o
   2   8  28        122.42        151.21        48.13 o
  -1   9  28         19.51         35.14        39.98 o
   0   9  28        191.18        111.68        51.06 o
   1   9  28         18.99         19.73        18.60 o
   2   9  28         14.72         35.00        30.35 o
  -1  10  28         21.38         28.13        35.01 o
   0  10  28        201.36        156.62       103.52 o
   1  10  28         21.20         13.43        18.32 o
   2  10  28         51.89         44.42        24.55 o
   0  11  28         45.03         50.78        33.29 o
   1   0  29        312.19        377.71        55.75 o
   2   0  29          2.12         33.84        85.63 o
   3   0  29         73.04         89.72        73.98 o
   4   0  29          9.04         13.97        25.62 o
  -4   1  29          2.66         33.88        36.67 o
  -3   1  29          8.81          7.57        70.73 o
  -2   1  29         55.62        100.48       107.82 o
  -1   1  29         85.09         90.11        37.08 o
   0   1  29          4.91         33.42        35.26 o
   1   1  29         80.49        102.38        36.74 o
   2   1  29         57.93        173.07        91.29 o
   3   1  29          6.71         -2.88        57.00 o
   4   1  29          3.93        -13.00        29.66 o
  -4   2  29         13.68         31.19        38.29 o
  -3   2  29        123.42        199.99        99.51 o
  -2   2  29          8.36         32.58       119.14 o
  -1   2  29        315.69        342.18        56.42 o
   0   2  29        110.10        140.13        47.12 o
   1   2  29        324.29        315.56        49.27 o
   2   2  29          7.95         43.07        64.89 o
   3   2  29        128.84        170.43        62.29 o
   4   2  29         15.07         -6.50        33.42 o
  -3   3  29         18.95         42.93        94.08 o
  -2   3  29         48.90         89.25       136.08 o
  -1   3  29         77.50        121.11        46.84 o
   0   3  29         24.69         27.17        39.13 o
   1   3  29         96.65        120.10        36.85 o
   2   3  29         43.80        130.23        70.18 o
   3   3  29         13.30         21.67        42.24 o
  -3   4  29         19.95         64.98        98.07 o
  -2   4  29          2.01        -41.40       153.30 o
  -1   4  29        158.63        169.05        51.90 o
   0   4  29        163.79        193.71        55.92 o
   1   4  29        148.31        177.60        51.27 o
   2   4  29          1.25         -5.38        50.22 o
   3   4  29         21.04         29.43        37.46 o
  -3   5  29        115.93        119.14       114.78 o
  -2   5  29         21.10        -18.70       165.37 o
  -1   5  29        260.98        231.14        74.45 o
   0   5  29          0.39         16.15        57.88 o
   1   5  29        252.91        280.91        56.51 o
   2   5  29         20.83         40.38        49.10 o
   3   5  29        117.12        147.96        44.97 o
  -3   6  29         18.59         20.28        97.28 o
  -2   6  29         19.60        -40.33       193.31 o
  -1   6  29         13.58          3.34        45.67 o
   0   6  29        117.27        111.40        46.76 o
   1   6  29         14.64         32.45        35.47 o
   2   6  29         17.95         42.89        43.86 o
   3   6  29         18.15         33.70        30.31 o
  -3   7  29         94.14         47.02        96.17 o
  -2   7  29          0.46         31.38       195.96 o
  -1   7  29         81.19         47.60        44.63 o
   0   7  29         58.74         39.54        39.64 o
   1   7  29         85.74         64.20        29.00 o
   2   7  29          0.12          5.24        34.21 o
   3   7  29         94.90        136.04        35.00 o
  -2   8  29         13.96         49.80       197.39 o
  -1   8  29         64.38         69.16        43.62 o
   0   8  29         39.24         48.11        31.53 o
   1   8  29         65.94         56.47        27.03 o
   2   8  29         15.58         31.24        32.21 o
  -1   9  29         86.96         56.57        38.59 o
   0   9  29         17.89         21.85        38.45 o
   1   9  29         92.36         61.61        25.01 o
   2   9  29         15.95         29.70        28.22 o
  -1  10  29         60.10         45.27        33.41 o
   0  10  29         39.88         22.55        31.41 o
   1  10  29         60.95         32.64        28.34 o
   0   0  30         39.78          6.73        48.78 o
   1   0  30          4.10         -4.60        29.41 o
   2   0  30          0.96          8.59        78.86 o
   3   0  30         84.68        154.56        69.62 o
  -3   1  30         10.36         36.48        63.68 o
  -2   1  30          1.71         -5.06        90.18 o
  -1   1  30         49.73         65.72        34.34 o
   0   1  30        740.98        804.30        91.84 o
   1   1  30         57.41         62.00        34.30 o
   2   1  30          1.35          7.47        69.20 o
   3   1  30         10.74         30.63        50.13 o
  -3   2  30         17.74         22.42        72.45 o
  -2   2  30         40.04         82.29       120.30 o
  -1   2  30         31.94         31.59        35.21 o
   0   2  30         77.96         69.81        40.26 o
   1   2  30         27.76         32.16        30.35 o
   2   2  30         40.63         75.14        68.55 o
   3   2  30         21.54         31.00        43.72 o
  -3   3  30          0.14         56.76        82.52 o
  -2   3  30         10.48         -6.68       125.41 o
  -1   3  30         19.36         31.17        37.10 o
   0   3  30        553.22        610.11        81.79 o
   1   3  30         20.83         25.77        27.97 o
   2   3  30          9.73         30.82        56.44 o
   3   3  30          0.08         -3.76        37.50 o
  -3   4  30         10.98         21.63        88.93 o
  -2   4  30        350.63        495.41       199.81 o
  -1   4  30        126.91         92.22        54.72 o
   0   4  30          0.06         -5.28        35.80 o
   1   4  30        118.66        100.61        41.64 o
   2   4  30        333.34        485.80        90.09 o
   3   4  30         11.15         11.37        32.26 o
  -3   5  30          3.97         39.92        89.35 o
  -2   5  30          2.24         24.51       148.38 o
  -1   5  30         48.78        122.62        61.08 o
   0   5  30         89.39         91.20        67.58 o
   1   5  30         49.10        117.20        42.47 o
   2   5  30          2.59        -16.99        38.89 o
   3   5  30          4.12         -2.69        27.57 o
  -3   6  30         22.83         51.24        91.16 o
  -2   6  30        288.70        402.49       204.03 o
  -1   6  30         13.67         28.59        48.64 o
   0   6  30          6.77         -4.13        57.18 o
   1   6  30         16.57         17.88        33.39 o
   2   6  30        277.86        400.54        70.92 o
   3   6  30         24.86         20.05        25.16 o
  -2   7  30          5.30        -34.62       166.99 o
  -1   7  30         62.49         57.19        42.92 o
   0   7  30         19.34         18.68        33.58 o
   1   7  30         59.74         43.24        25.43 o
   2   7  30          5.31         -1.58        30.17 o
  -1   8  30         20.02         -3.99        34.50 o
   0   8  30          1.22         19.36        38.27 o
   1   8  30         19.17         14.41        22.30 o
   2   8  30         95.34        139.29        38.99 o
  -1   9  30         29.30         19.57        30.41 o
   0   9  30         54.32         42.75        35.29 o
   1   9  30         27.75          4.97        23.38 o
   0  10  30         18.24         26.62        29.55 o
   1   0  31        255.38        243.04        44.60 o
   2   0  31        206.08        259.40        97.98 o
   3   0  31         22.21         47.71        55.83 o
  -3   1  31         24.16         44.79        58.71 o
  -2   1  31         52.32        127.82        94.82 o
  -1   1  31          9.17         -1.52        32.41 o
   0   1  31          0.03          6.86        33.78 o
   1   1  31         13.21          9.99        28.30 o
   2   1  31         53.34        119.56        68.92 o
   3   1  31         24.97         37.27        45.30 o
  -3   2  31         30.81         53.37        66.18 o
  -2   2  31         58.41        101.88       102.20 o
  -1   2  31         41.81         53.61        37.79 o
   0   2  31         75.33         77.59        40.05 o
   1   2  31         39.75         40.63        30.45 o
   2   2  31         63.76        111.21        65.58 o
   3   2  31         39.01         42.28        41.82 o
  -3   3  31         58.37        104.99        81.27 o
  -2   3  31         39.68         86.14       112.13 o
  -1   3  31        109.13        137.00        45.12 o
   0   3  31        308.55        290.81        59.98 o
   1   3  31         94.53        106.92        33.98 o
   2   3  31         37.69         67.16        52.73 o
   3   3  31         58.44         89.62        42.10 o
  -3   4  31         11.62        -10.67        67.90 o
  -2   4  31         45.17         64.42       131.12 o
  -1   4  31         48.66         56.44        51.98 o
   0   4  31         10.75         11.14        56.21 o
   1   4  31         43.18         33.17        34.64 o
   2   4  31         44.74         90.18        50.36 o
   3   4  31         11.91         -2.74        27.38 o
  -3   5  31         96.27         74.45        75.79 o
  -2   5  31          1.45         -7.01       129.54 o
  -1   5  31        194.90        222.18        74.03 o
   0   5  31        245.35        274.49        88.79 o
   1   5  31        200.59        268.85        53.89 o
   2   5  31          1.98         18.80        38.80 o
   3   5  31         98.37        128.94        35.51 o
  -2   6  31         32.14         42.93       140.35 o
  -1   6  31          1.74          5.99        47.25 o
   0   6  31         55.38        106.70        73.89 o
   1   6  31          2.50          9.09        28.53 o
   2   6  31         30.14         32.26        36.29 o
  -1   7  31         94.57        124.47        46.29 o
   0   7  31         72.12         87.51        43.20 o
   1   7  31         90.24         86.66        27.52 o
   2   7  31          5.67         14.99        28.59 o
  -1   8  31         52.73         29.16        33.72 o
   0   8  31          0.06         -0.16        33.81 o
   1   8  31         53.28         37.63        21.51 o
  -1   9  31         44.56         38.91        30.02 o
   0   9  31         42.27         23.59        43.35 o
   1   9  31         49.11         35.36        25.09 o
   0   0  32        130.48        145.18        65.63 o
   1   0  32          2.65          7.64        32.39 o
   2   0  32          0.07        -20.00        62.10 o
   3   0  32         14.48         16.94        43.72 o
  -3   1  32         16.58         47.16        48.04 o
  -2   1  32          1.75        -37.69        78.25 o
  -1   1  32         37.44         51.77        35.75 o
   0   1  32        146.30        202.94        51.66 o
   1   1  32         42.16         47.20        29.78 o
   2   1  32          1.85         17.64        57.97 o
   3   1  32         18.43         43.12        42.24 o
  -3   2  32         13.20         36.11        60.15 o
  -2   2  32         58.65         86.70        87.40 o
  -1   2  32         64.65         76.22        38.47 o
   0   2  32        125.22        178.44        50.07 o
   1   2  32         73.09         85.52        31.69 o
   2   2  32         54.97         99.32        56.11 o
   3   2  32         13.60         19.17        32.49 o
  -3   3  32          9.14         33.05        60.43 o
  -2   3  32         27.93         29.05        91.76 o
  -1   3  32         30.95         39.40        48.87 o
   0   3  32         20.91         22.04        36.06 o
   1   3  32         26.17         12.23        33.41 o
   2   3  32         26.08         21.95        44.83 o
   3   3  32          8.74         29.43        31.28 o
  -2   4  32         91.43        127.82       111.25 o
  -1   4  32         32.84         51.15        52.68 o
   0   4  32         85.94         93.99        65.49 o
   1   4  32         33.04         56.23        34.53 o
   2   4  32         93.15        116.13        49.57 o
  -2   5  32         68.32        173.03       124.90 o
  -1   5  32          5.21         11.32        44.79 o
   0   5  32         10.18         29.70        54.21 o
   1   5  32          6.38         -4.57        29.07 o
   2   5  32         65.88        127.03        44.60 o
  -1   6  32        100.82         58.25        48.92 o
   0   6  32          0.00        -11.23        56.81 o
   1   6  32         97.26        105.27        34.85 o
   2   6  32         80.62        108.93        37.87 o
  -1   7  32          0.33         -3.16        30.97 o
   0   7  32          1.00          0.23        32.70 o
   1   7  32          0.65          3.77        19.57 o
  -1   8  32         38.01         19.19        31.33 o
   0   8  32          1.40          8.17        31.06 o
   1   8  32         35.98         18.88        17.60 o
   1   0  33         30.38         24.33        32.23 o
   2   0  33        165.29        316.21        85.72 o
  -2   1  33         10.94          3.20        63.17 o
  -1   1  33         65.31         64.38        36.63 o
   0   1  33        153.61        123.44        44.75 o
   1   1  33         62.13         82.59        37.98 o
   2   1  33         12.78         20.19        49.20 o
  -2   2  33        105.86        223.29        96.91 o
  -1   2  33         22.96         27.24        33.51 o
   0   2  33          3.82        -12.83        34.32 o
   1   2  33         16.62         10.48        25.73 o
   2   2  33        107.05        167.32        60.34 o
  -2   3  33          9.66         31.79        80.43 o
  -1   3  33         59.28         37.36        45.07 o
   0   3  33         41.47         71.38        61.13 o
   1   3  33         55.89         67.86        34.63 o
   2   3  33          9.32          7.66        39.40 o
  -2   4  33         19.85         64.19        98.26 o
  -1   4  33        105.13         69.48        49.66 o
   0   4  33        115.63        125.32        71.52 o
   1   4  33        105.84         96.15        41.82 o
   2   4  33         22.13         56.02        38.85 o
  -1   5  33         52.39         31.70        45.86 o
   0   5  33         46.91        109.35        65.21 o
   1   5  33         51.73         60.22        30.18 o
   2   5  33         21.20         18.29        30.35 o
  -1   6  33         48.78         22.67        32.65 o
   0   6  33          0.19         21.12        51.89 o
   1   6  33         45.53         41.99        21.19 o
  -1   7  33         31.12         10.04        27.01 o
   0   7  33        131.23         99.75        62.40 o
   1   7  33         28.01         21.02        18.01 o
   0   0  34        109.34        165.93        66.00 o
   1   0  34          7.52         17.32        30.98 o
   2   0  34         22.88         35.92        52.54 o
  -2   1  34          2.33         -8.03        54.58 o
  -1   1  34        116.62        117.72        40.97 o
   0   1  34          5.78        -10.64        35.23 o
   1   1  34        116.90        114.96        38.71 o
   2   1  34          1.47         21.07        44.37 o
  -2   2  34         15.34         38.62        65.12 o
  -1   2  34         54.66         32.72        40.52 o
   0   2  34          0.84          1.61        31.33 o
   1   2  34         55.75         33.23        48.73 o
   2   2  34         13.22         18.75        39.64 o
  -2   3  34         45.61         79.18        73.94 o
  -1   3  34         28.25         27.62        39.45 o
   0   3  34         73.32        120.12        67.72 o
   1   3  34         32.30         37.67        29.86 o
   2   3  34         49.34         80.11        41.35 o
  -1   4  34         42.10         49.62        45.72 o
   0   4  34         54.22         79.32        66.70 o
   1   4  34         41.78         47.89        30.53 o
   2   4  34          7.88          1.39        29.05 o
  -1   5  34         10.90         -2.41        40.89 o
   0   5  34          7.31         -6.68        56.67 o
   1   5  34         11.16         13.12        24.43 o
  -1   6  34         34.20         25.13        27.79 o
   0   6  34          0.20         -1.37        29.36 o
   1   6  34         34.14         25.85        17.60 o
   1   0  35         19.41         13.45        28.41 o
   2   0  35         43.58         68.04        48.32 o
  -2   1  35         64.78        134.41        58.67 o
  -1   1  35         36.97         26.81        30.36 o
   0   1  35          0.53          5.90        34.24 o
   1   1  35         30.06         34.70        31.34 o
   2   1  35         72.29         92.78        45.86 o
  -1   2  35         41.70         65.54        45.81 o
   0   2  35         36.21         30.35        50.08 o
   1   2  35         41.88         73.29        49.48 o
  -1   3  35         35.84         55.88        44.28 o
   0   3  35          6.80         -9.24        51.19 o
   1   3  35         37.67         43.77        47.53 o
  -1   4  35         35.86         27.24        41.82 o
   0   4  35         27.26         77.74        59.13 o
   1   4  35         38.83         53.14        45.44 o
   0   5  35         29.11         18.52        49.24 o
   0   0  36          2.17          2.74        44.09 o
   1   0  36        146.48        162.40        39.45 o
  -1   1  36         32.29         25.43        37.55 o
   0   1  36          7.08         20.35        34.18 o
   1   1  36         31.88         27.75        42.10 o
  -1   2  36         87.63        117.10        49.34 o
   0   2  36         78.25        114.27        59.36 o
   1   2  36         88.20        101.32        48.64 o
   0   3  36          2.51          8.68        47.71 o
                                                
