# Supplementary material for: Photoactivatable Electrophilic Glycosylselenosulfonates for Ultrafast Modification of Alkynes and Thiols
Source: ACS Cent Sci. 2025 Jul 7;11(8):1400–7. doi: 10.1021/acscentsci.5c00650 (PMC12395299; doi:10.1021/acscentsci.5c00650)
Supplement: Supplementary file 2 [file oc5c00650_si_002.zip › YWT20231109_auto.res]

TITL ywt20231109_auto_a.res in P2(1)2(1)2(1)
    ywt20231109_auto.res
    created by SHELXL-2018/3 at 17:28:23 on 06-May-2024
REM Old TITL YWT20231109_auto in P2(1)2(1)2(1)
REM SHELXT solution in P2(1)2(1)2(1)
REM R1 0.224, Rweak 0.040, Alpha 0.006, Orientation as input
REM Flack x = 0.435 ( 0.153 ) from Parsons' quotients
REM Formula found by SHELXT: C19 N14 Se
CELL 1.54184 5.7455 14.8009 31.2759 90 90 90
ZERR 4 0.0004 0.0008 0.0016 0 0 0
LATT -1
SYMM 0.5-X,-Y,0.5+Z
SYMM -X,0.5+Y,0.5-Z
SYMM 0.5+X,0.5-Y,-Z
SFAC C H O S Se
UNIT 84 104 44 4 4
ISOR 0.005 0.01 C22 C30
ISOR 0.005 0.01 O21
DELU 0.001 0.001 O21 C20
DELU C6 C3
DELU C6 C2
DELU C4 C5 C6 C7 C2 C3
DELU 0.001 0.001 C6 C7
DELU 0.001 0.001 C7 C2
DELU 0.001 0.001 C2 C3
ISOR C2
DELU 0.0001 0.0001 C7 C2 C3
DELU 0.0001 0.0001 C6 C7 C2 C3
DELU 0.0001 0.0001 C6 C7 C2
FLAT C6 C5 C4 C3 C2 C7

L.S. 50
PLAN  6
CONF
BOND $H
list 4
fmap 2 53
MORE -1
ACTA
SHEL 999 0.85
REM <olex2.extras>
REM <HklSrc "%.\\YWT20231109_auto.hkl">
REM </olex2.extras>

WGHT    0.200000
FVAR       0.46417
C1    1   -0.338072   -0.917239   -0.399239    11.00000    0.26857    0.06035 =
         0.14189    0.03357    0.05383   -0.00355
AFIX 137
H1A   2   -0.179961   -0.938212   -0.399240    11.00000   -1.50000
H1B   2   -0.432880   -0.958073   -0.415529    11.00000   -1.50000
H1C   2   -0.394553   -0.914547   -0.370379    11.00000   -1.50000
AFIX   0
C2    1   -0.348936   -0.823097   -0.419253    11.00000    0.18080    0.04862 =
         0.08592    0.00655    0.02401   -0.00780
C3    1   -0.188683   -0.765616   -0.412024    11.00000    0.10161    0.07762 =
         0.10052    0.03320    0.02249    0.01504
AFIX  43
H3    2   -0.066318   -0.783082   -0.394401    11.00000   -1.20000
AFIX   0
C4    1   -0.184219   -0.677867   -0.428816    11.00000    0.07125    0.05319 =
         0.09662    0.00707    0.01239    0.01447
AFIX  43
H4    2   -0.061566   -0.639150   -0.422428    11.00000   -1.20000
AFIX   0
C5    1   -0.358819   -0.650146   -0.454242    11.00000    0.09394    0.04935 =
         0.05911   -0.00433    0.00275    0.00320
C6    1   -0.538792   -0.707214   -0.463164    11.00000    0.08546    0.07305 =
         0.08616   -0.01450    0.01293   -0.00117
AFIX  43
H6    2   -0.663211   -0.689305   -0.480192    11.00000   -1.20000
AFIX   0
C7    1   -0.527062   -0.797118   -0.444857    11.00000    0.15442    0.06821 =
         0.08948   -0.01434    0.01332   -0.04223
AFIX  43
H7    2   -0.645227   -0.838142   -0.450863    11.00000   -1.20000
AFIX   0
C12   1   -0.401015   -0.406760   -0.401131    11.00000    0.07181    0.04866 =
         0.06322    0.00592   -0.00428    0.02820
AFIX  13
H12   2   -0.258574   -0.392093   -0.416909    11.00000   -1.20000
AFIX   0
C14   1   -0.153869   -0.440160   -0.339909    11.00000    0.07881    0.04643 =
         0.06357   -0.00147   -0.00129    0.00462
AFIX  13
H14   2   -0.012454   -0.425957   -0.356088    11.00000   -1.20000
AFIX   0
C15   1   -0.241471   -0.356476   -0.315833    11.00000    0.09911    0.05905 =
         0.06289   -0.02157   -0.00320   -0.00552
AFIX  13
H15   2   -0.366316   -0.373980   -0.296155    11.00000   -1.20000
AFIX   0
C16   1   -0.333972   -0.285559   -0.347851    11.00000    0.10045    0.05482 =
         0.04820   -0.00275   -0.00053   -0.00283
AFIX  13
H16   2   -0.200527   -0.257073   -0.361963    11.00000   -1.20000
AFIX   0
C17   1   -0.482943   -0.322429   -0.380067    11.00000    0.08472    0.04155 =
         0.06761    0.01059    0.01579   -0.00859
AFIX  13
H17   2   -0.632110   -0.336280   -0.366357    11.00000   -1.20000
AFIX   0
C18   1   -0.111199   -0.514448   -0.309990    11.00000    0.08093    0.06375 =
         0.05999    0.00409   -0.00840    0.01464
AFIX  23
H18A  2   -0.258048   -0.539829   -0.300510    11.00000   -1.20000
H18B  2   -0.028105   -0.492250   -0.285120    11.00000   -1.20000
AFIX   0
C20   1    0.237549   -0.603214   -0.319289    11.00000    0.07941    0.10699 =
         0.08394    0.00764    0.02877    0.02971
C22   1    0.357382   -0.669307   -0.342639    11.00000    0.11352    0.10311 =
         0.09812    0.01060    0.00918    0.01781
AFIX 137
H22A  2    0.247530   -0.708346   -0.356553    11.00000   -1.50000
H22B  2    0.452944   -0.704175   -0.323620    11.00000   -1.50000
H22C  2    0.453753   -0.640673   -0.363736    11.00000   -1.50000
AFIX   0
C24   1   -0.734809   -0.238885   -0.427359    11.00000    0.07502    0.05036 =
         0.10962    0.01010    0.02273   -0.00261
C26   1   -0.771599   -0.163189   -0.458439    11.00000    0.10776    0.10062 =
         0.16553    0.05813   -0.03479   -0.03579
AFIX 137
H26A  2   -0.773474   -0.106726   -0.443338    11.00000   -1.50000
H26B  2   -0.917411   -0.171478   -0.472906    11.00000   -1.50000
H26C  2   -0.647486   -0.162862   -0.478989    11.00000   -1.50000
AFIX   0
C28   1   -0.371881   -0.130776   -0.325866    11.00000    0.16413    0.06021 =
         0.10412   -0.01510   -0.02298    0.02148
C30   1   -0.539021   -0.068507   -0.305708    11.00000    0.13179    0.08575 =
         0.11251   -0.00940    0.01653    0.01114
AFIX 137
H30A  2   -0.692763   -0.093643   -0.307435    11.00000   -1.50000
H30B  2   -0.535532   -0.011456   -0.320297    11.00000   -1.50000
H30C  2   -0.497713   -0.059831   -0.276250    11.00000   -1.50000
AFIX   0
C32   1   -0.062287   -0.319545   -0.250010    11.00000    0.09907    0.07785 =
         0.09034   -0.00734    0.00549   -0.00080
C34   1    0.137184   -0.285333   -0.229937    11.00000    0.15354    0.14825 =
         0.12256   -0.07249   -0.04160    0.03726
AFIX 137
H34A  2    0.143919   -0.221064   -0.233887    11.00000   -1.50000
H34B  2    0.273096   -0.312675   -0.242239    11.00000   -1.50000
H34C  2    0.131177   -0.298822   -0.199934    11.00000   -1.50000
AFIX   0
O9    3   -0.139837   -0.504250   -0.472923    11.00000    0.05488    0.05765 =
         0.11337   -0.00104    0.01329   -0.00835
O10   3   -0.459297   -0.549600   -0.518352    11.00000    0.11372    0.07174 =
         0.06955    0.01169    0.00544   -0.00808
O13   3   -0.341038   -0.470887   -0.368914    11.00000    0.08666    0.04023 =
         0.06852    0.00355   -0.00386   -0.00044
O19   3    0.027991   -0.584442   -0.331712    11.00000    0.11693    0.05949 =
         0.09419   -0.01144   -0.04370    0.02915
O21   3    0.326107   -0.555724   -0.290069    11.00000    0.17802    0.20193 =
         0.14900   -0.04664   -0.01615    0.00898
O23   3   -0.526184   -0.253227   -0.411224    11.00000    0.08994    0.04499 =
         0.07679    0.01073   -0.00453   -0.01055
O25   3   -0.895646   -0.285161   -0.416823    11.00000    0.09388    0.07867 =
         0.11247    0.01679   -0.01698    0.00109
O27   3   -0.456345   -0.217350   -0.323821    11.00000    0.11639    0.04424 =
         0.07997   -0.00667   -0.00143    0.01024
O29   3   -0.193884   -0.108697   -0.341399    11.00000    0.23100    0.06940 =
         0.21835   -0.00978    0.05303   -0.02414
O31   3   -0.052075   -0.323785   -0.292564    11.00000    0.09816    0.07540 =
         0.06946   -0.01376   -0.01640    0.00713
O33   3   -0.231309   -0.346220   -0.230694    11.00000    0.13736    0.16575 =
         0.07576   -0.02612   -0.01098   -0.01792
S8    4   -0.359393   -0.543175   -0.477558    11.00000    0.09125    0.05249 =
         0.06268    0.00294   -0.00935   -0.00605
SE11  5   -0.613061   -0.459087   -0.440373    11.00000    0.08014    0.05289 =
         0.07526   -0.00317   -0.01044   -0.00170
HKLF 4


REM  ywt20231109_auto_a.res in P2(1)2(1)2(1)
REM wR2 = 0.3424, GooF = S = 1.021, Restrained GooF = 1.023 for all data
REM R1 = 0.0926 for 2073 Fo > 4sig(Fo) and 0.1635 for all 4237 data
REM 312 parameters refined using 40 restraints

END  
     
WGHT      0.2000      0.0000 

REM Highest difference peak  1.106,  deepest hole -0.905,  1-sigma level  0.170
Q1    1   0.2228 -0.4564 -0.3825  11.00000  0.05    0.73
Q2    1  -0.6075 -0.1020 -0.5022  11.00000  0.05    0.66
Q3    1  -0.1634 -0.4959 -0.4375  11.00000  0.05    0.64
Q4    1  -0.1919 -0.4607 -0.4335  11.00000  0.05    0.64
Q5    1  -0.2844 -0.2806 -0.3625  11.00000  0.05    0.63
Q6    1  -0.8022 -0.4954 -0.4823  11.00000  0.05    0.61

  REM The information below was added by Olex2.
  REM
  REM R1 = 0.0926 for 2073 Fo > 4sig(Fo) and 0.1635 for all 8555 data
  REM 312 parameters refined using n/a restraints
  REM Highest difference peak 1.11, deepest hole -0.91
  REM Mean Shift 0, Max Shift 0.000.

  REM +++ Tabular Listing of Refinement Information +++
  REM R1_all = 0.1635
  REM R1_gt = 0.0926
  REM wR_ref = 0.3424
  REM GOOF = 1.021
  REM Shift_max = 0.000
  REM Shift_mean = 0
  REM Reflections_all = 8555
  REM Reflections_gt = 2073
  REM Parameters = 312
  REM Hole = -0.91
  REM Peak = 1.11
  REM Flack = -0.05(7)

  
